# Supplementary material for: Genome-Wide Identification and Characterization of Histone Acetyltransferases and Deacetylases in Cucumber, and Their Implication in Developmental Processes
Source: Genes (Basel). 2025 Jan 23;16(2):127. doi: 10.3390/genes16020127 (PMC11855351; doi:10.3390/genes16020127)
Supplement: Supplementary file 1 [file genes-16-00127-s001.zip › Table S1.xlsx]

## Sheet: HAT
Cucsat.PASA.G7439_HAG	7c55fce12e2984a2e1c9fe5eb893f04d	374	Gene3D	G3DSA:3.40.630.30	-	35	96	4.2e-12	T	25-11-2024	-	-	-	-
Cucsat.PASA.G7439_HAG	7c55fce12e2984a2e1c9fe5eb893f04d	374	PANTHER	PTHR10925	N-ACETYLTRANSFERASE 10	21	300	1.1e-62	T	25-11-2024	IPR032672	TmcA/NAT10/Kre33	GO:0000049(PANTHER)|GO:0005730(PANTHER)|GO:0008080(InterPro)|GO:0030686(PANTHER)|GO:1904812(PANTHER)|GO:1990883(PANTHER)	MetaCyc:PWY-3602|MetaCyc:PWY-361|MetaCyc:PWY-4801|MetaCyc:PWY-4922|MetaCyc:PWY-5048|MetaCyc:PWY-5139|MetaCyc:PWY-5268|MetaCyc:PWY-5284|MetaCyc:PWY-5292|MetaCyc:PWY-5307|MetaCyc:PWY-5313|MetaCyc:PWY-5317|MetaCyc:PWY-5318|MetaCyc:PWY-5353|MetaCyc:PWY-5400|MetaCyc:PWY-5473|MetaCyc:PWY-5475|MetaCyc:PWY-5477|MetaCyc:PWY-5660|MetaCyc:PWY-5679|MetaCyc:PWY-5710|MetaCyc:PWY-5794|MetaCyc:PWY-5846|MetaCyc:P…
Cucsat.PASA.G7439_HAG	7c55fce12e2984a2e1c9fe5eb893f04d	374	Pfam	PF13718	GNAT acetyltransferase 2	21	99	1.4e-18	T	25-11-2024	IPR000182	GNAT domain	GO:0016747(InterPro)	MetaCyc:PWY-0|MetaCyc:PWY-1121|MetaCyc:PWY-3602|MetaCyc:PWY-361|MetaCyc:PWY-4061|MetaCyc:PWY-4801|MetaCyc:PWY-4922|MetaCyc:PWY-4983|MetaCyc:PWY-4984|MetaCyc:PWY-5|MetaCyc:PWY-5048|MetaCyc:PWY-5139|MetaCyc:PWY-5154|MetaCyc:PWY-5268|MetaCyc:PWY-5284|MetaCyc:PWY-5292|MetaCyc:PWY-5303|MetaCyc:PWY-5307|MetaCyc:PWY-5313|MetaCyc:PWY-5317|MetaCyc:PWY-5318|MetaCyc:PWY-5353|MetaCyc:PWY-5400|MetaCyc:PWY-547…
Cucsat.PASA.G7439_HAG	7c55fce12e2984a2e1c9fe5eb893f04d	374	Pfam	PF13725	Possible tRNA binding domain	111	292	1.4e-26	T	25-11-2024	IPR027992	Possible tRNA binding domain	-	MetaCyc:PWY-3602|MetaCyc:PWY-361|MetaCyc:PWY-4801|MetaCyc:PWY-4922|MetaCyc:PWY-5048|MetaCyc:PWY-5139|MetaCyc:PWY-5268|MetaCyc:PWY-5284|MetaCyc:PWY-5292|MetaCyc:PWY-5307|MetaCyc:PWY-5313|MetaCyc:PWY-5317|MetaCyc:PWY-5318|MetaCyc:PWY-5353|MetaCyc:PWY-5400|MetaCyc:PWY-5473|MetaCyc:PWY-5475|MetaCyc:PWY-5477|MetaCyc:PWY-5660|MetaCyc:PWY-5679|MetaCyc:PWY-5710|MetaCyc:PWY-5794|MetaCyc:PWY-5846|MetaCyc:P…
Cucsat.PASA.G7439_HAG	7c55fce12e2984a2e1c9fe5eb893f04d	374	MobiDBLite	mobidb-lite	consensus disorder prediction	337	374	-	T	25-11-2024	-	-	-	-
Cucsat.PASA.G7439_HAG	7c55fce12e2984a2e1c9fe5eb893f04d	374	MobiDBLite	mobidb-lite	consensus disorder prediction	305	325	-	T	25-11-2024	-	-	-	-
Cucsat.PASA.G7439_HAG	7c55fce12e2984a2e1c9fe5eb893f04d	374	MobiDBLite	mobidb-lite	consensus disorder prediction	301	325	-	T	25-11-2024	-	-	-	-
Cucsat.PASA.G7439_HAG	7c55fce12e2984a2e1c9fe5eb893f04d	374	MobiDBLite	mobidb-lite	consensus disorder prediction	337	348	-	T	25-11-2024	-	-	-	-
Cucsat.PASA.G16316_HAG	96cc7396d8c48e0ed7fbd48388b67310	196	CDD	cd04301	NAT_SF	66	131	1.60498e-08	T	25-11-2024	-	-	-	-
Cucsat.PASA.G16316_HAG	96cc7396d8c48e0ed7fbd48388b67310	196	FunFam	G3DSA:3.40.630.30:FF:000051	N-alpha-acetyltransferase MAK3 isoform A	31	185	1.8e-84	T	25-11-2024	-	-	-	-
Cucsat.PASA.G16316_HAG	96cc7396d8c48e0ed7fbd48388b67310	196	Pfam	PF00583	Acetyltransferase (GNAT) family	38	148	2.8e-16	T	25-11-2024	IPR000182	GNAT domain	GO:0016747(InterPro)	MetaCyc:PWY-0|MetaCyc:PWY-1121|MetaCyc:PWY-3602|MetaCyc:PWY-361|MetaCyc:PWY-4061|MetaCyc:PWY-4801|MetaCyc:PWY-4922|MetaCyc:PWY-4983|MetaCyc:PWY-4984|MetaCyc:PWY-5|MetaCyc:PWY-5048|MetaCyc:PWY-5139|MetaCyc:PWY-5154|MetaCyc:PWY-5268|MetaCyc:PWY-5284|MetaCyc:PWY-5292|MetaCyc:PWY-5303|MetaCyc:PWY-5307|MetaCyc:PWY-5313|MetaCyc:PWY-5317|MetaCyc:PWY-5318|MetaCyc:PWY-5353|MetaCyc:PWY-5400|MetaCyc:PWY-547…
Cucsat.PASA.G16316_HAG	96cc7396d8c48e0ed7fbd48388b67310	196	ProSiteProfiles	PS51186	Gcn5-related N-acetyltransferase (GNAT) domain profile.	22	172	23.2972	T	25-11-2024	IPR000182	GNAT domain	GO:0016747(InterPro)	MetaCyc:PWY-0|MetaCyc:PWY-1121|MetaCyc:PWY-3602|MetaCyc:PWY-361|MetaCyc:PWY-4061|MetaCyc:PWY-4801|MetaCyc:PWY-4922|MetaCyc:PWY-4983|MetaCyc:PWY-4984|MetaCyc:PWY-5|MetaCyc:PWY-5048|MetaCyc:PWY-5139|MetaCyc:PWY-5154|MetaCyc:PWY-5268|MetaCyc:PWY-5284|MetaCyc:PWY-5292|MetaCyc:PWY-5303|MetaCyc:PWY-5307|MetaCyc:PWY-5313|MetaCyc:PWY-5317|MetaCyc:PWY-5318|MetaCyc:PWY-5353|MetaCyc:PWY-5400|MetaCyc:PWY-547…
Cucsat.PASA.G16316_HAG	96cc7396d8c48e0ed7fbd48388b67310	196	Gene3D	G3DSA:3.40.630.30	-	31	195	8.1e-41	T	25-11-2024	-	-	-	-
Cucsat.PASA.G16316_HAG	96cc7396d8c48e0ed7fbd48388b67310	196	SUPERFAMILY	SSF55729	Acyl-CoA N-acyltransferases (Nat)	32	173	4.61e-28	T	25-11-2024	IPR016181	Acyl-CoA N-acyltransferase	-	MetaCyc:PWY-0|MetaCyc:PWY-1121|MetaCyc:PWY-3602|MetaCyc:PWY-361|MetaCyc:PWY-4061|MetaCyc:PWY-4801|MetaCyc:PWY-4922|MetaCyc:PWY-4983|MetaCyc:PWY-4984|MetaCyc:PWY-5|MetaCyc:PWY-5048|MetaCyc:PWY-5139|MetaCyc:PWY-5154|MetaCyc:PWY-5268|MetaCyc:PWY-5284|MetaCyc:PWY-5292|MetaCyc:PWY-5303|MetaCyc:PWY-5307|MetaCyc:PWY-5313|MetaCyc:PWY-5317|MetaCyc:PWY-5318|MetaCyc:PWY-5353|MetaCyc:PWY-5400|MetaCyc:PWY-547…
Cucsat.PASA.G16316_HAG	96cc7396d8c48e0ed7fbd48388b67310	196	PANTHER	PTHR45896	N-ALPHA-ACETYLTRANSFERASE 30	10	174	5.5e-81	T	25-11-2024	IPR044542	N-alpha-acetyltransferase 30-like	GO:0004596(PANTHER)|GO:0004596(InterPro)|GO:0017196(InterPro)|GO:0031417(PANTHER)	MetaCyc:PWY-3602|MetaCyc:PWY-361|MetaCyc:PWY-4801|MetaCyc:PWY-4922|MetaCyc:PWY-5048|MetaCyc:PWY-5139|MetaCyc:PWY-5268|MetaCyc:PWY-5284|MetaCyc:PWY-5292|MetaCyc:PWY-5307|MetaCyc:PWY-5313|MetaCyc:PWY-5317|MetaCyc:PWY-5318|MetaCyc:PWY-5353|MetaCyc:PWY-5400|MetaCyc:PWY-5473|MetaCyc:PWY-5475|MetaCyc:PWY-5477|MetaCyc:PWY-5660|MetaCyc:PWY-5679|MetaCyc:PWY-5710|MetaCyc:PWY-5794|MetaCyc:PWY-5846|MetaCyc:P…
Cucsat.PASA.G10849_HAG	84606d8facb818c41b98ead48f181322	225	FunFam	G3DSA:3.40.630.30:FF:000083	Acyl-CoA N-acyltransferases (NAT) superfamily protein	4	171	2.4e-92	T	25-11-2024	-	-	-	-
Cucsat.PASA.G10849_HAG	84606d8facb818c41b98ead48f181322	225	Pfam	PF13302	Acetyltransferase (GNAT) domain	15	165	4.7e-15	T	25-11-2024	IPR000182	GNAT domain	GO:0016747(InterPro)	MetaCyc:PWY-0|MetaCyc:PWY-1121|MetaCyc:PWY-3602|MetaCyc:PWY-361|MetaCyc:PWY-4061|MetaCyc:PWY-4801|MetaCyc:PWY-4922|MetaCyc:PWY-4983|MetaCyc:PWY-4984|MetaCyc:PWY-5|MetaCyc:PWY-5048|MetaCyc:PWY-5139|MetaCyc:PWY-5154|MetaCyc:PWY-5268|MetaCyc:PWY-5284|MetaCyc:PWY-5292|MetaCyc:PWY-5303|MetaCyc:PWY-5307|MetaCyc:PWY-5313|MetaCyc:PWY-5317|MetaCyc:PWY-5318|MetaCyc:PWY-5353|MetaCyc:PWY-5400|MetaCyc:PWY-547…
Cucsat.PASA.G10849_HAG	84606d8facb818c41b98ead48f181322	225	PANTHER	PTHR13256	N-ACETYLTRANSFERASE 9	6	177	2.1e-80	T	25-11-2024	IPR039135	N-acetyltransferase 9-like	GO:0008080(InterPro)	MetaCyc:PWY-3602|MetaCyc:PWY-361|MetaCyc:PWY-4801|MetaCyc:PWY-4922|MetaCyc:PWY-5048|MetaCyc:PWY-5139|MetaCyc:PWY-5268|MetaCyc:PWY-5284|MetaCyc:PWY-5292|MetaCyc:PWY-5307|MetaCyc:PWY-5313|MetaCyc:PWY-5317|MetaCyc:PWY-5318|MetaCyc:PWY-5353|MetaCyc:PWY-5400|MetaCyc:PWY-5473|MetaCyc:PWY-5475|MetaCyc:PWY-5477|MetaCyc:PWY-5660|MetaCyc:PWY-5679|MetaCyc:PWY-5710|MetaCyc:PWY-5794|MetaCyc:PWY-5846|MetaCyc:P…
Cucsat.PASA.G10849_HAG	84606d8facb818c41b98ead48f181322	225	SUPERFAMILY	SSF55729	Acyl-CoA N-acyltransferases (Nat)	10	167	3.09e-22	T	25-11-2024	IPR016181	Acyl-CoA N-acyltransferase	-	MetaCyc:PWY-0|MetaCyc:PWY-1121|MetaCyc:PWY-3602|MetaCyc:PWY-361|MetaCyc:PWY-4061|MetaCyc:PWY-4801|MetaCyc:PWY-4922|MetaCyc:PWY-4983|MetaCyc:PWY-4984|MetaCyc:PWY-5|MetaCyc:PWY-5048|MetaCyc:PWY-5139|MetaCyc:PWY-5154|MetaCyc:PWY-5268|MetaCyc:PWY-5284|MetaCyc:PWY-5292|MetaCyc:PWY-5303|MetaCyc:PWY-5307|MetaCyc:PWY-5313|MetaCyc:PWY-5317|MetaCyc:PWY-5318|MetaCyc:PWY-5353|MetaCyc:PWY-5400|MetaCyc:PWY-547…
Cucsat.PASA.G10849_HAG	84606d8facb818c41b98ead48f181322	225	Gene3D	G3DSA:3.40.630.30	-	6	174	3.8e-36	T	25-11-2024	-	-	-	-
Cucsat.PASA.G9211_HAC	87838b191a7ba5d4c2e82f2ab5741924	127	Gene3D	G3DSA:1.10.246.20	Coactivator CBP, KIX domain	19	96	6.7e-25	T	25-11-2024	IPR036529	Coactivator CBP, KIX domain superfamily	GO:0003712(InterPro)|GO:0006355(InterPro)	MetaCyc:PWY-3602|MetaCyc:PWY-361|MetaCyc:PWY-4801|MetaCyc:PWY-4922|MetaCyc:PWY-5048|MetaCyc:PWY-5139|MetaCyc:PWY-5268|MetaCyc:PWY-5284|MetaCyc:PWY-5292|MetaCyc:PWY-5307|MetaCyc:PWY-5313|MetaCyc:PWY-5317|MetaCyc:PWY-5318|MetaCyc:PWY-5353|MetaCyc:PWY-5400|MetaCyc:PWY-5473|MetaCyc:PWY-5475|MetaCyc:PWY-5477|MetaCyc:PWY-5660|MetaCyc:PWY-5679|MetaCyc:PWY-5710|MetaCyc:PWY-5794|MetaCyc:PWY-5846|MetaCyc:P…
Cucsat.PASA.G9211_HAC	87838b191a7ba5d4c2e82f2ab5741924	127	PANTHER	PTHR33137	MEDIATOR OF RNA POLYMERASE II TRANSCRIPTION SUBUNIT 15A-RELATED	16	98	2.1e-33	T	25-11-2024	IPR044661	Mediator of RNA polymerase II transcription subunit 15a/b/c-like	GO:0003713(InterPro)|GO:0031490(InterPro)|GO:0031490(PANTHER)	-
Cucsat.PASA.G9211_HAC	87838b191a7ba5d4c2e82f2ab5741924	127	FunFam	G3DSA:1.10.246.20:FF:000003	Mediator of RNA polymerase II transcription subunit 15a	20	98	4.8e-46	T	25-11-2024	-	-	-	-
Cucsat.PASA.G9211_HAC	87838b191a7ba5d4c2e82f2ab5741924	127	Pfam	PF16987	KIX domain	19	97	2.5e-33	T	25-11-2024	IPR036546	Mediator complex subunit 15, KIX domain	-	-
Cucsat.PASA.G9211_HAC	87838b191a7ba5d4c2e82f2ab5741924	127	SUPERFAMILY	SSF47040	Kix domain of CBP (creb binding protein)	20	94	3.01e-07	T	25-11-2024	IPR036529	Coactivator CBP, KIX domain superfamily	GO:0003712(InterPro)|GO:0006355(InterPro)	MetaCyc:PWY-3602|MetaCyc:PWY-361|MetaCyc:PWY-4801|MetaCyc:PWY-4922|MetaCyc:PWY-5048|MetaCyc:PWY-5139|MetaCyc:PWY-5268|MetaCyc:PWY-5284|MetaCyc:PWY-5292|MetaCyc:PWY-5307|MetaCyc:PWY-5313|MetaCyc:PWY-5317|MetaCyc:PWY-5318|MetaCyc:PWY-5353|MetaCyc:PWY-5400|MetaCyc:PWY-5473|MetaCyc:PWY-5475|MetaCyc:PWY-5477|MetaCyc:PWY-5660|MetaCyc:PWY-5679|MetaCyc:PWY-5710|MetaCyc:PWY-5794|MetaCyc:PWY-5846|MetaCyc:P…
Cucsat.PASA.G13206_HAC	6b59b0a56624a759a60d222559d4b8c3	721	MobiDBLite	mobidb-lite	consensus disorder prediction	181	206	-	T	25-11-2024	-	-	-	-
Cucsat.PASA.G13206_HAC	6b59b0a56624a759a60d222559d4b8c3	721	Gene3D	G3DSA:1.10.246.20	Coactivator CBP, KIX domain	3	78	1.8e-08	T	25-11-2024	IPR036529	Coactivator CBP, KIX domain superfamily	GO:0003712(InterPro)|GO:0006355(InterPro)	MetaCyc:PWY-3602|MetaCyc:PWY-361|MetaCyc:PWY-4801|MetaCyc:PWY-4922|MetaCyc:PWY-5048|MetaCyc:PWY-5139|MetaCyc:PWY-5268|MetaCyc:PWY-5284|MetaCyc:PWY-5292|MetaCyc:PWY-5307|MetaCyc:PWY-5313|MetaCyc:PWY-5317|MetaCyc:PWY-5318|MetaCyc:PWY-5353|MetaCyc:PWY-5400|MetaCyc:PWY-5473|MetaCyc:PWY-5475|MetaCyc:PWY-5477|MetaCyc:PWY-5660|MetaCyc:PWY-5679|MetaCyc:PWY-5710|MetaCyc:PWY-5794|MetaCyc:PWY-5846|MetaCyc:P…
Cucsat.PASA.G13206_HAC	6b59b0a56624a759a60d222559d4b8c3	721	MobiDBLite	mobidb-lite	consensus disorder prediction	124	151	-	T	25-11-2024	-	-	-	-
Cucsat.PASA.G13206_HAC	6b59b0a56624a759a60d222559d4b8c3	721	PANTHER	PTHR33137	MEDIATOR OF RNA POLYMERASE II TRANSCRIPTION SUBUNIT 15A-RELATED	6	709	2.9e-31	T	25-11-2024	IPR044661	Mediator of RNA polymerase II transcription subunit 15a/b/c-like	GO:0003713(InterPro)|GO:0031490(InterPro)|GO:0031490(PANTHER)	-
Cucsat.PASA.G13206_HAC	6b59b0a56624a759a60d222559d4b8c3	721	Pfam	PF16987	KIX domain	5	79	2.5e-06	T	25-11-2024	IPR036546	Mediator complex subunit 15, KIX domain	-	-
Cucsat.PASA.G13206_HAC	6b59b0a56624a759a60d222559d4b8c3	721	SUPERFAMILY	SSF47040	Kix domain of CBP (creb binding protein)	5	70	5.49e-05	T	25-11-2024	IPR036529	Coactivator CBP, KIX domain superfamily	GO:0003712(InterPro)|GO:0006355(InterPro)	MetaCyc:PWY-3602|MetaCyc:PWY-361|MetaCyc:PWY-4801|MetaCyc:PWY-4922|MetaCyc:PWY-5048|MetaCyc:PWY-5139|MetaCyc:PWY-5268|MetaCyc:PWY-5284|MetaCyc:PWY-5292|MetaCyc:PWY-5307|MetaCyc:PWY-5313|MetaCyc:PWY-5317|MetaCyc:PWY-5318|MetaCyc:PWY-5353|MetaCyc:PWY-5400|MetaCyc:PWY-5473|MetaCyc:PWY-5475|MetaCyc:PWY-5477|MetaCyc:PWY-5660|MetaCyc:PWY-5679|MetaCyc:PWY-5710|MetaCyc:PWY-5794|MetaCyc:PWY-5846|MetaCyc:P…
Cucsat.PASA.G13206_HAC	6b59b0a56624a759a60d222559d4b8c3	721	MobiDBLite	mobidb-lite	consensus disorder prediction	124	142	-	T	25-11-2024	-	-	-	-
Cucsat.PASA.G19739_HAG	8784871e0858a70a1bb814950ff6259a	464	Pfam	PF00583	Acetyltransferase (GNAT) family	232	284	0.11	T	25-11-2024	IPR000182	GNAT domain	GO:0016747(InterPro)	MetaCyc:PWY-0|MetaCyc:PWY-1121|MetaCyc:PWY-3602|MetaCyc:PWY-361|MetaCyc:PWY-4061|MetaCyc:PWY-4801|MetaCyc:PWY-4922|MetaCyc:PWY-4983|MetaCyc:PWY-4984|MetaCyc:PWY-5|MetaCyc:PWY-5048|MetaCyc:PWY-5139|MetaCyc:PWY-5154|MetaCyc:PWY-5268|MetaCyc:PWY-5284|MetaCyc:PWY-5292|MetaCyc:PWY-5303|MetaCyc:PWY-5307|MetaCyc:PWY-5313|MetaCyc:PWY-5317|MetaCyc:PWY-5318|MetaCyc:PWY-5353|MetaCyc:PWY-5400|MetaCyc:PWY-547…
Cucsat.PASA.G19739_HAG	8784871e0858a70a1bb814950ff6259a	464	Gene3D	G3DSA:3.40.630.30	-	143	300	8.1e-56	T	25-11-2024	-	-	-	-
Cucsat.PASA.G19739_HAG	8784871e0858a70a1bb814950ff6259a	464	Gene3D	G3DSA:3.90.360.10	-	33	201	8.1e-56	T	25-11-2024	IPR037113	Histone acetyl transferase 1, N-terminal domain superfamily	GO:0006325(InterPro)	Reactome:R-DDI-3214847|Reactome:R-HSA-3214847|Reactome:R-MMU-3214847|Reactome:R-RNO-3214847|Reactome:R-SCE-3214847|Reactome:R-SPO-3214847
Cucsat.PASA.G19739_HAG	8784871e0858a70a1bb814950ff6259a	464	Pfam	PF10394	Histone acetyl transferase HAT1 N-terminus	30	201	2.8e-21	T	25-11-2024	IPR019467	Histone acetyl transferase HAT1 N-terminal	GO:0006325(InterPro)	Reactome:R-DDI-3214847|Reactome:R-HSA-3214847|Reactome:R-MMU-3214847|Reactome:R-RNO-3214847|Reactome:R-SCE-3214847|Reactome:R-SPO-3214847
Cucsat.PASA.G19739_HAG	8784871e0858a70a1bb814950ff6259a	464	CDD	cd04301	NAT_SF	232	273	0.000171604	T	25-11-2024	-	-	-	-
Cucsat.PASA.G19739_HAG	8784871e0858a70a1bb814950ff6259a	464	FunFam	G3DSA:3.40.630.30:FF:000077	Histone acetyltransferase type B catalytic subunit	189	300	9e-45	T	25-11-2024	-	-	-	-
Cucsat.PASA.G19739_HAG	8784871e0858a70a1bb814950ff6259a	464	FunFam	G3DSA:3.90.360.10:FF:000002	Histone acetyltransferase type B catalytic subunit	33	146	8.6e-48	T	25-11-2024	-	-	-	-
Cucsat.PASA.G19739_HAG	8784871e0858a70a1bb814950ff6259a	464	SUPERFAMILY	SSF55729	Acyl-CoA N-acyltransferases (Nat)	27	370	6.63e-59	T	25-11-2024	IPR016181	Acyl-CoA N-acyltransferase	-	MetaCyc:PWY-0|MetaCyc:PWY-1121|MetaCyc:PWY-3602|MetaCyc:PWY-361|MetaCyc:PWY-4061|MetaCyc:PWY-4801|MetaCyc:PWY-4922|MetaCyc:PWY-4983|MetaCyc:PWY-4984|MetaCyc:PWY-5|MetaCyc:PWY-5048|MetaCyc:PWY-5139|MetaCyc:PWY-5154|MetaCyc:PWY-5268|MetaCyc:PWY-5284|MetaCyc:PWY-5292|MetaCyc:PWY-5303|MetaCyc:PWY-5307|MetaCyc:PWY-5313|MetaCyc:PWY-5317|MetaCyc:PWY-5318|MetaCyc:PWY-5353|MetaCyc:PWY-5400|MetaCyc:PWY-547…
Cucsat.PASA.G19739_HAG	8784871e0858a70a1bb814950ff6259a	464	PANTHER	PTHR12046	HISTONE ACETYLTRANSFERASE TYPE B CATALYTIC SUBUNIT	12	462	1e-118	T	25-11-2024	IPR017380	Histone acetyltransferase type B, catalytic subunit	GO:0004402(InterPro)|GO:0005634(InterPro)|GO:0031509(InterPro)	Reactome:R-DDI-3214847|Reactome:R-HSA-3214847|Reactome:R-MMU-3214847|Reactome:R-RNO-3214847|Reactome:R-SCE-3214847|Reactome:R-SPO-3214847
Cucsat.PASA.G9212_HAC	3c304cbaf2762e17b2986aa92eb6fe3f	1365	MobiDBLite	mobidb-lite	consensus disorder prediction	347	373	-	T	25-11-2024	-	-	-	-
Cucsat.PASA.G9212_HAC	3c304cbaf2762e17b2986aa92eb6fe3f	1365	MobiDBLite	mobidb-lite	consensus disorder prediction	981	1035	-	T	25-11-2024	-	-	-	-
Cucsat.PASA.G9212_HAC	3c304cbaf2762e17b2986aa92eb6fe3f	1365	MobiDBLite	mobidb-lite	consensus disorder prediction	219	230	-	T	25-11-2024	-	-	-	-
Cucsat.PASA.G9212_HAC	3c304cbaf2762e17b2986aa92eb6fe3f	1365	PANTHER	PTHR33137	MEDIATOR OF RNA POLYMERASE II TRANSCRIPTION SUBUNIT 15A-RELATED	932	1354	0	T	25-11-2024	IPR044661	Mediator of RNA polymerase II transcription subunit 15a/b/c-like	GO:0003713(InterPro)|GO:0031490(InterPro)|GO:0031490(PANTHER)	-
Cucsat.PASA.G9212_HAC	3c304cbaf2762e17b2986aa92eb6fe3f	1365	MobiDBLite	mobidb-lite	consensus disorder prediction	250	495	-	T	25-11-2024	-	-	-	-
Cucsat.PASA.G9212_HAC	3c304cbaf2762e17b2986aa92eb6fe3f	1365	Gene3D	G3DSA:1.10.246.20	Coactivator CBP, KIX domain	19	96	4e-23	T	25-11-2024	IPR036529	Coactivator CBP, KIX domain superfamily	GO:0003712(InterPro)|GO:0006355(InterPro)	MetaCyc:PWY-3602|MetaCyc:PWY-361|MetaCyc:PWY-4801|MetaCyc:PWY-4922|MetaCyc:PWY-5048|MetaCyc:PWY-5139|MetaCyc:PWY-5268|MetaCyc:PWY-5284|MetaCyc:PWY-5292|MetaCyc:PWY-5307|MetaCyc:PWY-5313|MetaCyc:PWY-5317|MetaCyc:PWY-5318|MetaCyc:PWY-5353|MetaCyc:PWY-5400|MetaCyc:PWY-5473|MetaCyc:PWY-5475|MetaCyc:PWY-5477|MetaCyc:PWY-5660|MetaCyc:PWY-5679|MetaCyc:PWY-5710|MetaCyc:PWY-5794|MetaCyc:PWY-5846|MetaCyc:P…
Cucsat.PASA.G9212_HAC	3c304cbaf2762e17b2986aa92eb6fe3f	1365	MobiDBLite	mobidb-lite	consensus disorder prediction	206	217	-	T	25-11-2024	-	-	-	-
Cucsat.PASA.G9212_HAC	3c304cbaf2762e17b2986aa92eb6fe3f	1365	MobiDBLite	mobidb-lite	consensus disorder prediction	987	996	-	T	25-11-2024	-	-	-	-
Cucsat.PASA.G9212_HAC	3c304cbaf2762e17b2986aa92eb6fe3f	1365	MobiDBLite	mobidb-lite	consensus disorder prediction	546	579	-	T	25-11-2024	-	-	-	-
Cucsat.PASA.G9212_HAC	3c304cbaf2762e17b2986aa92eb6fe3f	1365	SUPERFAMILY	SSF47040	Kix domain of CBP (creb binding protein)	20	93	2.35e-05	T	25-11-2024	IPR036529	Coactivator CBP, KIX domain superfamily	GO:0003712(InterPro)|GO:0006355(InterPro)	MetaCyc:PWY-3602|MetaCyc:PWY-361|MetaCyc:PWY-4801|MetaCyc:PWY-4922|MetaCyc:PWY-5048|MetaCyc:PWY-5139|MetaCyc:PWY-5268|MetaCyc:PWY-5284|MetaCyc:PWY-5292|MetaCyc:PWY-5307|MetaCyc:PWY-5313|MetaCyc:PWY-5317|MetaCyc:PWY-5318|MetaCyc:PWY-5353|MetaCyc:PWY-5400|MetaCyc:PWY-5473|MetaCyc:PWY-5475|MetaCyc:PWY-5477|MetaCyc:PWY-5660|MetaCyc:PWY-5679|MetaCyc:PWY-5710|MetaCyc:PWY-5794|MetaCyc:PWY-5846|MetaCyc:P…
Cucsat.PASA.G9212_HAC	3c304cbaf2762e17b2986aa92eb6fe3f	1365	MobiDBLite	mobidb-lite	consensus disorder prediction	416	433	-	T	25-11-2024	-	-	-	-
Cucsat.PASA.G9212_HAC	3c304cbaf2762e17b2986aa92eb6fe3f	1365	MobiDBLite	mobidb-lite	consensus disorder prediction	778	817	-	T	25-11-2024	-	-	-	-
Cucsat.PASA.G9212_HAC	3c304cbaf2762e17b2986aa92eb6fe3f	1365	MobiDBLite	mobidb-lite	consensus disorder prediction	997	1006	-	T	25-11-2024	-	-	-	-
Cucsat.PASA.G9212_HAC	3c304cbaf2762e17b2986aa92eb6fe3f	1365	Pfam	PF16987	KIX domain	19	94	2.5e-31	T	25-11-2024	IPR036546	Mediator complex subunit 15, KIX domain	-	-
Cucsat.PASA.G9212_HAC	3c304cbaf2762e17b2986aa92eb6fe3f	1365	MobiDBLite	mobidb-lite	consensus disorder prediction	176	230	-	T	25-11-2024	-	-	-	-
Cucsat.PASA.G9212_HAC	3c304cbaf2762e17b2986aa92eb6fe3f	1365	MobiDBLite	mobidb-lite	consensus disorder prediction	461	495	-	T	25-11-2024	-	-	-	-
Cucsat.PASA.G9212_HAC	3c304cbaf2762e17b2986aa92eb6fe3f	1365	FunFam	G3DSA:1.10.246.20:FF:000003	Mediator of RNA polymerase II transcription subunit 15a	20	98	3.1e-44	T	25-11-2024	-	-	-	-
Cucsat.PASA.G9212_HAC	3c304cbaf2762e17b2986aa92eb6fe3f	1365	MobiDBLite	mobidb-lite	consensus disorder prediction	1013	1035	-	T	25-11-2024	-	-	-	-
Cucsat.PASA.G9212_HAC	3c304cbaf2762e17b2986aa92eb6fe3f	1365	MobiDBLite	mobidb-lite	consensus disorder prediction	128	143	-	T	25-11-2024	-	-	-	-
Cucsat.PASA.G9212_HAC	3c304cbaf2762e17b2986aa92eb6fe3f	1365	MobiDBLite	mobidb-lite	consensus disorder prediction	688	701	-	T	25-11-2024	-	-	-	-
Cucsat.PASA.G9212_HAC	3c304cbaf2762e17b2986aa92eb6fe3f	1365	MobiDBLite	mobidb-lite	consensus disorder prediction	760	772	-	T	25-11-2024	-	-	-	-
Cucsat.PASA.G9212_HAC	3c304cbaf2762e17b2986aa92eb6fe3f	1365	MobiDBLite	mobidb-lite	consensus disorder prediction	546	555	-	T	25-11-2024	-	-	-	-
Cucsat.PASA.G9212_HAC	3c304cbaf2762e17b2986aa92eb6fe3f	1365	MobiDBLite	mobidb-lite	consensus disorder prediction	562	576	-	T	25-11-2024	-	-	-	-
Cucsat.PASA.G9212_HAC	3c304cbaf2762e17b2986aa92eb6fe3f	1365	MobiDBLite	mobidb-lite	consensus disorder prediction	672	715	-	T	25-11-2024	-	-	-	-
Cucsat.PASA.G9212_HAC	3c304cbaf2762e17b2986aa92eb6fe3f	1365	MobiDBLite	mobidb-lite	consensus disorder prediction	272	336	-	T	25-11-2024	-	-	-	-
Cucsat.PASA.G9212_HAC	3c304cbaf2762e17b2986aa92eb6fe3f	1365	MobiDBLite	mobidb-lite	consensus disorder prediction	374	415	-	T	25-11-2024	-	-	-	-
Cucsat.PASA.G9212_HAC	3c304cbaf2762e17b2986aa92eb6fe3f	1365	MobiDBLite	mobidb-lite	consensus disorder prediction	434	460	-	T	25-11-2024	-	-	-	-
Cucsat.PASA.G9212_HAC	3c304cbaf2762e17b2986aa92eb6fe3f	1365	Coils	Coil	Coil	845	874	-	T	25-11-2024	-	-	-	-
Cucsat.PASA.G9212_HAC	3c304cbaf2762e17b2986aa92eb6fe3f	1365	MobiDBLite	mobidb-lite	consensus disorder prediction	753	772	-	T	25-11-2024	-	-	-	-
Cucsat.PASA.G9212_HAC	3c304cbaf2762e17b2986aa92eb6fe3f	1365	MobiDBLite	mobidb-lite	consensus disorder prediction	702	715	-	T	25-11-2024	-	-	-	-
Cucsat.PASA.G9212_HAC	3c304cbaf2762e17b2986aa92eb6fe3f	1365	MobiDBLite	mobidb-lite	consensus disorder prediction	781	817	-	T	25-11-2024	-	-	-	-
Cucsat.PASA.G9212_HAC	3c304cbaf2762e17b2986aa92eb6fe3f	1365	MobiDBLite	mobidb-lite	consensus disorder prediction	91	143	-	T	25-11-2024	-	-	-	-
Cucsat.PASA.G9212_HAC	3c304cbaf2762e17b2986aa92eb6fe3f	1365	MobiDBLite	mobidb-lite	consensus disorder prediction	176	199	-	T	25-11-2024	-	-	-	-
Cucsat.PASA.G17933_HAG	c02edf1284704366c805025d50e4b7c9	972	MobiDBLite	mobidb-lite	consensus disorder prediction	116	138	-	T	25-11-2024	-	-	-	-
Cucsat.PASA.G17933_HAG	c02edf1284704366c805025d50e4b7c9	972	SMART	SM00249	PHD_3	693	747	0.00018	T	25-11-2024	IPR001965	Zinc finger, PHD-type	-	MetaCyc:PWY-102|MetaCyc:PWY-1061|MetaCyc:PWY-1187|MetaCyc:PWY-2083|MetaCyc:PWY-3542|MetaCyc:PWY-3602|MetaCyc:PWY-361|MetaCyc:PWY-4021|MetaCyc:PWY-4161|MetaCyc:PWY-4202|MetaCyc:PWY-4801|MetaCyc:PWY-4922|MetaCyc:PWY-5035|MetaCyc:PWY-5036|MetaCyc:PWY-5047|MetaCyc:PWY-5048|MetaCyc:PWY-5059|MetaCyc:PWY-5070|MetaCyc:PWY-5105|MetaCyc:PWY-5139|MetaCyc:PWY-5268|MetaCyc:PWY-5284|MetaCyc:PWY-5292|MetaCyc:PW…
Cucsat.PASA.G17933_HAG	c02edf1284704366c805025d50e4b7c9	972	SMART	SM00249	PHD_3	602	643	5.4e-10	T	25-11-2024	IPR001965	Zinc finger, PHD-type	-	MetaCyc:PWY-102|MetaCyc:PWY-1061|MetaCyc:PWY-1187|MetaCyc:PWY-2083|MetaCyc:PWY-3542|MetaCyc:PWY-3602|MetaCyc:PWY-361|MetaCyc:PWY-4021|MetaCyc:PWY-4161|MetaCyc:PWY-4202|MetaCyc:PWY-4801|MetaCyc:PWY-4922|MetaCyc:PWY-5035|MetaCyc:PWY-5036|MetaCyc:PWY-5047|MetaCyc:PWY-5048|MetaCyc:PWY-5059|MetaCyc:PWY-5070|MetaCyc:PWY-5105|MetaCyc:PWY-5139|MetaCyc:PWY-5268|MetaCyc:PWY-5284|MetaCyc:PWY-5292|MetaCyc:PW…
Cucsat.PASA.G17933_HAG	c02edf1284704366c805025d50e4b7c9	972	MobiDBLite	mobidb-lite	consensus disorder prediction	46	84	-	T	25-11-2024	-	-	-	-
Cucsat.PASA.G17933_HAG	c02edf1284704366c805025d50e4b7c9	972	MobiDBLite	mobidb-lite	consensus disorder prediction	69	79	-	T	25-11-2024	-	-	-	-
Cucsat.PASA.G17933_HAG	c02edf1284704366c805025d50e4b7c9	972	Gene3D	G3DSA:3.30.40.10	Zinc/RING finger domain, C3HC4 (zinc finger)	590	673	1.4e-16	T	25-11-2024	IPR013083	Zinc finger, RING/FYVE/PHD-type	-	MetaCyc:PWY-1001|MetaCyc:PWY-102|MetaCyc:PWY-1061|MetaCyc:PWY-1187|MetaCyc:PWY-1822|MetaCyc:PWY-1901|MetaCyc:PWY-1961|MetaCyc:PWY-1981|MetaCyc:PWY-2021|MetaCyc:PWY-2083|MetaCyc:PWY-2881|MetaCyc:PWY-2901|MetaCyc:PWY-2902|MetaCyc:PWY-3542|MetaCyc:PWY-3602|MetaCyc:PWY-361|MetaCyc:PWY-4021|MetaCyc:PWY-4161|MetaCyc:PWY-4202|MetaCyc:PWY-4421|MetaCyc:PWY-4801|MetaCyc:PWY-4922|MetaCyc:PWY-5035|MetaCyc:PW…
Cucsat.PASA.G17933_HAG	c02edf1284704366c805025d50e4b7c9	972	Pfam	PF16135	Tify domain binding domain	536	584	2.9e-12	T	25-11-2024	IPR032308	Tify domain-binding domain	-	MetaCyc:PWY-3602|MetaCyc:PWY-361|MetaCyc:PWY-4801|MetaCyc:PWY-4922|MetaCyc:PWY-5048|MetaCyc:PWY-5139|MetaCyc:PWY-5268|MetaCyc:PWY-5284|MetaCyc:PWY-5292|MetaCyc:PWY-5307|MetaCyc:PWY-5313|MetaCyc:PWY-5317|MetaCyc:PWY-5318|MetaCyc:PWY-5353|MetaCyc:PWY-5400|MetaCyc:PWY-5473|MetaCyc:PWY-5475|MetaCyc:PWY-5477|MetaCyc:PWY-5660|MetaCyc:PWY-5679|MetaCyc:PWY-5710|MetaCyc:PWY-5794|MetaCyc:PWY-5846|MetaCyc:P…
Cucsat.PASA.G17933_HAG	c02edf1284704366c805025d50e4b7c9	972	Pfam	PF16135	Tify domain binding domain	340	395	2.3e-12	T	25-11-2024	IPR032308	Tify domain-binding domain	-	MetaCyc:PWY-3602|MetaCyc:PWY-361|MetaCyc:PWY-4801|MetaCyc:PWY-4922|MetaCyc:PWY-5048|MetaCyc:PWY-5139|MetaCyc:PWY-5268|MetaCyc:PWY-5284|MetaCyc:PWY-5292|MetaCyc:PWY-5307|MetaCyc:PWY-5313|MetaCyc:PWY-5317|MetaCyc:PWY-5318|MetaCyc:PWY-5353|MetaCyc:PWY-5400|MetaCyc:PWY-5473|MetaCyc:PWY-5475|MetaCyc:PWY-5477|MetaCyc:PWY-5660|MetaCyc:PWY-5679|MetaCyc:PWY-5710|MetaCyc:PWY-5794|MetaCyc:PWY-5846|MetaCyc:P…
Cucsat.PASA.G17933_HAG	c02edf1284704366c805025d50e4b7c9	972	SUPERFAMILY	SSF57903	FYVE/PHD zinc finger	594	647	3.5e-14	T	25-11-2024	IPR011011	Zinc finger, FYVE/PHD-type	-	MetaCyc:PWY-102|MetaCyc:PWY-1061|MetaCyc:PWY-1187|MetaCyc:PWY-2083|MetaCyc:PWY-3542|MetaCyc:PWY-3602|MetaCyc:PWY-361|MetaCyc:PWY-4021|MetaCyc:PWY-4161|MetaCyc:PWY-4202|MetaCyc:PWY-4801|MetaCyc:PWY-4922|MetaCyc:PWY-5035|MetaCyc:PWY-5036|MetaCyc:PWY-5047|MetaCyc:PWY-5048|MetaCyc:PWY-5059|MetaCyc:PWY-5070|MetaCyc:PWY-5105|MetaCyc:PWY-5129|MetaCyc:PWY-5139|MetaCyc:PWY-5268|MetaCyc:PWY-5284|MetaCyc:PW…
Cucsat.PASA.G17933_HAG	c02edf1284704366c805025d50e4b7c9	972	SUPERFAMILY	SSF55729	Acyl-CoA N-acyltransferases (Nat)	845	934	7.68e-08	T	25-11-2024	IPR016181	Acyl-CoA N-acyltransferase	-	MetaCyc:PWY-0|MetaCyc:PWY-1121|MetaCyc:PWY-3602|MetaCyc:PWY-361|MetaCyc:PWY-4061|MetaCyc:PWY-4801|MetaCyc:PWY-4922|MetaCyc:PWY-4983|MetaCyc:PWY-4984|MetaCyc:PWY-5|MetaCyc:PWY-5048|MetaCyc:PWY-5139|MetaCyc:PWY-5154|MetaCyc:PWY-5268|MetaCyc:PWY-5284|MetaCyc:PWY-5292|MetaCyc:PWY-5303|MetaCyc:PWY-5307|MetaCyc:PWY-5313|MetaCyc:PWY-5317|MetaCyc:PWY-5318|MetaCyc:PWY-5353|MetaCyc:PWY-5400|MetaCyc:PWY-547…
Cucsat.PASA.G17933_HAG	c02edf1284704366c805025d50e4b7c9	972	CDD	cd15539	PHD1_AIRE	602	642	3.28827e-18	T	25-11-2024	-	-	-	-
Cucsat.PASA.G17933_HAG	c02edf1284704366c805025d50e4b7c9	972	ProSitePatterns	PS01359	Zinc finger PHD-type signature.	603	642	-	T	25-11-2024	IPR019786	Zinc finger, PHD-type, conserved site	-	MetaCyc:PWY-102|MetaCyc:PWY-1061|MetaCyc:PWY-1187|MetaCyc:PWY-2083|MetaCyc:PWY-3542|MetaCyc:PWY-4021|MetaCyc:PWY-4161|MetaCyc:PWY-4202|MetaCyc:PWY-5035|MetaCyc:PWY-5036|MetaCyc:PWY-5047|MetaCyc:PWY-5059|MetaCyc:PWY-5070|MetaCyc:PWY-5105|MetaCyc:PWY-5301|MetaCyc:PWY-5305|MetaCyc:PWY-5349|MetaCyc:PWY-5479|MetaCyc:PWY-5665|MetaCyc:PWY-5729|MetaCyc:PWY-5748|MetaCyc:PWY-5765|MetaCyc:PWY-5773|MetaCyc:P…
Cucsat.PASA.G17933_HAG	c02edf1284704366c805025d50e4b7c9	972	ProSiteProfiles	PS51186	Gcn5-related N-acetyltransferase (GNAT) domain profile.	798	950	9.88666	T	25-11-2024	IPR000182	GNAT domain	GO:0016747(InterPro)	MetaCyc:PWY-0|MetaCyc:PWY-1121|MetaCyc:PWY-3602|MetaCyc:PWY-361|MetaCyc:PWY-4061|MetaCyc:PWY-4801|MetaCyc:PWY-4922|MetaCyc:PWY-4983|MetaCyc:PWY-4984|MetaCyc:PWY-5|MetaCyc:PWY-5048|MetaCyc:PWY-5139|MetaCyc:PWY-5154|MetaCyc:PWY-5268|MetaCyc:PWY-5284|MetaCyc:PWY-5292|MetaCyc:PWY-5303|MetaCyc:PWY-5307|MetaCyc:PWY-5313|MetaCyc:PWY-5317|MetaCyc:PWY-5318|MetaCyc:PWY-5353|MetaCyc:PWY-5400|MetaCyc:PWY-547…
Cucsat.PASA.G17933_HAG	c02edf1284704366c805025d50e4b7c9	972	FunFam	G3DSA:3.40.630.30:FF:000073	PHD finger family protein	788	957	1.3e-86	T	25-11-2024	-	-	-	-
Cucsat.PASA.G17933_HAG	c02edf1284704366c805025d50e4b7c9	972	Gene3D	G3DSA:3.30.40.10	Zinc/RING finger domain, C3HC4 (zinc finger)	688	749	4.3e-10	T	25-11-2024	IPR013083	Zinc finger, RING/FYVE/PHD-type	-	MetaCyc:PWY-1001|MetaCyc:PWY-102|MetaCyc:PWY-1061|MetaCyc:PWY-1187|MetaCyc:PWY-1822|MetaCyc:PWY-1901|MetaCyc:PWY-1961|MetaCyc:PWY-1981|MetaCyc:PWY-2021|MetaCyc:PWY-2083|MetaCyc:PWY-2881|MetaCyc:PWY-2901|MetaCyc:PWY-2902|MetaCyc:PWY-3542|MetaCyc:PWY-3602|MetaCyc:PWY-361|MetaCyc:PWY-4021|MetaCyc:PWY-4161|MetaCyc:PWY-4202|MetaCyc:PWY-4421|MetaCyc:PWY-4801|MetaCyc:PWY-4922|MetaCyc:PWY-5035|MetaCyc:PW…
Cucsat.PASA.G17933_HAG	c02edf1284704366c805025d50e4b7c9	972	PANTHER	PTHR47025	AUTOIMMUNE REGULATOR	68	958	0	T	25-11-2024	-	-	GO:0000977(PANTHER)|GO:0003682(PANTHER)|GO:0005634(PANTHER)|GO:0042393(PANTHER)|GO:0045944(PANTHER)	-
Cucsat.PASA.G17933_HAG	c02edf1284704366c805025d50e4b7c9	972	FunFam	G3DSA:3.30.40.10:FF:000494	Acyl-CoA N-acyltransferase with RING/FYVE/PHD-type zinc finger domain	589	666	1.5e-40	T	25-11-2024	-	-	-	-
Cucsat.PASA.G17933_HAG	c02edf1284704366c805025d50e4b7c9	972	Pfam	PF00628	PHD-finger	603	642	0.07	T	25-11-2024	IPR019787	Zinc finger, PHD-finger	-	MetaCyc:PWY-102|MetaCyc:PWY-1061|MetaCyc:PWY-1187|MetaCyc:PWY-2083|MetaCyc:PWY-3542|MetaCyc:PWY-3602|MetaCyc:PWY-361|MetaCyc:PWY-4021|MetaCyc:PWY-4161|MetaCyc:PWY-4202|MetaCyc:PWY-4801|MetaCyc:PWY-4922|MetaCyc:PWY-5035|MetaCyc:PWY-5036|MetaCyc:PWY-5047|MetaCyc:PWY-5048|MetaCyc:PWY-5059|MetaCyc:PWY-5070|MetaCyc:PWY-5105|MetaCyc:PWY-5139|MetaCyc:PWY-5268|MetaCyc:PWY-5284|MetaCyc:PWY-5292|MetaCyc:PW…
Cucsat.PASA.G17933_HAG	c02edf1284704366c805025d50e4b7c9	972	FunFam	G3DSA:3.30.40.10:FF:000413	PHD zinc finger protein	689	749	4.7e-33	T	25-11-2024	-	-	-	-
Cucsat.PASA.G17933_HAG	c02edf1284704366c805025d50e4b7c9	972	ProSiteProfiles	PS50016	Zinc finger PHD-type profile.	600	645	10.0507	T	25-11-2024	IPR019787	Zinc finger, PHD-finger	-	MetaCyc:PWY-102|MetaCyc:PWY-1061|MetaCyc:PWY-1187|MetaCyc:PWY-2083|MetaCyc:PWY-3542|MetaCyc:PWY-3602|MetaCyc:PWY-361|MetaCyc:PWY-4021|MetaCyc:PWY-4161|MetaCyc:PWY-4202|MetaCyc:PWY-4801|MetaCyc:PWY-4922|MetaCyc:PWY-5035|MetaCyc:PWY-5036|MetaCyc:PWY-5047|MetaCyc:PWY-5048|MetaCyc:PWY-5059|MetaCyc:PWY-5070|MetaCyc:PWY-5105|MetaCyc:PWY-5139|MetaCyc:PWY-5268|MetaCyc:PWY-5284|MetaCyc:PWY-5292|MetaCyc:PW…
Cucsat.PASA.G17933_HAG	c02edf1284704366c805025d50e4b7c9	972	MobiDBLite	mobidb-lite	consensus disorder prediction	452	486	-	T	25-11-2024	-	-	-	-
Cucsat.PASA.G17933_HAG	c02edf1284704366c805025d50e4b7c9	972	Gene3D	G3DSA:3.40.630.30	-	787	958	1.3e-06	T	25-11-2024	-	-	-	-
Cucsat.PASA.G17933_HAG	c02edf1284704366c805025d50e4b7c9	972	SUPERFAMILY	SSF57903	FYVE/PHD zinc finger	684	749	1.25e-07	T	25-11-2024	IPR011011	Zinc finger, FYVE/PHD-type	-	MetaCyc:PWY-102|MetaCyc:PWY-1061|MetaCyc:PWY-1187|MetaCyc:PWY-2083|MetaCyc:PWY-3542|MetaCyc:PWY-3602|MetaCyc:PWY-361|MetaCyc:PWY-4021|MetaCyc:PWY-4161|MetaCyc:PWY-4202|MetaCyc:PWY-4801|MetaCyc:PWY-4922|MetaCyc:PWY-5035|MetaCyc:PWY-5036|MetaCyc:PWY-5047|MetaCyc:PWY-5048|MetaCyc:PWY-5059|MetaCyc:PWY-5070|MetaCyc:PWY-5105|MetaCyc:PWY-5129|MetaCyc:PWY-5139|MetaCyc:PWY-5268|MetaCyc:PWY-5284|MetaCyc:PW…
Cucsat.PASA.G12163_HAG	5832fe2f638da4aa9affda504774b3d3	409	PANTHER	PTHR47370	ACYL-COA N-ACYLTRANSFERASES (NAT) SUPERFAMILY PROTEIN	20	409	0	T	25-11-2024	IPR052810	Plant N-acetyltransferase	-	MetaCyc:PWY-3602|MetaCyc:PWY-361|MetaCyc:PWY-4801|MetaCyc:PWY-4922|MetaCyc:PWY-5048|MetaCyc:PWY-5139|MetaCyc:PWY-5268|MetaCyc:PWY-5284|MetaCyc:PWY-5292|MetaCyc:PWY-5307|MetaCyc:PWY-5313|MetaCyc:PWY-5317|MetaCyc:PWY-5318|MetaCyc:PWY-5353|MetaCyc:PWY-5400|MetaCyc:PWY-5473|MetaCyc:PWY-5475|MetaCyc:PWY-5477|MetaCyc:PWY-5660|MetaCyc:PWY-5679|MetaCyc:PWY-5710|MetaCyc:PWY-5794|MetaCyc:PWY-5846|MetaCyc:P…
Cucsat.PASA.G12163_HAG	5832fe2f638da4aa9affda504774b3d3	409	Pfam	PF00583	Acetyltransferase (GNAT) family	69	164	1.8e-11	T	25-11-2024	IPR000182	GNAT domain	GO:0016747(InterPro)	MetaCyc:PWY-0|MetaCyc:PWY-1121|MetaCyc:PWY-3602|MetaCyc:PWY-361|MetaCyc:PWY-4061|MetaCyc:PWY-4801|MetaCyc:PWY-4922|MetaCyc:PWY-4983|MetaCyc:PWY-4984|MetaCyc:PWY-5|MetaCyc:PWY-5048|MetaCyc:PWY-5139|MetaCyc:PWY-5154|MetaCyc:PWY-5268|MetaCyc:PWY-5284|MetaCyc:PWY-5292|MetaCyc:PWY-5303|MetaCyc:PWY-5307|MetaCyc:PWY-5313|MetaCyc:PWY-5317|MetaCyc:PWY-5318|MetaCyc:PWY-5353|MetaCyc:PWY-5400|MetaCyc:PWY-547…
Cucsat.PASA.G12163_HAG	5832fe2f638da4aa9affda504774b3d3	409	FunFam	G3DSA:3.40.630.30:FF:000116	Putative N-acetyltransferase HLS1	39	171	2.5e-64	T	25-11-2024	-	-	-	-
Cucsat.PASA.G12163_HAG	5832fe2f638da4aa9affda504774b3d3	409	SUPERFAMILY	SSF55729	Acyl-CoA N-acyltransferases (Nat)	69	170	3.27e-15	T	25-11-2024	IPR016181	Acyl-CoA N-acyltransferase	-	MetaCyc:PWY-0|MetaCyc:PWY-1121|MetaCyc:PWY-3602|MetaCyc:PWY-361|MetaCyc:PWY-4061|MetaCyc:PWY-4801|MetaCyc:PWY-4922|MetaCyc:PWY-4983|MetaCyc:PWY-4984|MetaCyc:PWY-5|MetaCyc:PWY-5048|MetaCyc:PWY-5139|MetaCyc:PWY-5154|MetaCyc:PWY-5268|MetaCyc:PWY-5284|MetaCyc:PWY-5292|MetaCyc:PWY-5303|MetaCyc:PWY-5307|MetaCyc:PWY-5313|MetaCyc:PWY-5317|MetaCyc:PWY-5318|MetaCyc:PWY-5353|MetaCyc:PWY-5400|MetaCyc:PWY-547…
Cucsat.PASA.G12163_HAG	5832fe2f638da4aa9affda504774b3d3	409	Gene3D	G3DSA:3.40.630.30	-	23	168	7e-16	T	25-11-2024	-	-	-	-
Cucsat.PASA.G12163_HAG	5832fe2f638da4aa9affda504774b3d3	409	CDD	cd04301	NAT_SF	75	147	3.44667e-09	T	25-11-2024	-	-	-	-
Cucsat.PASA.G12163_HAG	5832fe2f638da4aa9affda504774b3d3	409	ProSiteProfiles	PS51186	Gcn5-related N-acetyltransferase (GNAT) domain profile.	24	210	14.1794	T	25-11-2024	IPR000182	GNAT domain	GO:0016747(InterPro)	MetaCyc:PWY-0|MetaCyc:PWY-1121|MetaCyc:PWY-3602|MetaCyc:PWY-361|MetaCyc:PWY-4061|MetaCyc:PWY-4801|MetaCyc:PWY-4922|MetaCyc:PWY-4983|MetaCyc:PWY-4984|MetaCyc:PWY-5|MetaCyc:PWY-5048|MetaCyc:PWY-5139|MetaCyc:PWY-5154|MetaCyc:PWY-5268|MetaCyc:PWY-5284|MetaCyc:PWY-5292|MetaCyc:PWY-5303|MetaCyc:PWY-5307|MetaCyc:PWY-5313|MetaCyc:PWY-5317|MetaCyc:PWY-5318|MetaCyc:PWY-5353|MetaCyc:PWY-5400|MetaCyc:PWY-547…
Cucsat.PASA.G5059_HAC	f8a4f8a16a8da8b99c8332f6aec53364	395	PANTHER	PTHR35300	COACTIVATOR CBP, KIX DOMAIN-CONTAINING PROTEIN-RELATED	1	393	1.6e-126	T	25-11-2024	-	-	-	-
Cucsat.PASA.G5059_HAC	f8a4f8a16a8da8b99c8332f6aec53364	395	MobiDBLite	mobidb-lite	consensus disorder prediction	120	148	-	T	25-11-2024	-	-	-	-
Cucsat.PASA.G5059_HAC	f8a4f8a16a8da8b99c8332f6aec53364	395	MobiDBLite	mobidb-lite	consensus disorder prediction	125	145	-	T	25-11-2024	-	-	-	-
Cucsat.PASA.G5059_HAC	f8a4f8a16a8da8b99c8332f6aec53364	395	Gene3D	G3DSA:1.10.246.20	Coactivator CBP, KIX domain	11	88	2.3e-06	T	25-11-2024	IPR036529	Coactivator CBP, KIX domain superfamily	GO:0003712(InterPro)|GO:0006355(InterPro)	MetaCyc:PWY-3602|MetaCyc:PWY-361|MetaCyc:PWY-4801|MetaCyc:PWY-4922|MetaCyc:PWY-5048|MetaCyc:PWY-5139|MetaCyc:PWY-5268|MetaCyc:PWY-5284|MetaCyc:PWY-5292|MetaCyc:PWY-5307|MetaCyc:PWY-5313|MetaCyc:PWY-5317|MetaCyc:PWY-5318|MetaCyc:PWY-5353|MetaCyc:PWY-5400|MetaCyc:PWY-5473|MetaCyc:PWY-5475|MetaCyc:PWY-5477|MetaCyc:PWY-5660|MetaCyc:PWY-5679|MetaCyc:PWY-5710|MetaCyc:PWY-5794|MetaCyc:PWY-5846|MetaCyc:P…
Cucsat.PASA.G13466_HAC	92462a92b078de2367b06dc68e100707	355	PANTHER	PTHR35300	COACTIVATOR CBP, KIX DOMAIN-CONTAINING PROTEIN-RELATED	3	353	1.1e-115	T	25-11-2024	-	-	-	-
Cucsat.PASA.G2757_HAG	ebaeb1d89dbaae7d3f55246366e77832	271	ProSiteProfiles	PS51186	Gcn5-related N-acetyltransferase (GNAT) domain profile.	122	271	14.4046	T	25-11-2024	IPR000182	GNAT domain	GO:0016747(InterPro)	MetaCyc:PWY-0|MetaCyc:PWY-1121|MetaCyc:PWY-3602|MetaCyc:PWY-361|MetaCyc:PWY-4061|MetaCyc:PWY-4801|MetaCyc:PWY-4922|MetaCyc:PWY-4983|MetaCyc:PWY-4984|MetaCyc:PWY-5|MetaCyc:PWY-5048|MetaCyc:PWY-5139|MetaCyc:PWY-5154|MetaCyc:PWY-5268|MetaCyc:PWY-5284|MetaCyc:PWY-5292|MetaCyc:PWY-5303|MetaCyc:PWY-5307|MetaCyc:PWY-5313|MetaCyc:PWY-5317|MetaCyc:PWY-5318|MetaCyc:PWY-5353|MetaCyc:PWY-5400|MetaCyc:PWY-547…
Cucsat.PASA.G2757_HAG	ebaeb1d89dbaae7d3f55246366e77832	271	Pfam	PF00583	Acetyltransferase (GNAT) family	157	245	0.00082	T	25-11-2024	IPR000182	GNAT domain	GO:0016747(InterPro)	MetaCyc:PWY-0|MetaCyc:PWY-1121|MetaCyc:PWY-3602|MetaCyc:PWY-361|MetaCyc:PWY-4061|MetaCyc:PWY-4801|MetaCyc:PWY-4922|MetaCyc:PWY-4983|MetaCyc:PWY-4984|MetaCyc:PWY-5|MetaCyc:PWY-5048|MetaCyc:PWY-5139|MetaCyc:PWY-5154|MetaCyc:PWY-5268|MetaCyc:PWY-5284|MetaCyc:PWY-5292|MetaCyc:PWY-5303|MetaCyc:PWY-5307|MetaCyc:PWY-5313|MetaCyc:PWY-5317|MetaCyc:PWY-5318|MetaCyc:PWY-5353|MetaCyc:PWY-5400|MetaCyc:PWY-547…
Cucsat.PASA.G2757_HAG	ebaeb1d89dbaae7d3f55246366e77832	271	SUPERFAMILY	SSF55729	Acyl-CoA N-acyltransferases (Nat)	95	250	3.17e-14	T	25-11-2024	IPR016181	Acyl-CoA N-acyltransferase	-	MetaCyc:PWY-0|MetaCyc:PWY-1121|MetaCyc:PWY-3602|MetaCyc:PWY-361|MetaCyc:PWY-4061|MetaCyc:PWY-4801|MetaCyc:PWY-4922|MetaCyc:PWY-4983|MetaCyc:PWY-4984|MetaCyc:PWY-5|MetaCyc:PWY-5048|MetaCyc:PWY-5139|MetaCyc:PWY-5154|MetaCyc:PWY-5268|MetaCyc:PWY-5284|MetaCyc:PWY-5292|MetaCyc:PWY-5303|MetaCyc:PWY-5307|MetaCyc:PWY-5313|MetaCyc:PWY-5317|MetaCyc:PWY-5318|MetaCyc:PWY-5353|MetaCyc:PWY-5400|MetaCyc:PWY-547…
Cucsat.PASA.G2757_HAG	ebaeb1d89dbaae7d3f55246366e77832	271	Gene3D	G3DSA:3.40.630.30	-	87	271	2.6e-15	T	25-11-2024	-	-	-	-
Cucsat.PASA.G2757_HAG	ebaeb1d89dbaae7d3f55246366e77832	271	PANTHER	PTHR42919	N-ALPHA-ACETYLTRANSFERASE	84	270	6.7e-33	T	25-11-2024	IPR051556	N-terminal and lysine N-acetyltransferase	GO:0007064(PANTHER)|GO:0008080(PANTHER)|GO:0031415(PANTHER)	MetaCyc:PWY-0|MetaCyc:PWY-3602|MetaCyc:PWY-361|MetaCyc:PWY-4801|MetaCyc:PWY-4922|MetaCyc:PWY-5048|MetaCyc:PWY-5139|MetaCyc:PWY-5268|MetaCyc:PWY-5284|MetaCyc:PWY-5292|MetaCyc:PWY-5307|MetaCyc:PWY-5313|MetaCyc:PWY-5317|MetaCyc:PWY-5318|MetaCyc:PWY-5353|MetaCyc:PWY-5400|MetaCyc:PWY-5473|MetaCyc:PWY-5475|MetaCyc:PWY-5477|MetaCyc:PWY-5660|MetaCyc:PWY-5679|MetaCyc:PWY-5710|MetaCyc:PWY-5794|MetaCyc:PWY-…
Cucsat.PASA.G1790_HAG	d183e4a46fce99d6a6f5442c02c87939	634	SUPERFAMILY	SSF53633	Carbamate kinase-like	96	333	3.38e-40	T	25-11-2024	IPR036393	Acetylglutamate kinase-like superfamily	-	MetaCyc:PWY-2941|MetaCyc:PWY-2942|MetaCyc:PWY-3081|MetaCyc:PWY-5097|MetaCyc:PWY-5154|MetaCyc:PWY-5254|MetaCyc:PWY-6160|MetaCyc:PWY-6174|MetaCyc:PWY-6559|MetaCyc:PWY-6562|MetaCyc:PWY-6922|MetaCyc:PWY-7153|MetaCyc:PWY-7400|MetaCyc:PWY-7524|MetaCyc:PWY-7977|MetaCyc:PWY-8088|MetaCyc:PWY-8125|MetaCyc:PWY-8179|MetaCyc:PWY-8296|Reactome:R-CEL-8964539|Reactome:R-CEL-9837999|Reactome:R-DDI-70635|Reactome:…
Cucsat.PASA.G1790_HAG	d183e4a46fce99d6a6f5442c02c87939	634	Pfam	PF00583	Acetyltransferase (GNAT) family	510	579	3.4e-10	T	25-11-2024	IPR000182	GNAT domain	GO:0016747(InterPro)	MetaCyc:PWY-0|MetaCyc:PWY-1121|MetaCyc:PWY-3602|MetaCyc:PWY-361|MetaCyc:PWY-4061|MetaCyc:PWY-4801|MetaCyc:PWY-4922|MetaCyc:PWY-4983|MetaCyc:PWY-4984|MetaCyc:PWY-5|MetaCyc:PWY-5048|MetaCyc:PWY-5139|MetaCyc:PWY-5154|MetaCyc:PWY-5268|MetaCyc:PWY-5284|MetaCyc:PWY-5292|MetaCyc:PWY-5303|MetaCyc:PWY-5307|MetaCyc:PWY-5313|MetaCyc:PWY-5317|MetaCyc:PWY-5318|MetaCyc:PWY-5353|MetaCyc:PWY-5400|MetaCyc:PWY-547…
Cucsat.PASA.G1790_HAG	d183e4a46fce99d6a6f5442c02c87939	634	SUPERFAMILY	SSF55729	Acyl-CoA N-acyltransferases (Nat)	476	622	2.44e-21	T	25-11-2024	IPR016181	Acyl-CoA N-acyltransferase	-	MetaCyc:PWY-0|MetaCyc:PWY-1121|MetaCyc:PWY-3602|MetaCyc:PWY-361|MetaCyc:PWY-4061|MetaCyc:PWY-4801|MetaCyc:PWY-4922|MetaCyc:PWY-4983|MetaCyc:PWY-4984|MetaCyc:PWY-5|MetaCyc:PWY-5048|MetaCyc:PWY-5139|MetaCyc:PWY-5154|MetaCyc:PWY-5268|MetaCyc:PWY-5284|MetaCyc:PWY-5292|MetaCyc:PWY-5303|MetaCyc:PWY-5307|MetaCyc:PWY-5313|MetaCyc:PWY-5317|MetaCyc:PWY-5318|MetaCyc:PWY-5353|MetaCyc:PWY-5400|MetaCyc:PWY-547…
Cucsat.PASA.G1790_HAG	d183e4a46fce99d6a6f5442c02c87939	634	NCBIfam	TIGR01890	amino-acid N-acetyltransferase	428	619	3.8e-58	T	25-11-2024	IPR010167	Amino-acid N-acetyltransferase	GO:0004042(InterPro)|GO:0005737(InterPro)|GO:0006526(InterPro)	MetaCyc:PWY-3602|MetaCyc:PWY-361|MetaCyc:PWY-4801|MetaCyc:PWY-4922|MetaCyc:PWY-5048|MetaCyc:PWY-5139|MetaCyc:PWY-5154|MetaCyc:PWY-5268|MetaCyc:PWY-5284|MetaCyc:PWY-5292|MetaCyc:PWY-5307|MetaCyc:PWY-5313|MetaCyc:PWY-5317|MetaCyc:PWY-5318|MetaCyc:PWY-5353|MetaCyc:PWY-5400|MetaCyc:PWY-5473|MetaCyc:PWY-5475|MetaCyc:PWY-5477|MetaCyc:PWY-5660|MetaCyc:PWY-5679|MetaCyc:PWY-5710|MetaCyc:PWY-5794|MetaCyc:P…
Cucsat.PASA.G1790_HAG	d183e4a46fce99d6a6f5442c02c87939	634	Hamap	MF_01105	Amino-acid acetyltransferase [argA].	98	619	132.693	T	25-11-2024	IPR010167	Amino-acid N-acetyltransferase	GO:0004042(InterPro)|GO:0005737(InterPro)|GO:0006526(InterPro)	MetaCyc:PWY-3602|MetaCyc:PWY-361|MetaCyc:PWY-4801|MetaCyc:PWY-4922|MetaCyc:PWY-5048|MetaCyc:PWY-5139|MetaCyc:PWY-5154|MetaCyc:PWY-5268|MetaCyc:PWY-5284|MetaCyc:PWY-5292|MetaCyc:PWY-5307|MetaCyc:PWY-5313|MetaCyc:PWY-5317|MetaCyc:PWY-5318|MetaCyc:PWY-5353|MetaCyc:PWY-5400|MetaCyc:PWY-5473|MetaCyc:PWY-5475|MetaCyc:PWY-5477|MetaCyc:PWY-5660|MetaCyc:PWY-5679|MetaCyc:PWY-5710|MetaCyc:PWY-5794|MetaCyc:P…
Cucsat.PASA.G1790_HAG	d183e4a46fce99d6a6f5442c02c87939	634	Gene3D	G3DSA:3.40.1160.10	-	96	472	6.8e-79	T	25-11-2024	IPR036393	Acetylglutamate kinase-like superfamily	-	MetaCyc:PWY-2941|MetaCyc:PWY-2942|MetaCyc:PWY-3081|MetaCyc:PWY-5097|MetaCyc:PWY-5154|MetaCyc:PWY-5254|MetaCyc:PWY-6160|MetaCyc:PWY-6174|MetaCyc:PWY-6559|MetaCyc:PWY-6562|MetaCyc:PWY-6922|MetaCyc:PWY-7153|MetaCyc:PWY-7400|MetaCyc:PWY-7524|MetaCyc:PWY-7977|MetaCyc:PWY-8088|MetaCyc:PWY-8125|MetaCyc:PWY-8179|MetaCyc:PWY-8296|Reactome:R-CEL-8964539|Reactome:R-CEL-9837999|Reactome:R-DDI-70635|Reactome:…
Cucsat.PASA.G1790_HAG	d183e4a46fce99d6a6f5442c02c87939	634	ProSiteProfiles	PS51186	Gcn5-related N-acetyltransferase (GNAT) domain profile.	473	621	17.9262	T	25-11-2024	IPR000182	GNAT domain	GO:0016747(InterPro)	MetaCyc:PWY-0|MetaCyc:PWY-1121|MetaCyc:PWY-3602|MetaCyc:PWY-361|MetaCyc:PWY-4061|MetaCyc:PWY-4801|MetaCyc:PWY-4922|MetaCyc:PWY-4983|MetaCyc:PWY-4984|MetaCyc:PWY-5|MetaCyc:PWY-5048|MetaCyc:PWY-5139|MetaCyc:PWY-5154|MetaCyc:PWY-5268|MetaCyc:PWY-5284|MetaCyc:PWY-5292|MetaCyc:PWY-5303|MetaCyc:PWY-5307|MetaCyc:PWY-5313|MetaCyc:PWY-5317|MetaCyc:PWY-5318|MetaCyc:PWY-5353|MetaCyc:PWY-5400|MetaCyc:PWY-547…
Cucsat.PASA.G1790_HAG	d183e4a46fce99d6a6f5442c02c87939	634	PANTHER	PTHR30602	AMINO-ACID ACETYLTRANSFERASE	83	625	0	T	25-11-2024	IPR010167	Amino-acid N-acetyltransferase	GO:0004042(InterPro)|GO:0005737(InterPro)|GO:0006526(InterPro)	MetaCyc:PWY-3602|MetaCyc:PWY-361|MetaCyc:PWY-4801|MetaCyc:PWY-4922|MetaCyc:PWY-5048|MetaCyc:PWY-5139|MetaCyc:PWY-5154|MetaCyc:PWY-5268|MetaCyc:PWY-5284|MetaCyc:PWY-5292|MetaCyc:PWY-5307|MetaCyc:PWY-5313|MetaCyc:PWY-5317|MetaCyc:PWY-5318|MetaCyc:PWY-5353|MetaCyc:PWY-5400|MetaCyc:PWY-5473|MetaCyc:PWY-5475|MetaCyc:PWY-5477|MetaCyc:PWY-5660|MetaCyc:PWY-5679|MetaCyc:PWY-5710|MetaCyc:PWY-5794|MetaCyc:P…
Cucsat.PASA.G1790_HAG	d183e4a46fce99d6a6f5442c02c87939	634	Pfam	PF00696	Amino acid kinase family	118	328	5e-07	T	25-11-2024	IPR001048	Aspartate/glutamate/uridylate kinase	-	MetaCyc:PWY-2941|MetaCyc:PWY-2942|MetaCyc:PWY-3081|MetaCyc:PWY-5097|MetaCyc:PWY-5154|MetaCyc:PWY-5254|MetaCyc:PWY-6160|MetaCyc:PWY-6174|MetaCyc:PWY-6559|MetaCyc:PWY-6562|MetaCyc:PWY-6922|MetaCyc:PWY-7153|MetaCyc:PWY-7400|MetaCyc:PWY-7524|MetaCyc:PWY-7977|MetaCyc:PWY-8088|MetaCyc:PWY-8125|MetaCyc:PWY-8179|MetaCyc:PWY-8296|Reactome:R-CEL-8964539|Reactome:R-CEL-9837999|Reactome:R-DDI-70635|Reactome:…
Cucsat.PASA.G1790_HAG	d183e4a46fce99d6a6f5442c02c87939	634	Gene3D	G3DSA:3.40.630.30	-	473	619	3.2e-38	T	25-11-2024	-	-	-	-
Cucsat.PASA.G1790_HAG	d183e4a46fce99d6a6f5442c02c87939	634	CDD	cd04237	AAK_NAGS-ABP	97	467	2.55423e-120	T	25-11-2024	IPR033719	N-acetylglutamate synthase, kinase-like domain	-	MetaCyc:PWY-5154
Cucsat.PASA.G1790_HAG	d183e4a46fce99d6a6f5442c02c87939	634	CDD	cd04301	NAT_SF	514	576	1.10562e-10	T	25-11-2024	-	-	-	-
Cucsat.PASA.G1790_HAG	d183e4a46fce99d6a6f5442c02c87939	634	SUPERFAMILY	SSF53633	Carbamate kinase-like	420	469	8.95e-08	T	25-11-2024	IPR036393	Acetylglutamate kinase-like superfamily	-	MetaCyc:PWY-2941|MetaCyc:PWY-2942|MetaCyc:PWY-3081|MetaCyc:PWY-5097|MetaCyc:PWY-5154|MetaCyc:PWY-5254|MetaCyc:PWY-6160|MetaCyc:PWY-6174|MetaCyc:PWY-6559|MetaCyc:PWY-6562|MetaCyc:PWY-6922|MetaCyc:PWY-7153|MetaCyc:PWY-7400|MetaCyc:PWY-7524|MetaCyc:PWY-7977|MetaCyc:PWY-8088|MetaCyc:PWY-8125|MetaCyc:PWY-8179|MetaCyc:PWY-8296|Reactome:R-CEL-8964539|Reactome:R-CEL-9837999|Reactome:R-DDI-70635|Reactome:…
Cucsat.PASA.G19032_HAG	85daf4941f38748397321dee53372097	255	ProSiteProfiles	PS51186	Gcn5-related N-acetyltransferase (GNAT) domain profile.	12	182	15.6535	T	25-11-2024	IPR000182	GNAT domain	GO:0016747(InterPro)	MetaCyc:PWY-0|MetaCyc:PWY-1121|MetaCyc:PWY-3602|MetaCyc:PWY-361|MetaCyc:PWY-4061|MetaCyc:PWY-4801|MetaCyc:PWY-4922|MetaCyc:PWY-4983|MetaCyc:PWY-4984|MetaCyc:PWY-5|MetaCyc:PWY-5048|MetaCyc:PWY-5139|MetaCyc:PWY-5154|MetaCyc:PWY-5268|MetaCyc:PWY-5284|MetaCyc:PWY-5292|MetaCyc:PWY-5303|MetaCyc:PWY-5307|MetaCyc:PWY-5313|MetaCyc:PWY-5317|MetaCyc:PWY-5318|MetaCyc:PWY-5353|MetaCyc:PWY-5400|MetaCyc:PWY-547…
Cucsat.PASA.G19032_HAG	85daf4941f38748397321dee53372097	255	PANTHER	PTHR14744	N-ALPHA-ACETYLTRANSFERASE 60	5	243	3e-105	T	25-11-2024	IPR045141	N-alpha-acetyltransferase 60-like	GO:0000139(PANTHER)|GO:0004402(PANTHER)|GO:0004596(PANTHER)|GO:0004596(InterPro)|GO:0017196(PANTHER)	-
Cucsat.PASA.G19032_HAG	85daf4941f38748397321dee53372097	255	SUPERFAMILY	SSF55729	Acyl-CoA N-acyltransferases (Nat)	7	185	3.09e-25	T	25-11-2024	IPR016181	Acyl-CoA N-acyltransferase	-	MetaCyc:PWY-0|MetaCyc:PWY-1121|MetaCyc:PWY-3602|MetaCyc:PWY-361|MetaCyc:PWY-4061|MetaCyc:PWY-4801|MetaCyc:PWY-4922|MetaCyc:PWY-4983|MetaCyc:PWY-4984|MetaCyc:PWY-5|MetaCyc:PWY-5048|MetaCyc:PWY-5139|MetaCyc:PWY-5154|MetaCyc:PWY-5268|MetaCyc:PWY-5284|MetaCyc:PWY-5292|MetaCyc:PWY-5303|MetaCyc:PWY-5307|MetaCyc:PWY-5313|MetaCyc:PWY-5317|MetaCyc:PWY-5318|MetaCyc:PWY-5353|MetaCyc:PWY-5400|MetaCyc:PWY-547…
Cucsat.PASA.G19032_HAG	85daf4941f38748397321dee53372097	255	Gene3D	G3DSA:3.40.630.30	-	6	187	7.1e-46	T	25-11-2024	-	-	-	-
Cucsat.PASA.G19032_HAG	85daf4941f38748397321dee53372097	255	FunFam	G3DSA:3.40.630.30:FF:000041	Histone acetyltransferase MCC1 isoform A	6	187	1.7e-95	T	25-11-2024	-	-	-	-
Cucsat.PASA.G19032_HAG	85daf4941f38748397321dee53372097	255	CDD	cd04301	NAT_SF	67	141	5.90172e-05	T	25-11-2024	-	-	-	-
Cucsat.PASA.G19032_HAG	85daf4941f38748397321dee53372097	255	Pfam	PF00583	Acetyltransferase (GNAT) family	52	158	3.7e-11	T	25-11-2024	IPR000182	GNAT domain	GO:0016747(InterPro)	MetaCyc:PWY-0|MetaCyc:PWY-1121|MetaCyc:PWY-3602|MetaCyc:PWY-361|MetaCyc:PWY-4061|MetaCyc:PWY-4801|MetaCyc:PWY-4922|MetaCyc:PWY-4983|MetaCyc:PWY-4984|MetaCyc:PWY-5|MetaCyc:PWY-5048|MetaCyc:PWY-5139|MetaCyc:PWY-5154|MetaCyc:PWY-5268|MetaCyc:PWY-5284|MetaCyc:PWY-5292|MetaCyc:PWY-5303|MetaCyc:PWY-5307|MetaCyc:PWY-5313|MetaCyc:PWY-5317|MetaCyc:PWY-5318|MetaCyc:PWY-5353|MetaCyc:PWY-5400|MetaCyc:PWY-547…
Cucsat.PASA.G5634_HAG	cbde6c09df064d8a5a046e3b43e5fe04	415	CDD	cd04301	NAT_SF	63	136	5.49119e-09	T	25-11-2024	-	-	-	-
Cucsat.PASA.G5634_HAG	cbde6c09df064d8a5a046e3b43e5fe04	415	SUPERFAMILY	SSF55729	Acyl-CoA N-acyltransferases (Nat)	21	151	1.72e-15	T	25-11-2024	IPR016181	Acyl-CoA N-acyltransferase	-	MetaCyc:PWY-0|MetaCyc:PWY-1121|MetaCyc:PWY-3602|MetaCyc:PWY-361|MetaCyc:PWY-4061|MetaCyc:PWY-4801|MetaCyc:PWY-4922|MetaCyc:PWY-4983|MetaCyc:PWY-4984|MetaCyc:PWY-5|MetaCyc:PWY-5048|MetaCyc:PWY-5139|MetaCyc:PWY-5154|MetaCyc:PWY-5268|MetaCyc:PWY-5284|MetaCyc:PWY-5292|MetaCyc:PWY-5303|MetaCyc:PWY-5307|MetaCyc:PWY-5313|MetaCyc:PWY-5317|MetaCyc:PWY-5318|MetaCyc:PWY-5353|MetaCyc:PWY-5400|MetaCyc:PWY-547…
Cucsat.PASA.G5634_HAG	cbde6c09df064d8a5a046e3b43e5fe04	415	PANTHER	PTHR47370	ACYL-COA N-ACYLTRANSFERASES (NAT) SUPERFAMILY PROTEIN	4	415	0	T	25-11-2024	IPR052810	Plant N-acetyltransferase	-	MetaCyc:PWY-3602|MetaCyc:PWY-361|MetaCyc:PWY-4801|MetaCyc:PWY-4922|MetaCyc:PWY-5048|MetaCyc:PWY-5139|MetaCyc:PWY-5268|MetaCyc:PWY-5284|MetaCyc:PWY-5292|MetaCyc:PWY-5307|MetaCyc:PWY-5313|MetaCyc:PWY-5317|MetaCyc:PWY-5318|MetaCyc:PWY-5353|MetaCyc:PWY-5400|MetaCyc:PWY-5473|MetaCyc:PWY-5475|MetaCyc:PWY-5477|MetaCyc:PWY-5660|MetaCyc:PWY-5679|MetaCyc:PWY-5710|MetaCyc:PWY-5794|MetaCyc:PWY-5846|MetaCyc:P…
Cucsat.PASA.G5634_HAG	cbde6c09df064d8a5a046e3b43e5fe04	415	Gene3D	G3DSA:3.40.630.30	-	20	154	8.3e-16	T	25-11-2024	-	-	-	-
Cucsat.PASA.G5634_HAG	cbde6c09df064d8a5a046e3b43e5fe04	415	ProSiteProfiles	PS51186	Gcn5-related N-acetyltransferase (GNAT) domain profile.	6	188	13.1557	T	25-11-2024	IPR000182	GNAT domain	GO:0016747(InterPro)	MetaCyc:PWY-0|MetaCyc:PWY-1121|MetaCyc:PWY-3602|MetaCyc:PWY-361|MetaCyc:PWY-4061|MetaCyc:PWY-4801|MetaCyc:PWY-4922|MetaCyc:PWY-4983|MetaCyc:PWY-4984|MetaCyc:PWY-5|MetaCyc:PWY-5048|MetaCyc:PWY-5139|MetaCyc:PWY-5154|MetaCyc:PWY-5268|MetaCyc:PWY-5284|MetaCyc:PWY-5292|MetaCyc:PWY-5303|MetaCyc:PWY-5307|MetaCyc:PWY-5313|MetaCyc:PWY-5317|MetaCyc:PWY-5318|MetaCyc:PWY-5353|MetaCyc:PWY-5400|MetaCyc:PWY-547…
Cucsat.PASA.G5634_HAG	cbde6c09df064d8a5a046e3b43e5fe04	415	Pfam	PF00583	Acetyltransferase (GNAT) family	58	151	4.9e-09	T	25-11-2024	IPR000182	GNAT domain	GO:0016747(InterPro)	MetaCyc:PWY-0|MetaCyc:PWY-1121|MetaCyc:PWY-3602|MetaCyc:PWY-361|MetaCyc:PWY-4061|MetaCyc:PWY-4801|MetaCyc:PWY-4922|MetaCyc:PWY-4983|MetaCyc:PWY-4984|MetaCyc:PWY-5|MetaCyc:PWY-5048|MetaCyc:PWY-5139|MetaCyc:PWY-5154|MetaCyc:PWY-5268|MetaCyc:PWY-5284|MetaCyc:PWY-5292|MetaCyc:PWY-5303|MetaCyc:PWY-5307|MetaCyc:PWY-5313|MetaCyc:PWY-5317|MetaCyc:PWY-5318|MetaCyc:PWY-5353|MetaCyc:PWY-5400|MetaCyc:PWY-547…
Cucsat.PASA.G1301_HAG	b14e32b49f864c3a9dff19b34d6c0135	415	Gene3D	G3DSA:3.40.630.30	-	8	171	2.8e-14	T	25-11-2024	-	-	-	-
Cucsat.PASA.G1301_HAG	b14e32b49f864c3a9dff19b34d6c0135	415	SUPERFAMILY	SSF55729	Acyl-CoA N-acyltransferases (Nat)	8	160	2.7e-15	T	25-11-2024	IPR016181	Acyl-CoA N-acyltransferase	-	MetaCyc:PWY-0|MetaCyc:PWY-1121|MetaCyc:PWY-3602|MetaCyc:PWY-361|MetaCyc:PWY-4061|MetaCyc:PWY-4801|MetaCyc:PWY-4922|MetaCyc:PWY-4983|MetaCyc:PWY-4984|MetaCyc:PWY-5|MetaCyc:PWY-5048|MetaCyc:PWY-5139|MetaCyc:PWY-5154|MetaCyc:PWY-5268|MetaCyc:PWY-5284|MetaCyc:PWY-5292|MetaCyc:PWY-5303|MetaCyc:PWY-5307|MetaCyc:PWY-5313|MetaCyc:PWY-5317|MetaCyc:PWY-5318|MetaCyc:PWY-5353|MetaCyc:PWY-5400|MetaCyc:PWY-547…
Cucsat.PASA.G1301_HAG	b14e32b49f864c3a9dff19b34d6c0135	415	PANTHER	PTHR47370	ACYL-COA N-ACYLTRANSFERASES (NAT) SUPERFAMILY PROTEIN	1	415	0	T	25-11-2024	IPR052810	Plant N-acetyltransferase	-	MetaCyc:PWY-3602|MetaCyc:PWY-361|MetaCyc:PWY-4801|MetaCyc:PWY-4922|MetaCyc:PWY-5048|MetaCyc:PWY-5139|MetaCyc:PWY-5268|MetaCyc:PWY-5284|MetaCyc:PWY-5292|MetaCyc:PWY-5307|MetaCyc:PWY-5313|MetaCyc:PWY-5317|MetaCyc:PWY-5318|MetaCyc:PWY-5353|MetaCyc:PWY-5400|MetaCyc:PWY-5473|MetaCyc:PWY-5475|MetaCyc:PWY-5477|MetaCyc:PWY-5660|MetaCyc:PWY-5679|MetaCyc:PWY-5710|MetaCyc:PWY-5794|MetaCyc:PWY-5846|MetaCyc:P…
Cucsat.PASA.G1301_HAG	b14e32b49f864c3a9dff19b34d6c0135	415	CDD	cd04301	NAT_SF	61	139	7.21971e-08	T	25-11-2024	-	-	-	-
Cucsat.PASA.G1301_HAG	b14e32b49f864c3a9dff19b34d6c0135	415	Pfam	PF00583	Acetyltransferase (GNAT) family	62	158	3e-08	T	25-11-2024	IPR000182	GNAT domain	GO:0016747(InterPro)	MetaCyc:PWY-0|MetaCyc:PWY-1121|MetaCyc:PWY-3602|MetaCyc:PWY-361|MetaCyc:PWY-4061|MetaCyc:PWY-4801|MetaCyc:PWY-4922|MetaCyc:PWY-4983|MetaCyc:PWY-4984|MetaCyc:PWY-5|MetaCyc:PWY-5048|MetaCyc:PWY-5139|MetaCyc:PWY-5154|MetaCyc:PWY-5268|MetaCyc:PWY-5284|MetaCyc:PWY-5292|MetaCyc:PWY-5303|MetaCyc:PWY-5307|MetaCyc:PWY-5313|MetaCyc:PWY-5317|MetaCyc:PWY-5318|MetaCyc:PWY-5353|MetaCyc:PWY-5400|MetaCyc:PWY-547…
Cucsat.PASA.G1301_HAG	b14e32b49f864c3a9dff19b34d6c0135	415	ProSiteProfiles	PS51186	Gcn5-related N-acetyltransferase (GNAT) domain profile.	8	181	13.7699	T	25-11-2024	IPR000182	GNAT domain	GO:0016747(InterPro)	MetaCyc:PWY-0|MetaCyc:PWY-1121|MetaCyc:PWY-3602|MetaCyc:PWY-361|MetaCyc:PWY-4061|MetaCyc:PWY-4801|MetaCyc:PWY-4922|MetaCyc:PWY-4983|MetaCyc:PWY-4984|MetaCyc:PWY-5|MetaCyc:PWY-5048|MetaCyc:PWY-5139|MetaCyc:PWY-5154|MetaCyc:PWY-5268|MetaCyc:PWY-5284|MetaCyc:PWY-5292|MetaCyc:PWY-5303|MetaCyc:PWY-5307|MetaCyc:PWY-5313|MetaCyc:PWY-5317|MetaCyc:PWY-5318|MetaCyc:PWY-5353|MetaCyc:PWY-5400|MetaCyc:PWY-547…
Cucsat.PASA.G11039_HAG	c5c1d6ecae0a5766b35bf0b62b9aa5be	564	PANTHER	PTHR11135	HISTONE ACETYLTRANSFERASE-RELATED	23	563	0	T	25-11-2024	IPR039661	ELP3/YhcC	GO:0002926(PANTHER)|GO:0005634(PANTHER)|GO:0005737(PANTHER)|GO:0033588(PANTHER)	MetaCyc:PWY-6148|MetaCyc:PWY-6720|MetaCyc:PWY-6829|MetaCyc:PWY-7888|Reactome:R-HSA-3214847
Cucsat.PASA.G11039_HAG	c5c1d6ecae0a5766b35bf0b62b9aa5be	564	Gene3D	G3DSA:3.40.630.30	-	415	564	3.5e-09	T	25-11-2024	-	-	-	-
Cucsat.PASA.G11039_HAG	c5c1d6ecae0a5766b35bf0b62b9aa5be	564	Pfam	PF04055	Radical SAM superfamily	125	311	3.3e-09	T	25-11-2024	IPR007197	Radical SAM	GO:0003824(InterPro)|GO:0051536(InterPro)	MetaCyc:PWY-1061|MetaCyc:PWY-2083|MetaCyc:PWY-2582|MetaCyc:PWY-282|MetaCyc:PWY-3261|MetaCyc:PWY-3542|MetaCyc:PWY-4021|MetaCyc:PWY-4161|MetaCyc:PWY-4202|MetaCyc:PWY-5059|MetaCyc:PWY-5105|MetaCyc:PWY-5198|MetaCyc:PWY-5301|MetaCyc:PWY-5305|MetaCyc:PWY-5479|MetaCyc:PWY-5531|MetaCyc:PWY-5644|MetaCyc:PWY-5665|MetaCyc:PWY-5729|MetaCyc:PWY-5748|MetaCyc:PWY-5757|MetaCyc:PWY-5765|MetaCyc:PWY-5773|MetaCyc:P…
Cucsat.PASA.G11039_HAG	c5c1d6ecae0a5766b35bf0b62b9aa5be	564	SUPERFAMILY	SSF102114	Radical SAM enzymes	136	375	9.42e-31	T	25-11-2024	-	-	-	-
Cucsat.PASA.G11039_HAG	c5c1d6ecae0a5766b35bf0b62b9aa5be	564	CDD	cd01335	Radical_SAM	113	360	2.38863e-07	T	25-11-2024	-	-	-	-
Cucsat.PASA.G11039_HAG	c5c1d6ecae0a5766b35bf0b62b9aa5be	564	NCBIfam	TIGR01211	tRNA uridine(34) 5-carboxymethylaminomethyl modification radical SAM/GNAT enzyme Elp3	51	563	0	T	25-11-2024	IPR034687	Elongator complex protein 3-like	-	MetaCyc:PWY-6829|MetaCyc:PWY-7888|Reactome:R-HSA-3214847
Cucsat.PASA.G11039_HAG	c5c1d6ecae0a5766b35bf0b62b9aa5be	564	Pfam	PF00583	Acetyltransferase (GNAT) family	506	552	0.35	T	25-11-2024	IPR000182	GNAT domain	GO:0016747(InterPro)	MetaCyc:PWY-0|MetaCyc:PWY-1121|MetaCyc:PWY-3602|MetaCyc:PWY-361|MetaCyc:PWY-4061|MetaCyc:PWY-4801|MetaCyc:PWY-4922|MetaCyc:PWY-4983|MetaCyc:PWY-4984|MetaCyc:PWY-5|MetaCyc:PWY-5048|MetaCyc:PWY-5139|MetaCyc:PWY-5154|MetaCyc:PWY-5268|MetaCyc:PWY-5284|MetaCyc:PWY-5292|MetaCyc:PWY-5303|MetaCyc:PWY-5307|MetaCyc:PWY-5313|MetaCyc:PWY-5317|MetaCyc:PWY-5318|MetaCyc:PWY-5353|MetaCyc:PWY-5400|MetaCyc:PWY-547…
Cucsat.PASA.G11039_HAG	c5c1d6ecae0a5766b35bf0b62b9aa5be	564	SUPERFAMILY	SSF55729	Acyl-CoA N-acyltransferases (Nat)	372	559	9.89e-11	T	25-11-2024	IPR016181	Acyl-CoA N-acyltransferase	-	MetaCyc:PWY-0|MetaCyc:PWY-1121|MetaCyc:PWY-3602|MetaCyc:PWY-361|MetaCyc:PWY-4061|MetaCyc:PWY-4801|MetaCyc:PWY-4922|MetaCyc:PWY-4983|MetaCyc:PWY-4984|MetaCyc:PWY-5|MetaCyc:PWY-5048|MetaCyc:PWY-5139|MetaCyc:PWY-5154|MetaCyc:PWY-5268|MetaCyc:PWY-5284|MetaCyc:PWY-5292|MetaCyc:PWY-5303|MetaCyc:PWY-5307|MetaCyc:PWY-5313|MetaCyc:PWY-5317|MetaCyc:PWY-5318|MetaCyc:PWY-5353|MetaCyc:PWY-5400|MetaCyc:PWY-547…
Cucsat.PASA.G11039_HAG	c5c1d6ecae0a5766b35bf0b62b9aa5be	564	SMART	SM00729	MiaB	106	368	5.3e-34	T	25-11-2024	IPR006638	Elp3/MiaA/NifB-like, radical SAM core domain	GO:0003824(InterPro)|GO:0051536(InterPro)	MetaCyc:PWY-1061|MetaCyc:PWY-2083|MetaCyc:PWY-3542|MetaCyc:PWY-4021|MetaCyc:PWY-4161|MetaCyc:PWY-4202|MetaCyc:PWY-5059|MetaCyc:PWY-5105|MetaCyc:PWY-5198|MetaCyc:PWY-5301|MetaCyc:PWY-5305|MetaCyc:PWY-5479|MetaCyc:PWY-5531|MetaCyc:PWY-5665|MetaCyc:PWY-5729|MetaCyc:PWY-5748|MetaCyc:PWY-5757|MetaCyc:PWY-5765|MetaCyc:PWY-5773|MetaCyc:PWY-5846|MetaCyc:PWY-5883|MetaCyc:PWY-5975|MetaCyc:PWY-5987|MetaCyc:…
Cucsat.PASA.G11039_HAG	c5c1d6ecae0a5766b35bf0b62b9aa5be	564	SFLD	SFLDF00344	ELP3-like	54	564	0	T	25-11-2024	IPR034687	Elongator complex protein 3-like	-	MetaCyc:PWY-6829|MetaCyc:PWY-7888|Reactome:R-HSA-3214847
Cucsat.PASA.G11039_HAG	c5c1d6ecae0a5766b35bf0b62b9aa5be	564	SFLD	SFLDG01086	elongater protein-like	54	564	0	T	25-11-2024	-	-	-	-
Cucsat.PASA.G11039_HAG	c5c1d6ecae0a5766b35bf0b62b9aa5be	564	PIRSF	PIRSF005669	HAT_Elp3	22	564	0	T	25-11-2024	IPR034687	Elongator complex protein 3-like	-	MetaCyc:PWY-6829|MetaCyc:PWY-7888|Reactome:R-HSA-3214847
Cucsat.PASA.G11039_HAG	c5c1d6ecae0a5766b35bf0b62b9aa5be	564	ProSiteProfiles	PS51918	Radical SAM core domain profile.	99	389	13.4285	T	25-11-2024	IPR007197	Radical SAM	GO:0003824(InterPro)|GO:0051536(InterPro)	MetaCyc:PWY-1061|MetaCyc:PWY-2083|MetaCyc:PWY-2582|MetaCyc:PWY-282|MetaCyc:PWY-3261|MetaCyc:PWY-3542|MetaCyc:PWY-4021|MetaCyc:PWY-4161|MetaCyc:PWY-4202|MetaCyc:PWY-5059|MetaCyc:PWY-5105|MetaCyc:PWY-5198|MetaCyc:PWY-5301|MetaCyc:PWY-5305|MetaCyc:PWY-5479|MetaCyc:PWY-5531|MetaCyc:PWY-5644|MetaCyc:PWY-5665|MetaCyc:PWY-5729|MetaCyc:PWY-5748|MetaCyc:PWY-5757|MetaCyc:PWY-5765|MetaCyc:PWY-5773|MetaCyc:P…
Cucsat.PASA.G11039_HAG	c5c1d6ecae0a5766b35bf0b62b9aa5be	564	FunFam	G3DSA:3.40.630.30:FF:000003	Elongator complex protein 3	412	564	1.5e-85	T	25-11-2024	-	-	-	-
Cucsat.PASA.G11039_HAG	c5c1d6ecae0a5766b35bf0b62b9aa5be	564	Pfam	PF16199	Radical_SAM C-terminal domain	330	408	4.5e-18	T	25-11-2024	IPR032432	Radical SAM, C-terminal extension	-	MetaCyc:PWY-6829|MetaCyc:PWY-7888|Reactome:R-HSA-3214847
Cucsat.PASA.G11039_HAG	c5c1d6ecae0a5766b35bf0b62b9aa5be	564	MobiDBLite	mobidb-lite	consensus disorder prediction	1	24	-	T	25-11-2024	-	-	-	-
Cucsat.PASA.G11039_HAG	c5c1d6ecae0a5766b35bf0b62b9aa5be	564	ProSiteProfiles	PS51186	Gcn5-related N-acetyltransferase (GNAT) domain profile.	413	564	12.8076	T	25-11-2024	IPR000182	GNAT domain	GO:0016747(InterPro)	MetaCyc:PWY-0|MetaCyc:PWY-1121|MetaCyc:PWY-3602|MetaCyc:PWY-361|MetaCyc:PWY-4061|MetaCyc:PWY-4801|MetaCyc:PWY-4922|MetaCyc:PWY-4983|MetaCyc:PWY-4984|MetaCyc:PWY-5|MetaCyc:PWY-5048|MetaCyc:PWY-5139|MetaCyc:PWY-5154|MetaCyc:PWY-5268|MetaCyc:PWY-5284|MetaCyc:PWY-5292|MetaCyc:PWY-5303|MetaCyc:PWY-5307|MetaCyc:PWY-5313|MetaCyc:PWY-5317|MetaCyc:PWY-5318|MetaCyc:PWY-5353|MetaCyc:PWY-5400|MetaCyc:PWY-547…
Cucsat.PASA.G13099_HAG	0fbb6c681cd183be9cbac4a9fbeef7e1	163	Gene3D	G3DSA:3.40.630.30	-	2	151	1.2e-49	T	25-11-2024	-	-	-	-
Cucsat.PASA.G13099_HAG	0fbb6c681cd183be9cbac4a9fbeef7e1	163	CDD	cd04301	NAT_SF	69	137	9.74723e-10	T	25-11-2024	-	-	-	-
Cucsat.PASA.G13099_HAG	0fbb6c681cd183be9cbac4a9fbeef7e1	163	Pfam	PF00583	Acetyltransferase (GNAT) family	46	151	1.8e-15	T	25-11-2024	IPR000182	GNAT domain	GO:0016747(InterPro)	MetaCyc:PWY-0|MetaCyc:PWY-1121|MetaCyc:PWY-3602|MetaCyc:PWY-361|MetaCyc:PWY-4061|MetaCyc:PWY-4801|MetaCyc:PWY-4922|MetaCyc:PWY-4983|MetaCyc:PWY-4984|MetaCyc:PWY-5|MetaCyc:PWY-5048|MetaCyc:PWY-5139|MetaCyc:PWY-5154|MetaCyc:PWY-5268|MetaCyc:PWY-5284|MetaCyc:PWY-5292|MetaCyc:PWY-5303|MetaCyc:PWY-5307|MetaCyc:PWY-5313|MetaCyc:PWY-5317|MetaCyc:PWY-5318|MetaCyc:PWY-5353|MetaCyc:PWY-5400|MetaCyc:PWY-547…
Cucsat.PASA.G13099_HAG	0fbb6c681cd183be9cbac4a9fbeef7e1	163	SUPERFAMILY	SSF55729	Acyl-CoA N-acyltransferases (Nat)	19	162	9.47e-28	T	25-11-2024	IPR016181	Acyl-CoA N-acyltransferase	-	MetaCyc:PWY-0|MetaCyc:PWY-1121|MetaCyc:PWY-3602|MetaCyc:PWY-361|MetaCyc:PWY-4061|MetaCyc:PWY-4801|MetaCyc:PWY-4922|MetaCyc:PWY-4983|MetaCyc:PWY-4984|MetaCyc:PWY-5|MetaCyc:PWY-5048|MetaCyc:PWY-5139|MetaCyc:PWY-5154|MetaCyc:PWY-5268|MetaCyc:PWY-5284|MetaCyc:PWY-5292|MetaCyc:PWY-5303|MetaCyc:PWY-5307|MetaCyc:PWY-5313|MetaCyc:PWY-5317|MetaCyc:PWY-5318|MetaCyc:PWY-5353|MetaCyc:PWY-5400|MetaCyc:PWY-547…
Cucsat.PASA.G13099_HAG	0fbb6c681cd183be9cbac4a9fbeef7e1	163	FunFam	G3DSA:3.40.630.30:FF:000048	Glucosamine 6-phosphate N-acetyltransferase	3	159	3.7e-68	T	25-11-2024	-	-	-	-
Cucsat.PASA.G13099_HAG	0fbb6c681cd183be9cbac4a9fbeef7e1	163	PANTHER	PTHR13355	GLUCOSAMINE 6-PHOSPHATE N-ACETYLTRANSFERASE	7	161	4.1e-56	T	25-11-2024	IPR039143	Glucosamine 6-phosphate N-acetyltransferase-like	GO:0004343(PANTHER)|GO:0008080(PANTHER)	MetaCyc:PWY-3602|MetaCyc:PWY-361|MetaCyc:PWY-4801|MetaCyc:PWY-4922|MetaCyc:PWY-5048|MetaCyc:PWY-5139|MetaCyc:PWY-5268|MetaCyc:PWY-5284|MetaCyc:PWY-5292|MetaCyc:PWY-5307|MetaCyc:PWY-5313|MetaCyc:PWY-5317|MetaCyc:PWY-5318|MetaCyc:PWY-5353|MetaCyc:PWY-5400|MetaCyc:PWY-5473|MetaCyc:PWY-5475|MetaCyc:PWY-5477|MetaCyc:PWY-5514|MetaCyc:PWY-5660|MetaCyc:PWY-5679|MetaCyc:PWY-5710|MetaCyc:PWY-5794|MetaCyc:P…
Cucsat.PASA.G13099_HAG	0fbb6c681cd183be9cbac4a9fbeef7e1	163	ProSiteProfiles	PS51186	Gcn5-related N-acetyltransferase (GNAT) domain profile.	19	163	17.9671	T	25-11-2024	IPR000182	GNAT domain	GO:0016747(InterPro)	MetaCyc:PWY-0|MetaCyc:PWY-1121|MetaCyc:PWY-3602|MetaCyc:PWY-361|MetaCyc:PWY-4061|MetaCyc:PWY-4801|MetaCyc:PWY-4922|MetaCyc:PWY-4983|MetaCyc:PWY-4984|MetaCyc:PWY-5|MetaCyc:PWY-5048|MetaCyc:PWY-5139|MetaCyc:PWY-5154|MetaCyc:PWY-5268|MetaCyc:PWY-5284|MetaCyc:PWY-5292|MetaCyc:PWY-5303|MetaCyc:PWY-5307|MetaCyc:PWY-5313|MetaCyc:PWY-5317|MetaCyc:PWY-5318|MetaCyc:PWY-5353|MetaCyc:PWY-5400|MetaCyc:PWY-547…
Cucsat.PASA.G19498_HAC	6d0dcf354417e50d92bee688fd680c34	423	Gene3D	G3DSA:1.10.246.20	Coactivator CBP, KIX domain	11	82	1.6e-07	T	25-11-2024	IPR036529	Coactivator CBP, KIX domain superfamily	GO:0003712(InterPro)|GO:0006355(InterPro)	MetaCyc:PWY-3602|MetaCyc:PWY-361|MetaCyc:PWY-4801|MetaCyc:PWY-4922|MetaCyc:PWY-5048|MetaCyc:PWY-5139|MetaCyc:PWY-5268|MetaCyc:PWY-5284|MetaCyc:PWY-5292|MetaCyc:PWY-5307|MetaCyc:PWY-5313|MetaCyc:PWY-5317|MetaCyc:PWY-5318|MetaCyc:PWY-5353|MetaCyc:PWY-5400|MetaCyc:PWY-5473|MetaCyc:PWY-5475|MetaCyc:PWY-5477|MetaCyc:PWY-5660|MetaCyc:PWY-5679|MetaCyc:PWY-5710|MetaCyc:PWY-5794|MetaCyc:PWY-5846|MetaCyc:P…
Cucsat.PASA.G19498_HAC	6d0dcf354417e50d92bee688fd680c34	423	PANTHER	PTHR35300	COACTIVATOR CBP, KIX DOMAIN-CONTAINING PROTEIN-RELATED	1	420	0	T	25-11-2024	-	-	-	-
Cucsat.PASA.G19498_HAC	6d0dcf354417e50d92bee688fd680c34	423	MobiDBLite	mobidb-lite	consensus disorder prediction	375	402	-	T	25-11-2024	-	-	-	-
Cucsat.PASA.G19498_HAC	6d0dcf354417e50d92bee688fd680c34	423	MobiDBLite	mobidb-lite	consensus disorder prediction	124	144	-	T	25-11-2024	-	-	-	-
Cucsat.PASA.G8133_HAG	c9a284ad32df0f70e36cbe6343f99dc7	397	ProSiteProfiles	PS51186	Gcn5-related N-acetyltransferase (GNAT) domain profile.	8	172	15.5853	T	25-11-2024	IPR000182	GNAT domain	GO:0016747(InterPro)	MetaCyc:PWY-0|MetaCyc:PWY-1121|MetaCyc:PWY-3602|MetaCyc:PWY-361|MetaCyc:PWY-4061|MetaCyc:PWY-4801|MetaCyc:PWY-4922|MetaCyc:PWY-4983|MetaCyc:PWY-4984|MetaCyc:PWY-5|MetaCyc:PWY-5048|MetaCyc:PWY-5139|MetaCyc:PWY-5154|MetaCyc:PWY-5268|MetaCyc:PWY-5284|MetaCyc:PWY-5292|MetaCyc:PWY-5303|MetaCyc:PWY-5307|MetaCyc:PWY-5313|MetaCyc:PWY-5317|MetaCyc:PWY-5318|MetaCyc:PWY-5353|MetaCyc:PWY-5400|MetaCyc:PWY-547…
Cucsat.PASA.G8133_HAG	c9a284ad32df0f70e36cbe6343f99dc7	397	CDD	cd04301	NAT_SF	60	121	1.78268e-08	T	25-11-2024	-	-	-	-
Cucsat.PASA.G8133_HAG	c9a284ad32df0f70e36cbe6343f99dc7	397	PANTHER	PTHR47370	ACYL-COA N-ACYLTRANSFERASES (NAT) SUPERFAMILY PROTEIN	1	397	0	T	25-11-2024	IPR052810	Plant N-acetyltransferase	-	MetaCyc:PWY-3602|MetaCyc:PWY-361|MetaCyc:PWY-4801|MetaCyc:PWY-4922|MetaCyc:PWY-5048|MetaCyc:PWY-5139|MetaCyc:PWY-5268|MetaCyc:PWY-5284|MetaCyc:PWY-5292|MetaCyc:PWY-5307|MetaCyc:PWY-5313|MetaCyc:PWY-5317|MetaCyc:PWY-5318|MetaCyc:PWY-5353|MetaCyc:PWY-5400|MetaCyc:PWY-5473|MetaCyc:PWY-5475|MetaCyc:PWY-5477|MetaCyc:PWY-5660|MetaCyc:PWY-5679|MetaCyc:PWY-5710|MetaCyc:PWY-5794|MetaCyc:PWY-5846|MetaCyc:P…
Cucsat.PASA.G8133_HAG	c9a284ad32df0f70e36cbe6343f99dc7	397	Pfam	PF00583	Acetyltransferase (GNAT) family	51	150	9.4e-11	T	25-11-2024	IPR000182	GNAT domain	GO:0016747(InterPro)	MetaCyc:PWY-0|MetaCyc:PWY-1121|MetaCyc:PWY-3602|MetaCyc:PWY-361|MetaCyc:PWY-4061|MetaCyc:PWY-4801|MetaCyc:PWY-4922|MetaCyc:PWY-4983|MetaCyc:PWY-4984|MetaCyc:PWY-5|MetaCyc:PWY-5048|MetaCyc:PWY-5139|MetaCyc:PWY-5154|MetaCyc:PWY-5268|MetaCyc:PWY-5284|MetaCyc:PWY-5292|MetaCyc:PWY-5303|MetaCyc:PWY-5307|MetaCyc:PWY-5313|MetaCyc:PWY-5317|MetaCyc:PWY-5318|MetaCyc:PWY-5353|MetaCyc:PWY-5400|MetaCyc:PWY-547…
Cucsat.PASA.G8133_HAG	c9a284ad32df0f70e36cbe6343f99dc7	397	SUPERFAMILY	SSF55729	Acyl-CoA N-acyltransferases (Nat)	19	151	2.57e-16	T	25-11-2024	IPR016181	Acyl-CoA N-acyltransferase	-	MetaCyc:PWY-0|MetaCyc:PWY-1121|MetaCyc:PWY-3602|MetaCyc:PWY-361|MetaCyc:PWY-4061|MetaCyc:PWY-4801|MetaCyc:PWY-4922|MetaCyc:PWY-4983|MetaCyc:PWY-4984|MetaCyc:PWY-5|MetaCyc:PWY-5048|MetaCyc:PWY-5139|MetaCyc:PWY-5154|MetaCyc:PWY-5268|MetaCyc:PWY-5284|MetaCyc:PWY-5292|MetaCyc:PWY-5303|MetaCyc:PWY-5307|MetaCyc:PWY-5313|MetaCyc:PWY-5317|MetaCyc:PWY-5318|MetaCyc:PWY-5353|MetaCyc:PWY-5400|MetaCyc:PWY-547…
Cucsat.PASA.G8133_HAG	c9a284ad32df0f70e36cbe6343f99dc7	397	Gene3D	G3DSA:3.40.630.30	-	31	156	2.6e-17	T	25-11-2024	-	-	-	-
Cucsat.PASA.G14614_HAG	e9ea159900e9d30e6f79b41c2f85a641	269	CDD	cd04301	NAT_SF	153	198	2.43915e-05	T	25-11-2024	-	-	-	-
Cucsat.PASA.G14614_HAG	e9ea159900e9d30e6f79b41c2f85a641	269	PANTHER	PTHR20531	N-ALPHA-ACETYLTRANSFERASE 40	22	265	5.9e-75	T	25-11-2024	IPR039949	N-alpha-acetyltransferase 40	GO:0005634(PANTHER)|GO:0010485(PANTHER)|GO:0010485(InterPro)|GO:0043998(PANTHER)|GO:0043998(InterPro)|GO:1990189(PANTHER)	-
Cucsat.PASA.G14614_HAG	e9ea159900e9d30e6f79b41c2f85a641	269	MobiDBLite	mobidb-lite	consensus disorder prediction	1	26	-	T	25-11-2024	-	-	-	-
Cucsat.PASA.G14614_HAG	e9ea159900e9d30e6f79b41c2f85a641	269	Pfam	PF00583	Acetyltransferase (GNAT) family	149	222	5.9e-05	T	25-11-2024	IPR000182	GNAT domain	GO:0016747(InterPro)	MetaCyc:PWY-0|MetaCyc:PWY-1121|MetaCyc:PWY-3602|MetaCyc:PWY-361|MetaCyc:PWY-4061|MetaCyc:PWY-4801|MetaCyc:PWY-4922|MetaCyc:PWY-4983|MetaCyc:PWY-4984|MetaCyc:PWY-5|MetaCyc:PWY-5048|MetaCyc:PWY-5139|MetaCyc:PWY-5154|MetaCyc:PWY-5268|MetaCyc:PWY-5284|MetaCyc:PWY-5292|MetaCyc:PWY-5303|MetaCyc:PWY-5307|MetaCyc:PWY-5313|MetaCyc:PWY-5317|MetaCyc:PWY-5318|MetaCyc:PWY-5353|MetaCyc:PWY-5400|MetaCyc:PWY-547…
Cucsat.PASA.G14614_HAG	e9ea159900e9d30e6f79b41c2f85a641	269	Gene3D	G3DSA:3.40.630.30	-	66	257	2.2e-37	T	25-11-2024	-	-	-	-
Cucsat.PASA.G14614_HAG	e9ea159900e9d30e6f79b41c2f85a641	269	SUPERFAMILY	SSF55729	Acyl-CoA N-acyltransferases (Nat)	149	223	1.61e-12	T	25-11-2024	IPR016181	Acyl-CoA N-acyltransferase	-	MetaCyc:PWY-0|MetaCyc:PWY-1121|MetaCyc:PWY-3602|MetaCyc:PWY-361|MetaCyc:PWY-4061|MetaCyc:PWY-4801|MetaCyc:PWY-4922|MetaCyc:PWY-4983|MetaCyc:PWY-4984|MetaCyc:PWY-5|MetaCyc:PWY-5048|MetaCyc:PWY-5139|MetaCyc:PWY-5154|MetaCyc:PWY-5268|MetaCyc:PWY-5284|MetaCyc:PWY-5292|MetaCyc:PWY-5303|MetaCyc:PWY-5307|MetaCyc:PWY-5313|MetaCyc:PWY-5317|MetaCyc:PWY-5318|MetaCyc:PWY-5353|MetaCyc:PWY-5400|MetaCyc:PWY-547…
Cucsat.PASA.G2199_HAG	d2b4911b14135b60f1f1aaac2c35673e	1030	Gene3D	G3DSA:3.40.50.300	-	277	468	2.2e-45	T	25-11-2024	IPR027417	P-loop containing nucleoside triphosphate hydrolase	-	MetaCyc:PWY-102|MetaCyc:PWY-1061|MetaCyc:PWY-1187|MetaCyc:PWY-1281|MetaCyc:PWY-1722|MetaCyc:PWY-181|MetaCyc:PWY-1822|MetaCyc:PWY-2083|MetaCyc:PWY-2161|MetaCyc:PWY-2201|MetaCyc:PWY-2681|MetaCyc:PWY-2781|MetaCyc:PWY-2821|MetaCyc:PWY-2942|MetaCyc:PWY-3542|MetaCyc:PWY-3602|MetaCyc:PWY-361|MetaCyc:PWY-3841|MetaCyc:PWY-3961|MetaCyc:PWY-4021|MetaCyc:PWY-4061|MetaCyc:PWY-4161|MetaCyc:PWY-4202|MetaCyc:PWY…
Cucsat.PASA.G2199_HAG	d2b4911b14135b60f1f1aaac2c35673e	1030	Phobius	NON_CYTOPLASMIC_DOMAIN	Region of a membrane-bound protein predicted to be outside the membrane, in the extracellular region.	311	1030	-	T	25-11-2024	-	-	-	-
Cucsat.PASA.G2199_HAG	d2b4911b14135b60f1f1aaac2c35673e	1030	MobiDBLite	mobidb-lite	consensus disorder prediction	984	1030	-	T	25-11-2024	-	-	-	-
Cucsat.PASA.G2199_HAG	d2b4911b14135b60f1f1aaac2c35673e	1030	FunFam	G3DSA:3.40.50.300:FF:002218	tRNA(Met) cytidine acetyltransferase TmcA	277	468	3.7e-61	T	25-11-2024	-	-	-	-
Cucsat.PASA.G2199_HAG	d2b4911b14135b60f1f1aaac2c35673e	1030	PANTHER	PTHR10925	N-ACETYLTRANSFERASE 10	1	1008	0	T	25-11-2024	IPR032672	TmcA/NAT10/Kre33	GO:0000049(PANTHER)|GO:0005730(PANTHER)|GO:0008080(InterPro)|GO:0030686(PANTHER)|GO:1904812(PANTHER)|GO:1990883(PANTHER)	MetaCyc:PWY-3602|MetaCyc:PWY-361|MetaCyc:PWY-4801|MetaCyc:PWY-4922|MetaCyc:PWY-5048|MetaCyc:PWY-5139|MetaCyc:PWY-5268|MetaCyc:PWY-5284|MetaCyc:PWY-5292|MetaCyc:PWY-5307|MetaCyc:PWY-5313|MetaCyc:PWY-5317|MetaCyc:PWY-5318|MetaCyc:PWY-5353|MetaCyc:PWY-5400|MetaCyc:PWY-5473|MetaCyc:PWY-5475|MetaCyc:PWY-5477|MetaCyc:PWY-5660|MetaCyc:PWY-5679|MetaCyc:PWY-5710|MetaCyc:PWY-5794|MetaCyc:PWY-5846|MetaCyc:P…
Cucsat.PASA.G2199_HAG	d2b4911b14135b60f1f1aaac2c35673e	1030	Pfam	PF05127	Helicase	281	478	2e-51	T	25-11-2024	IPR007807	Helicase domain	-	MetaCyc:PWY-3602|MetaCyc:PWY-361|MetaCyc:PWY-4801|MetaCyc:PWY-4922|MetaCyc:PWY-5048|MetaCyc:PWY-5139|MetaCyc:PWY-5268|MetaCyc:PWY-5284|MetaCyc:PWY-5292|MetaCyc:PWY-5307|MetaCyc:PWY-5313|MetaCyc:PWY-5317|MetaCyc:PWY-5318|MetaCyc:PWY-5353|MetaCyc:PWY-5400|MetaCyc:PWY-5473|MetaCyc:PWY-5475|MetaCyc:PWY-5477|MetaCyc:PWY-5660|MetaCyc:PWY-5679|MetaCyc:PWY-5710|MetaCyc:PWY-5794|MetaCyc:PWY-5846|MetaCyc:P…
Cucsat.PASA.G2199_HAG	d2b4911b14135b60f1f1aaac2c35673e	1030	MobiDBLite	mobidb-lite	consensus disorder prediction	999	1023	-	T	25-11-2024	-	-	-	-
Cucsat.PASA.G2199_HAG	d2b4911b14135b60f1f1aaac2c35673e	1030	Pfam	PF13725	Possible tRNA binding domain	761	977	6.6e-63	T	25-11-2024	IPR027992	Possible tRNA binding domain	-	MetaCyc:PWY-3602|MetaCyc:PWY-361|MetaCyc:PWY-4801|MetaCyc:PWY-4922|MetaCyc:PWY-5048|MetaCyc:PWY-5139|MetaCyc:PWY-5268|MetaCyc:PWY-5284|MetaCyc:PWY-5292|MetaCyc:PWY-5307|MetaCyc:PWY-5313|MetaCyc:PWY-5317|MetaCyc:PWY-5318|MetaCyc:PWY-5353|MetaCyc:PWY-5400|MetaCyc:PWY-5473|MetaCyc:PWY-5475|MetaCyc:PWY-5477|MetaCyc:PWY-5660|MetaCyc:PWY-5679|MetaCyc:PWY-5710|MetaCyc:PWY-5794|MetaCyc:PWY-5846|MetaCyc:P…
Cucsat.PASA.G2199_HAG	d2b4911b14135b60f1f1aaac2c35673e	1030	Pfam	PF08351	tRNA(Met) cytidine acetyltransferase TmcA, N-terminal	7	200	3.8e-54	T	25-11-2024	IPR013562	tRNA(Met) cytidine acetyltransferase TmcA, N-terminal	-	MetaCyc:PWY-3602|MetaCyc:PWY-361|MetaCyc:PWY-4801|MetaCyc:PWY-4922|MetaCyc:PWY-5048|MetaCyc:PWY-5139|MetaCyc:PWY-5268|MetaCyc:PWY-5284|MetaCyc:PWY-5292|MetaCyc:PWY-5307|MetaCyc:PWY-5313|MetaCyc:PWY-5317|MetaCyc:PWY-5318|MetaCyc:PWY-5353|MetaCyc:PWY-5400|MetaCyc:PWY-5473|MetaCyc:PWY-5475|MetaCyc:PWY-5477|MetaCyc:PWY-5660|MetaCyc:PWY-5679|MetaCyc:PWY-5710|MetaCyc:PWY-5794|MetaCyc:PWY-5846|MetaCyc:P…
Cucsat.PASA.G2199_HAG	d2b4911b14135b60f1f1aaac2c35673e	1030	Gene3D	G3DSA:3.40.50.11040	-	6	238	1.8e-16	T	25-11-2024	-	-	-	-
Cucsat.PASA.G2199_HAG	d2b4911b14135b60f1f1aaac2c35673e	1030	Phobius	TRANSMEMBRANE	Region of a membrane-bound protein predicted to be embedded in the membrane.	291	310	-	T	25-11-2024	-	-	-	-
Cucsat.PASA.G2199_HAG	d2b4911b14135b60f1f1aaac2c35673e	1030	Phobius	CYTOPLASMIC_DOMAIN	Region of a membrane-bound protein predicted to be outside the membrane, in the cytoplasm.	1	290	-	T	25-11-2024	-	-	-	-
Cucsat.PASA.G2199_HAG	d2b4911b14135b60f1f1aaac2c35673e	1030	Pfam	PF13718	GNAT acetyltransferase 2	518	747	7.3e-94	T	25-11-2024	IPR000182	GNAT domain	GO:0016747(InterPro)	MetaCyc:PWY-0|MetaCyc:PWY-1121|MetaCyc:PWY-3602|MetaCyc:PWY-361|MetaCyc:PWY-4061|MetaCyc:PWY-4801|MetaCyc:PWY-4922|MetaCyc:PWY-4983|MetaCyc:PWY-4984|MetaCyc:PWY-5|MetaCyc:PWY-5048|MetaCyc:PWY-5139|MetaCyc:PWY-5154|MetaCyc:PWY-5268|MetaCyc:PWY-5284|MetaCyc:PWY-5292|MetaCyc:PWY-5303|MetaCyc:PWY-5307|MetaCyc:PWY-5313|MetaCyc:PWY-5317|MetaCyc:PWY-5318|MetaCyc:PWY-5353|MetaCyc:PWY-5400|MetaCyc:PWY-547…
Cucsat.PASA.G2199_HAG	d2b4911b14135b60f1f1aaac2c35673e	1030	Hamap	MF_03211	RNA cytidine acetyltransferase [NAT10].	1	1004	25.8645	T	25-11-2024	IPR033688	RNA cytidine acetyltransferase NAT10	GO:0005524(InterPro)|GO:0008080(InterPro)|GO:0016072(InterPro)|GO:1904812(InterPro)	MetaCyc:PWY-3602|MetaCyc:PWY-361|MetaCyc:PWY-4801|MetaCyc:PWY-4922|MetaCyc:PWY-5048|MetaCyc:PWY-5139|MetaCyc:PWY-5268|MetaCyc:PWY-5284|MetaCyc:PWY-5292|MetaCyc:PWY-5307|MetaCyc:PWY-5313|MetaCyc:PWY-5317|MetaCyc:PWY-5318|MetaCyc:PWY-5353|MetaCyc:PWY-5400|MetaCyc:PWY-5473|MetaCyc:PWY-5475|MetaCyc:PWY-5477|MetaCyc:PWY-5660|MetaCyc:PWY-5679|MetaCyc:PWY-5710|MetaCyc:PWY-5794|MetaCyc:PWY-5846|MetaCyc:P…
Cucsat.PASA.G2199_HAG	d2b4911b14135b60f1f1aaac2c35673e	1030	Gene3D	G3DSA:3.40.630.30	-	491	744	6.7e-63	T	25-11-2024	-	-	-	-
Cucsat.PASA.G9940_HAG	b222afad9016bcb3a034058b62b57559	299	CDD	cd04301	NAT_SF	166	238	0.000122527	T	25-11-2024	-	-	-	-
Cucsat.PASA.G9940_HAG	b222afad9016bcb3a034058b62b57559	299	MobiDBLite	mobidb-lite	consensus disorder prediction	280	299	-	T	25-11-2024	-	-	-	-
Cucsat.PASA.G9940_HAG	b222afad9016bcb3a034058b62b57559	299	Phobius	TRANSMEMBRANE	Region of a membrane-bound protein predicted to be embedded in the membrane.	249	269	-	T	25-11-2024	-	-	-	-
Cucsat.PASA.G9940_HAG	b222afad9016bcb3a034058b62b57559	299	Phobius	CYTOPLASMIC_DOMAIN	Region of a membrane-bound protein predicted to be outside the membrane, in the cytoplasm.	270	299	-	T	25-11-2024	-	-	-	-
Cucsat.PASA.G9940_HAG	b222afad9016bcb3a034058b62b57559	299	ProSiteProfiles	PS51186	Gcn5-related N-acetyltransferase (GNAT) domain profile.	98	281	9.65462	T	25-11-2024	IPR000182	GNAT domain	GO:0016747(InterPro)	MetaCyc:PWY-0|MetaCyc:PWY-1121|MetaCyc:PWY-3602|MetaCyc:PWY-361|MetaCyc:PWY-4061|MetaCyc:PWY-4801|MetaCyc:PWY-4922|MetaCyc:PWY-4983|MetaCyc:PWY-4984|MetaCyc:PWY-5|MetaCyc:PWY-5048|MetaCyc:PWY-5139|MetaCyc:PWY-5154|MetaCyc:PWY-5268|MetaCyc:PWY-5284|MetaCyc:PWY-5292|MetaCyc:PWY-5303|MetaCyc:PWY-5307|MetaCyc:PWY-5313|MetaCyc:PWY-5317|MetaCyc:PWY-5318|MetaCyc:PWY-5353|MetaCyc:PWY-5400|MetaCyc:PWY-547…
Cucsat.PASA.G9940_HAG	b222afad9016bcb3a034058b62b57559	299	PANTHER	PTHR47489	ACYL-COA N-ACYLTRANSFERASES (NAT) SUPERFAMILY PROTEIN	6	290	1e-124	T	25-11-2024	-	-	-	-
Cucsat.PASA.G9940_HAG	b222afad9016bcb3a034058b62b57559	299	Pfam	PF00583	Acetyltransferase (GNAT) family	169	255	0.0056	T	25-11-2024	IPR000182	GNAT domain	GO:0016747(InterPro)	MetaCyc:PWY-0|MetaCyc:PWY-1121|MetaCyc:PWY-3602|MetaCyc:PWY-361|MetaCyc:PWY-4061|MetaCyc:PWY-4801|MetaCyc:PWY-4922|MetaCyc:PWY-4983|MetaCyc:PWY-4984|MetaCyc:PWY-5|MetaCyc:PWY-5048|MetaCyc:PWY-5139|MetaCyc:PWY-5154|MetaCyc:PWY-5268|MetaCyc:PWY-5284|MetaCyc:PWY-5292|MetaCyc:PWY-5303|MetaCyc:PWY-5307|MetaCyc:PWY-5313|MetaCyc:PWY-5317|MetaCyc:PWY-5318|MetaCyc:PWY-5353|MetaCyc:PWY-5400|MetaCyc:PWY-547…
Cucsat.PASA.G9940_HAG	b222afad9016bcb3a034058b62b57559	299	SUPERFAMILY	SSF55729	Acyl-CoA N-acyltransferases (Nat)	99	280	2.3e-12	T	25-11-2024	IPR016181	Acyl-CoA N-acyltransferase	-	MetaCyc:PWY-0|MetaCyc:PWY-1121|MetaCyc:PWY-3602|MetaCyc:PWY-361|MetaCyc:PWY-4061|MetaCyc:PWY-4801|MetaCyc:PWY-4922|MetaCyc:PWY-4983|MetaCyc:PWY-4984|MetaCyc:PWY-5|MetaCyc:PWY-5048|MetaCyc:PWY-5139|MetaCyc:PWY-5154|MetaCyc:PWY-5268|MetaCyc:PWY-5284|MetaCyc:PWY-5292|MetaCyc:PWY-5303|MetaCyc:PWY-5307|MetaCyc:PWY-5313|MetaCyc:PWY-5317|MetaCyc:PWY-5318|MetaCyc:PWY-5353|MetaCyc:PWY-5400|MetaCyc:PWY-547…
Cucsat.PASA.G9940_HAG	b222afad9016bcb3a034058b62b57559	299	Phobius	NON_CYTOPLASMIC_DOMAIN	Region of a membrane-bound protein predicted to be outside the membrane, in the extracellular region.	1	248	-	T	25-11-2024	-	-	-	-
Cucsat.PASA.G9940_HAG	b222afad9016bcb3a034058b62b57559	299	Gene3D	G3DSA:3.40.630.30	-	142	293	1.5e-11	T	25-11-2024	-	-	-	-
Cucsat.PASA.G8928_HAG	28e4ac264af76ceda4d7864a6f01bdda	1403	SUPERFAMILY	SSF55729	Acyl-CoA N-acyltransferases (Nat)	1134	1219	1.9e-08	T	25-11-2024	IPR016181	Acyl-CoA N-acyltransferase	-	MetaCyc:PWY-0|MetaCyc:PWY-1121|MetaCyc:PWY-3602|MetaCyc:PWY-361|MetaCyc:PWY-4061|MetaCyc:PWY-4801|MetaCyc:PWY-4922|MetaCyc:PWY-4983|MetaCyc:PWY-4984|MetaCyc:PWY-5|MetaCyc:PWY-5048|MetaCyc:PWY-5139|MetaCyc:PWY-5154|MetaCyc:PWY-5268|MetaCyc:PWY-5284|MetaCyc:PWY-5292|MetaCyc:PWY-5303|MetaCyc:PWY-5307|MetaCyc:PWY-5313|MetaCyc:PWY-5317|MetaCyc:PWY-5318|MetaCyc:PWY-5353|MetaCyc:PWY-5400|MetaCyc:PWY-547…
Cucsat.PASA.G8928_HAG	28e4ac264af76ceda4d7864a6f01bdda	1403	CDD	cd15532	PHD2_CHD_II	947	987	4.91767e-15	T	25-11-2024	-	-	-	-
Cucsat.PASA.G8928_HAG	28e4ac264af76ceda4d7864a6f01bdda	1403	SMART	SM00249	PHD_3	947	988	1.7e-10	T	25-11-2024	IPR001965	Zinc finger, PHD-type	-	MetaCyc:PWY-102|MetaCyc:PWY-1061|MetaCyc:PWY-1187|MetaCyc:PWY-2083|MetaCyc:PWY-3542|MetaCyc:PWY-3602|MetaCyc:PWY-361|MetaCyc:PWY-4021|MetaCyc:PWY-4161|MetaCyc:PWY-4202|MetaCyc:PWY-4801|MetaCyc:PWY-4922|MetaCyc:PWY-5035|MetaCyc:PWY-5036|MetaCyc:PWY-5047|MetaCyc:PWY-5048|MetaCyc:PWY-5059|MetaCyc:PWY-5070|MetaCyc:PWY-5105|MetaCyc:PWY-5139|MetaCyc:PWY-5268|MetaCyc:PWY-5284|MetaCyc:PWY-5292|MetaCyc:PW…
Cucsat.PASA.G8928_HAG	28e4ac264af76ceda4d7864a6f01bdda	1403	SMART	SM00249	PHD_3	989	1043	2.4	T	25-11-2024	IPR001965	Zinc finger, PHD-type	-	MetaCyc:PWY-102|MetaCyc:PWY-1061|MetaCyc:PWY-1187|MetaCyc:PWY-2083|MetaCyc:PWY-3542|MetaCyc:PWY-3602|MetaCyc:PWY-361|MetaCyc:PWY-4021|MetaCyc:PWY-4161|MetaCyc:PWY-4202|MetaCyc:PWY-4801|MetaCyc:PWY-4922|MetaCyc:PWY-5035|MetaCyc:PWY-5036|MetaCyc:PWY-5047|MetaCyc:PWY-5048|MetaCyc:PWY-5059|MetaCyc:PWY-5070|MetaCyc:PWY-5105|MetaCyc:PWY-5139|MetaCyc:PWY-5268|MetaCyc:PWY-5284|MetaCyc:PWY-5292|MetaCyc:PW…
Cucsat.PASA.G8928_HAG	28e4ac264af76ceda4d7864a6f01bdda	1403	Gene3D	G3DSA:3.30.40.10	Zinc/RING finger domain, C3HC4 (zinc finger)	938	991	5.2e-15	T	25-11-2024	IPR013083	Zinc finger, RING/FYVE/PHD-type	-	MetaCyc:PWY-1001|MetaCyc:PWY-102|MetaCyc:PWY-1061|MetaCyc:PWY-1187|MetaCyc:PWY-1822|MetaCyc:PWY-1901|MetaCyc:PWY-1961|MetaCyc:PWY-1981|MetaCyc:PWY-2021|MetaCyc:PWY-2083|MetaCyc:PWY-2881|MetaCyc:PWY-2901|MetaCyc:PWY-2902|MetaCyc:PWY-3542|MetaCyc:PWY-3602|MetaCyc:PWY-361|MetaCyc:PWY-4021|MetaCyc:PWY-4161|MetaCyc:PWY-4202|MetaCyc:PWY-4421|MetaCyc:PWY-4801|MetaCyc:PWY-4922|MetaCyc:PWY-5035|MetaCyc:PW…
Cucsat.PASA.G8928_HAG	28e4ac264af76ceda4d7864a6f01bdda	1403	Gene3D	G3DSA:3.40.630.30	-	1118	1232	6.1e-06	T	25-11-2024	-	-	-	-
Cucsat.PASA.G8928_HAG	28e4ac264af76ceda4d7864a6f01bdda	1403	Pfam	PF16135	Tify domain binding domain	870	920	8.2e-13	T	25-11-2024	IPR032308	Tify domain-binding domain	-	MetaCyc:PWY-3602|MetaCyc:PWY-361|MetaCyc:PWY-4801|MetaCyc:PWY-4922|MetaCyc:PWY-5048|MetaCyc:PWY-5139|MetaCyc:PWY-5268|MetaCyc:PWY-5284|MetaCyc:PWY-5292|MetaCyc:PWY-5307|MetaCyc:PWY-5313|MetaCyc:PWY-5317|MetaCyc:PWY-5318|MetaCyc:PWY-5353|MetaCyc:PWY-5400|MetaCyc:PWY-5473|MetaCyc:PWY-5475|MetaCyc:PWY-5477|MetaCyc:PWY-5660|MetaCyc:PWY-5679|MetaCyc:PWY-5710|MetaCyc:PWY-5794|MetaCyc:PWY-5846|MetaCyc:P…
Cucsat.PASA.G8928_HAG	28e4ac264af76ceda4d7864a6f01bdda	1403	ProSiteProfiles	PS51186	Gcn5-related N-acetyltransferase (GNAT) domain profile.	1081	1245	10.419	T	25-11-2024	IPR000182	GNAT domain	GO:0016747(InterPro)	MetaCyc:PWY-0|MetaCyc:PWY-1121|MetaCyc:PWY-3602|MetaCyc:PWY-361|MetaCyc:PWY-4061|MetaCyc:PWY-4801|MetaCyc:PWY-4922|MetaCyc:PWY-4983|MetaCyc:PWY-4984|MetaCyc:PWY-5|MetaCyc:PWY-5048|MetaCyc:PWY-5139|MetaCyc:PWY-5154|MetaCyc:PWY-5268|MetaCyc:PWY-5284|MetaCyc:PWY-5292|MetaCyc:PWY-5303|MetaCyc:PWY-5307|MetaCyc:PWY-5313|MetaCyc:PWY-5317|MetaCyc:PWY-5318|MetaCyc:PWY-5353|MetaCyc:PWY-5400|MetaCyc:PWY-547…
Cucsat.PASA.G8928_HAG	28e4ac264af76ceda4d7864a6f01bdda	1403	FunFam	G3DSA:3.30.40.10:FF:000465	Increased DNA methylation 1	938	990	5e-28	T	25-11-2024	-	-	-	-
Cucsat.PASA.G8928_HAG	28e4ac264af76ceda4d7864a6f01bdda	1403	Pfam	PF00628	PHD-finger	948	987	0.0039	T	25-11-2024	IPR019787	Zinc finger, PHD-finger	-	MetaCyc:PWY-102|MetaCyc:PWY-1061|MetaCyc:PWY-1187|MetaCyc:PWY-2083|MetaCyc:PWY-3542|MetaCyc:PWY-3602|MetaCyc:PWY-361|MetaCyc:PWY-4021|MetaCyc:PWY-4161|MetaCyc:PWY-4202|MetaCyc:PWY-4801|MetaCyc:PWY-4922|MetaCyc:PWY-5035|MetaCyc:PWY-5036|MetaCyc:PWY-5047|MetaCyc:PWY-5048|MetaCyc:PWY-5059|MetaCyc:PWY-5070|MetaCyc:PWY-5105|MetaCyc:PWY-5139|MetaCyc:PWY-5268|MetaCyc:PWY-5284|MetaCyc:PWY-5292|MetaCyc:PW…
Cucsat.PASA.G8928_HAG	28e4ac264af76ceda4d7864a6f01bdda	1403	ProSiteProfiles	PS50016	Zinc finger PHD-type profile.	945	990	10.1219	T	25-11-2024	IPR019787	Zinc finger, PHD-finger	-	MetaCyc:PWY-102|MetaCyc:PWY-1061|MetaCyc:PWY-1187|MetaCyc:PWY-2083|MetaCyc:PWY-3542|MetaCyc:PWY-3602|MetaCyc:PWY-361|MetaCyc:PWY-4021|MetaCyc:PWY-4161|MetaCyc:PWY-4202|MetaCyc:PWY-4801|MetaCyc:PWY-4922|MetaCyc:PWY-5035|MetaCyc:PWY-5036|MetaCyc:PWY-5047|MetaCyc:PWY-5048|MetaCyc:PWY-5059|MetaCyc:PWY-5070|MetaCyc:PWY-5105|MetaCyc:PWY-5139|MetaCyc:PWY-5268|MetaCyc:PWY-5284|MetaCyc:PWY-5292|MetaCyc:PW…
Cucsat.PASA.G8928_HAG	28e4ac264af76ceda4d7864a6f01bdda	1403	SUPERFAMILY	SSF57903	FYVE/PHD zinc finger	925	989	2.88e-14	T	25-11-2024	IPR011011	Zinc finger, FYVE/PHD-type	-	MetaCyc:PWY-102|MetaCyc:PWY-1061|MetaCyc:PWY-1187|MetaCyc:PWY-2083|MetaCyc:PWY-3542|MetaCyc:PWY-3602|MetaCyc:PWY-361|MetaCyc:PWY-4021|MetaCyc:PWY-4161|MetaCyc:PWY-4202|MetaCyc:PWY-4801|MetaCyc:PWY-4922|MetaCyc:PWY-5035|MetaCyc:PWY-5036|MetaCyc:PWY-5047|MetaCyc:PWY-5048|MetaCyc:PWY-5059|MetaCyc:PWY-5070|MetaCyc:PWY-5105|MetaCyc:PWY-5129|MetaCyc:PWY-5139|MetaCyc:PWY-5268|MetaCyc:PWY-5284|MetaCyc:PW…
Cucsat.PASA.G8928_HAG	28e4ac264af76ceda4d7864a6f01bdda	1403	Gene3D	G3DSA:3.30.40.10	Zinc/RING finger domain, C3HC4 (zinc finger)	992	1045	2.6e-05	T	25-11-2024	IPR013083	Zinc finger, RING/FYVE/PHD-type	-	MetaCyc:PWY-1001|MetaCyc:PWY-102|MetaCyc:PWY-1061|MetaCyc:PWY-1187|MetaCyc:PWY-1822|MetaCyc:PWY-1901|MetaCyc:PWY-1961|MetaCyc:PWY-1981|MetaCyc:PWY-2021|MetaCyc:PWY-2083|MetaCyc:PWY-2881|MetaCyc:PWY-2901|MetaCyc:PWY-2902|MetaCyc:PWY-3542|MetaCyc:PWY-3602|MetaCyc:PWY-361|MetaCyc:PWY-4021|MetaCyc:PWY-4161|MetaCyc:PWY-4202|MetaCyc:PWY-4421|MetaCyc:PWY-4801|MetaCyc:PWY-4922|MetaCyc:PWY-5035|MetaCyc:PW…
Cucsat.PASA.G8928_HAG	28e4ac264af76ceda4d7864a6f01bdda	1403	CDD	cd04301	NAT_SF	1139	1199	0.00545626	T	25-11-2024	-	-	-	-
Cucsat.PASA.G8928_HAG	28e4ac264af76ceda4d7864a6f01bdda	1403	PANTHER	PTHR46508	PHD FINGER FAMILY PROTEIN	4	1265	9.9e-214	T	25-11-2024	-	-	-	-
Cucsat.PASA.G2255_HAG	1b831e6608787af41a28964af6851d4a	410	FunFam	G3DSA:3.40.630.30:FF:000084	Probable N-acetyltransferase HLS1-like	18	175	3.7e-82	T	25-11-2024	-	-	-	-
Cucsat.PASA.G2255_HAG	1b831e6608787af41a28964af6851d4a	410	Gene3D	G3DSA:3.40.630.30	-	41	173	2.2e-14	T	25-11-2024	-	-	-	-
Cucsat.PASA.G2255_HAG	1b831e6608787af41a28964af6851d4a	410	Pfam	PF00583	Acetyltransferase (GNAT) family	59	166	1.1e-10	T	25-11-2024	IPR000182	GNAT domain	GO:0016747(InterPro)	MetaCyc:PWY-0|MetaCyc:PWY-1121|MetaCyc:PWY-3602|MetaCyc:PWY-361|MetaCyc:PWY-4061|MetaCyc:PWY-4801|MetaCyc:PWY-4922|MetaCyc:PWY-4983|MetaCyc:PWY-4984|MetaCyc:PWY-5|MetaCyc:PWY-5048|MetaCyc:PWY-5139|MetaCyc:PWY-5154|MetaCyc:PWY-5268|MetaCyc:PWY-5284|MetaCyc:PWY-5292|MetaCyc:PWY-5303|MetaCyc:PWY-5307|MetaCyc:PWY-5313|MetaCyc:PWY-5317|MetaCyc:PWY-5318|MetaCyc:PWY-5353|MetaCyc:PWY-5400|MetaCyc:PWY-547…
Cucsat.PASA.G2255_HAG	1b831e6608787af41a28964af6851d4a	410	CDD	cd04301	NAT_SF	67	146	1.99514e-07	T	25-11-2024	-	-	-	-
Cucsat.PASA.G2255_HAG	1b831e6608787af41a28964af6851d4a	410	SUPERFAMILY	SSF55729	Acyl-CoA N-acyltransferases (Nat)	8	173	1.28e-14	T	25-11-2024	IPR016181	Acyl-CoA N-acyltransferase	-	MetaCyc:PWY-0|MetaCyc:PWY-1121|MetaCyc:PWY-3602|MetaCyc:PWY-361|MetaCyc:PWY-4061|MetaCyc:PWY-4801|MetaCyc:PWY-4922|MetaCyc:PWY-4983|MetaCyc:PWY-4984|MetaCyc:PWY-5|MetaCyc:PWY-5048|MetaCyc:PWY-5139|MetaCyc:PWY-5154|MetaCyc:PWY-5268|MetaCyc:PWY-5284|MetaCyc:PWY-5292|MetaCyc:PWY-5303|MetaCyc:PWY-5307|MetaCyc:PWY-5313|MetaCyc:PWY-5317|MetaCyc:PWY-5318|MetaCyc:PWY-5353|MetaCyc:PWY-5400|MetaCyc:PWY-547…
Cucsat.PASA.G2255_HAG	1b831e6608787af41a28964af6851d4a	410	ProSiteProfiles	PS51186	Gcn5-related N-acetyltransferase (GNAT) domain profile.	9	193	14.4524	T	25-11-2024	IPR000182	GNAT domain	GO:0016747(InterPro)	MetaCyc:PWY-0|MetaCyc:PWY-1121|MetaCyc:PWY-3602|MetaCyc:PWY-361|MetaCyc:PWY-4061|MetaCyc:PWY-4801|MetaCyc:PWY-4922|MetaCyc:PWY-4983|MetaCyc:PWY-4984|MetaCyc:PWY-5|MetaCyc:PWY-5048|MetaCyc:PWY-5139|MetaCyc:PWY-5154|MetaCyc:PWY-5268|MetaCyc:PWY-5284|MetaCyc:PWY-5292|MetaCyc:PWY-5303|MetaCyc:PWY-5307|MetaCyc:PWY-5313|MetaCyc:PWY-5317|MetaCyc:PWY-5318|MetaCyc:PWY-5353|MetaCyc:PWY-5400|MetaCyc:PWY-547…
Cucsat.PASA.G2255_HAG	1b831e6608787af41a28964af6851d4a	410	PANTHER	PTHR47370	ACYL-COA N-ACYLTRANSFERASES (NAT) SUPERFAMILY PROTEIN	4	410	0	T	25-11-2024	IPR052810	Plant N-acetyltransferase	-	MetaCyc:PWY-3602|MetaCyc:PWY-361|MetaCyc:PWY-4801|MetaCyc:PWY-4922|MetaCyc:PWY-5048|MetaCyc:PWY-5139|MetaCyc:PWY-5268|MetaCyc:PWY-5284|MetaCyc:PWY-5292|MetaCyc:PWY-5307|MetaCyc:PWY-5313|MetaCyc:PWY-5317|MetaCyc:PWY-5318|MetaCyc:PWY-5353|MetaCyc:PWY-5400|MetaCyc:PWY-5473|MetaCyc:PWY-5475|MetaCyc:PWY-5477|MetaCyc:PWY-5660|MetaCyc:PWY-5679|MetaCyc:PWY-5710|MetaCyc:PWY-5794|MetaCyc:PWY-5846|MetaCyc:P…
Cucsat.PASA.G8051_HAG	53ce70c7ab5c736a2c925fcae44f7efc	248	Phobius	NON_CYTOPLASMIC_DOMAIN	Region of a membrane-bound protein predicted to be outside the membrane, in the extracellular region.	23	248	-	T	25-11-2024	-	-	-	-
Cucsat.PASA.G8051_HAG	53ce70c7ab5c736a2c925fcae44f7efc	248	Phobius	SIGNAL_PEPTIDE_C_REGION	C-terminal region of a signal peptide.	19	22	-	T	25-11-2024	-	-	-	-
Cucsat.PASA.G8051_HAG	53ce70c7ab5c736a2c925fcae44f7efc	248	Phobius	SIGNAL_PEPTIDE	Signal peptide region	1	22	-	T	25-11-2024	-	-	-	-
Cucsat.PASA.G8051_HAG	53ce70c7ab5c736a2c925fcae44f7efc	248	Pfam	PF00583	Acetyltransferase (GNAT) family	114	232	1.8e-11	T	25-11-2024	IPR000182	GNAT domain	GO:0016747(InterPro)	MetaCyc:PWY-0|MetaCyc:PWY-1121|MetaCyc:PWY-3602|MetaCyc:PWY-361|MetaCyc:PWY-4061|MetaCyc:PWY-4801|MetaCyc:PWY-4922|MetaCyc:PWY-4983|MetaCyc:PWY-4984|MetaCyc:PWY-5|MetaCyc:PWY-5048|MetaCyc:PWY-5139|MetaCyc:PWY-5154|MetaCyc:PWY-5268|MetaCyc:PWY-5284|MetaCyc:PWY-5292|MetaCyc:PWY-5303|MetaCyc:PWY-5307|MetaCyc:PWY-5313|MetaCyc:PWY-5317|MetaCyc:PWY-5318|MetaCyc:PWY-5353|MetaCyc:PWY-5400|MetaCyc:PWY-547…
Cucsat.PASA.G8051_HAG	53ce70c7ab5c736a2c925fcae44f7efc	248	SUPERFAMILY	SSF55729	Acyl-CoA N-acyltransferases (Nat)	114	238	8.89e-21	T	25-11-2024	IPR016181	Acyl-CoA N-acyltransferase	-	MetaCyc:PWY-0|MetaCyc:PWY-1121|MetaCyc:PWY-3602|MetaCyc:PWY-361|MetaCyc:PWY-4061|MetaCyc:PWY-4801|MetaCyc:PWY-4922|MetaCyc:PWY-4983|MetaCyc:PWY-4984|MetaCyc:PWY-5|MetaCyc:PWY-5048|MetaCyc:PWY-5139|MetaCyc:PWY-5154|MetaCyc:PWY-5268|MetaCyc:PWY-5284|MetaCyc:PWY-5292|MetaCyc:PWY-5303|MetaCyc:PWY-5307|MetaCyc:PWY-5313|MetaCyc:PWY-5317|MetaCyc:PWY-5318|MetaCyc:PWY-5353|MetaCyc:PWY-5400|MetaCyc:PWY-547…
Cucsat.PASA.G8051_HAG	53ce70c7ab5c736a2c925fcae44f7efc	248	CDD	cd04301	NAT_SF	164	217	8.30405e-10	T	25-11-2024	-	-	-	-
Cucsat.PASA.G8051_HAG	53ce70c7ab5c736a2c925fcae44f7efc	248	Phobius	SIGNAL_PEPTIDE_H_REGION	Hydrophobic region of a signal peptide.	6	18	-	T	25-11-2024	-	-	-	-
Cucsat.PASA.G8051_HAG	53ce70c7ab5c736a2c925fcae44f7efc	248	FunFam	G3DSA:3.40.630.30:FF:000059	Putative acetyltransferase NSI	109	245	1.5e-70	T	25-11-2024	-	-	-	-
Cucsat.PASA.G8051_HAG	53ce70c7ab5c736a2c925fcae44f7efc	248	PANTHER	PTHR43626	ACYL-COA N-ACYLTRANSFERASE	7	247	9.4e-93	T	25-11-2024	IPR045039	Acetyltransferase NSI-like	GO:0005737(PANTHER)|GO:0008080(InterPro)|GO:0008080(PANTHER)	MetaCyc:PWY-3602|MetaCyc:PWY-361|MetaCyc:PWY-4801|MetaCyc:PWY-4922|MetaCyc:PWY-5048|MetaCyc:PWY-5139|MetaCyc:PWY-5154|MetaCyc:PWY-5268|MetaCyc:PWY-5284|MetaCyc:PWY-5292|MetaCyc:PWY-5307|MetaCyc:PWY-5313|MetaCyc:PWY-5317|MetaCyc:PWY-5318|MetaCyc:PWY-5353|MetaCyc:PWY-5400|MetaCyc:PWY-5473|MetaCyc:PWY-5475|MetaCyc:PWY-5477|MetaCyc:PWY-5660|MetaCyc:PWY-5679|MetaCyc:PWY-5710|MetaCyc:PWY-5794|MetaCyc:P…
Cucsat.PASA.G8051_HAG	53ce70c7ab5c736a2c925fcae44f7efc	248	Phobius	SIGNAL_PEPTIDE_N_REGION	N-terminal region of a signal peptide.	1	5	-	T	25-11-2024	-	-	-	-
Cucsat.PASA.G8051_HAG	53ce70c7ab5c736a2c925fcae44f7efc	248	Gene3D	G3DSA:3.40.630.30	-	109	245	1.3e-32	T	25-11-2024	-	-	-	-
Cucsat.PASA.G8051_HAG	53ce70c7ab5c736a2c925fcae44f7efc	248	ProSiteProfiles	PS51186	Gcn5-related N-acetyltransferase (GNAT) domain profile.	105	248	17.1345	T	25-11-2024	IPR000182	GNAT domain	GO:0016747(InterPro)	MetaCyc:PWY-0|MetaCyc:PWY-1121|MetaCyc:PWY-3602|MetaCyc:PWY-361|MetaCyc:PWY-4061|MetaCyc:PWY-4801|MetaCyc:PWY-4922|MetaCyc:PWY-4983|MetaCyc:PWY-4984|MetaCyc:PWY-5|MetaCyc:PWY-5048|MetaCyc:PWY-5139|MetaCyc:PWY-5154|MetaCyc:PWY-5268|MetaCyc:PWY-5284|MetaCyc:PWY-5292|MetaCyc:PWY-5303|MetaCyc:PWY-5307|MetaCyc:PWY-5313|MetaCyc:PWY-5317|MetaCyc:PWY-5318|MetaCyc:PWY-5353|MetaCyc:PWY-5400|MetaCyc:PWY-547…
Cucsat.PASA.G716_HAC	4c24c0f7b8b9a4ddf12aeefc7233143a	1707	Gene3D	G3DSA:3.30.60.90	-	1529	1583	2.3e-12	T	25-11-2024	IPR043145	Zinc finger, ZZ-type superfamily	-	MetaCyc:PWY-3602|MetaCyc:PWY-361|MetaCyc:PWY-4801|MetaCyc:PWY-4922|MetaCyc:PWY-5048|MetaCyc:PWY-5139|MetaCyc:PWY-5268|MetaCyc:PWY-5284|MetaCyc:PWY-5292|MetaCyc:PWY-5307|MetaCyc:PWY-5313|MetaCyc:PWY-5317|MetaCyc:PWY-5318|MetaCyc:PWY-5353|MetaCyc:PWY-5400|MetaCyc:PWY-5473|MetaCyc:PWY-5475|MetaCyc:PWY-5477|MetaCyc:PWY-5660|MetaCyc:PWY-5679|MetaCyc:PWY-5710|MetaCyc:PWY-5794|MetaCyc:PWY-5846|MetaCyc:P…
Cucsat.PASA.G716_HAC	4c24c0f7b8b9a4ddf12aeefc7233143a	1707	CDD	cd15614	PHD_HAC_like	1002	1074	2.13485e-38	T	25-11-2024	-	-	-	-
Cucsat.PASA.G716_HAC	4c24c0f7b8b9a4ddf12aeefc7233143a	1707	SUPERFAMILY	SSF57850	RING/U-box	1390	1459	1.17e-15	T	25-11-2024	-	-	-	-
Cucsat.PASA.G716_HAC	4c24c0f7b8b9a4ddf12aeefc7233143a	1707	Gene3D	G3DSA:1.20.1020.10	TAZ domain	633	725	1e-16	T	25-11-2024	IPR035898	TAZ domain superfamily	-	MetaCyc:PWY-3602|MetaCyc:PWY-361|MetaCyc:PWY-4801|MetaCyc:PWY-4922|MetaCyc:PWY-5048|MetaCyc:PWY-5139|MetaCyc:PWY-5268|MetaCyc:PWY-5284|MetaCyc:PWY-5292|MetaCyc:PWY-5307|MetaCyc:PWY-5313|MetaCyc:PWY-5317|MetaCyc:PWY-5318|MetaCyc:PWY-5353|MetaCyc:PWY-5400|MetaCyc:PWY-5473|MetaCyc:PWY-5475|MetaCyc:PWY-5477|MetaCyc:PWY-5660|MetaCyc:PWY-5679|MetaCyc:PWY-5710|MetaCyc:PWY-5794|MetaCyc:PWY-5846|MetaCyc:P…
Cucsat.PASA.G716_HAC	4c24c0f7b8b9a4ddf12aeefc7233143a	1707	SMART	SM00551	TAZ_2	1593	1671	2.9e-36	T	25-11-2024	IPR000197	Zinc finger, TAZ-type	-	MetaCyc:PWY-3602|MetaCyc:PWY-361|MetaCyc:PWY-4801|MetaCyc:PWY-4922|MetaCyc:PWY-5048|MetaCyc:PWY-5139|MetaCyc:PWY-5268|MetaCyc:PWY-5284|MetaCyc:PWY-5292|MetaCyc:PWY-5307|MetaCyc:PWY-5313|MetaCyc:PWY-5317|MetaCyc:PWY-5318|MetaCyc:PWY-5353|MetaCyc:PWY-5400|MetaCyc:PWY-5473|MetaCyc:PWY-5475|MetaCyc:PWY-5477|MetaCyc:PWY-5660|MetaCyc:PWY-5679|MetaCyc:PWY-5710|MetaCyc:PWY-5794|MetaCyc:PWY-5846|MetaCyc:P…
Cucsat.PASA.G716_HAC	4c24c0f7b8b9a4ddf12aeefc7233143a	1707	SMART	SM00551	TAZ_2	642	720	2.8e-29	T	25-11-2024	IPR000197	Zinc finger, TAZ-type	-	MetaCyc:PWY-3602|MetaCyc:PWY-361|MetaCyc:PWY-4801|MetaCyc:PWY-4922|MetaCyc:PWY-5048|MetaCyc:PWY-5139|MetaCyc:PWY-5268|MetaCyc:PWY-5284|MetaCyc:PWY-5292|MetaCyc:PWY-5307|MetaCyc:PWY-5313|MetaCyc:PWY-5317|MetaCyc:PWY-5318|MetaCyc:PWY-5353|MetaCyc:PWY-5400|MetaCyc:PWY-5473|MetaCyc:PWY-5475|MetaCyc:PWY-5477|MetaCyc:PWY-5660|MetaCyc:PWY-5679|MetaCyc:PWY-5710|MetaCyc:PWY-5794|MetaCyc:PWY-5846|MetaCyc:P…
Cucsat.PASA.G716_HAC	4c24c0f7b8b9a4ddf12aeefc7233143a	1707	SMART	SM00291	zz_5	1529	1575	9.3e-07	T	25-11-2024	IPR000433	Zinc finger, ZZ-type	GO:0008270(InterPro)	MetaCyc:PWY-3602|MetaCyc:PWY-361|MetaCyc:PWY-4801|MetaCyc:PWY-4922|MetaCyc:PWY-5048|MetaCyc:PWY-5139|MetaCyc:PWY-5268|MetaCyc:PWY-5284|MetaCyc:PWY-5292|MetaCyc:PWY-5307|MetaCyc:PWY-5313|MetaCyc:PWY-5317|MetaCyc:PWY-5318|MetaCyc:PWY-5353|MetaCyc:PWY-5400|MetaCyc:PWY-5473|MetaCyc:PWY-5475|MetaCyc:PWY-5477|MetaCyc:PWY-5660|MetaCyc:PWY-5679|MetaCyc:PWY-5710|MetaCyc:PWY-5794|MetaCyc:PWY-5846|MetaCyc:P…
Cucsat.PASA.G716_HAC	4c24c0f7b8b9a4ddf12aeefc7233143a	1707	SMART	SM00291	zz_5	1409	1453	0.018	T	25-11-2024	IPR000433	Zinc finger, ZZ-type	GO:0008270(InterPro)	MetaCyc:PWY-3602|MetaCyc:PWY-361|MetaCyc:PWY-4801|MetaCyc:PWY-4922|MetaCyc:PWY-5048|MetaCyc:PWY-5139|MetaCyc:PWY-5268|MetaCyc:PWY-5284|MetaCyc:PWY-5292|MetaCyc:PWY-5307|MetaCyc:PWY-5313|MetaCyc:PWY-5317|MetaCyc:PWY-5318|MetaCyc:PWY-5353|MetaCyc:PWY-5400|MetaCyc:PWY-5473|MetaCyc:PWY-5475|MetaCyc:PWY-5477|MetaCyc:PWY-5660|MetaCyc:PWY-5679|MetaCyc:PWY-5710|MetaCyc:PWY-5794|MetaCyc:PWY-5846|MetaCyc:P…
Cucsat.PASA.G716_HAC	4c24c0f7b8b9a4ddf12aeefc7233143a	1707	Pfam	PF08214	Histone acetylation protein	1133	1358	1.8e-36	T	25-11-2024	IPR013178	Histone acetyltransferase Rtt109/CBP	GO:0004402(InterPro)|GO:0006355(InterPro)	MetaCyc:PWY-3602|MetaCyc:PWY-361|MetaCyc:PWY-4801|MetaCyc:PWY-4922|MetaCyc:PWY-5048|MetaCyc:PWY-5139|MetaCyc:PWY-5268|MetaCyc:PWY-5284|MetaCyc:PWY-5292|MetaCyc:PWY-5307|MetaCyc:PWY-5313|MetaCyc:PWY-5317|MetaCyc:PWY-5318|MetaCyc:PWY-5353|MetaCyc:PWY-5400|MetaCyc:PWY-5473|MetaCyc:PWY-5475|MetaCyc:PWY-5477|MetaCyc:PWY-5660|MetaCyc:PWY-5679|MetaCyc:PWY-5710|MetaCyc:PWY-5794|MetaCyc:PWY-5846|MetaCyc:P…
Cucsat.PASA.G716_HAC	4c24c0f7b8b9a4ddf12aeefc7233143a	1707	SMART	SM01250	KAT11_2	1125	1422	6.2e-121	T	25-11-2024	IPR013178	Histone acetyltransferase Rtt109/CBP	GO:0004402(InterPro)|GO:0006355(InterPro)	MetaCyc:PWY-3602|MetaCyc:PWY-361|MetaCyc:PWY-4801|MetaCyc:PWY-4922|MetaCyc:PWY-5048|MetaCyc:PWY-5139|MetaCyc:PWY-5268|MetaCyc:PWY-5284|MetaCyc:PWY-5292|MetaCyc:PWY-5307|MetaCyc:PWY-5313|MetaCyc:PWY-5317|MetaCyc:PWY-5318|MetaCyc:PWY-5353|MetaCyc:PWY-5400|MetaCyc:PWY-5473|MetaCyc:PWY-5475|MetaCyc:PWY-5477|MetaCyc:PWY-5660|MetaCyc:PWY-5679|MetaCyc:PWY-5710|MetaCyc:PWY-5794|MetaCyc:PWY-5846|MetaCyc:P…
Cucsat.PASA.G716_HAC	4c24c0f7b8b9a4ddf12aeefc7233143a	1707	SUPERFAMILY	SSF57933	TAZ domain	1592	1675	1.28e-22	T	25-11-2024	IPR035898	TAZ domain superfamily	-	MetaCyc:PWY-3602|MetaCyc:PWY-361|MetaCyc:PWY-4801|MetaCyc:PWY-4922|MetaCyc:PWY-5048|MetaCyc:PWY-5139|MetaCyc:PWY-5268|MetaCyc:PWY-5284|MetaCyc:PWY-5292|MetaCyc:PWY-5307|MetaCyc:PWY-5313|MetaCyc:PWY-5317|MetaCyc:PWY-5318|MetaCyc:PWY-5353|MetaCyc:PWY-5400|MetaCyc:PWY-5473|MetaCyc:PWY-5475|MetaCyc:PWY-5477|MetaCyc:PWY-5660|MetaCyc:PWY-5679|MetaCyc:PWY-5710|MetaCyc:PWY-5794|MetaCyc:PWY-5846|MetaCyc:P…
Cucsat.PASA.G716_HAC	4c24c0f7b8b9a4ddf12aeefc7233143a	1707	ProSiteProfiles	PS50134	Zinc finger TAZ-type profile.	639	720	16.9202	T	25-11-2024	IPR000197	Zinc finger, TAZ-type	-	MetaCyc:PWY-3602|MetaCyc:PWY-361|MetaCyc:PWY-4801|MetaCyc:PWY-4922|MetaCyc:PWY-5048|MetaCyc:PWY-5139|MetaCyc:PWY-5268|MetaCyc:PWY-5284|MetaCyc:PWY-5292|MetaCyc:PWY-5307|MetaCyc:PWY-5313|MetaCyc:PWY-5317|MetaCyc:PWY-5318|MetaCyc:PWY-5353|MetaCyc:PWY-5400|MetaCyc:PWY-5473|MetaCyc:PWY-5475|MetaCyc:PWY-5477|MetaCyc:PWY-5660|MetaCyc:PWY-5679|MetaCyc:PWY-5710|MetaCyc:PWY-5794|MetaCyc:PWY-5846|MetaCyc:P…
Cucsat.PASA.G716_HAC	4c24c0f7b8b9a4ddf12aeefc7233143a	1707	Pfam	PF00569	Zinc finger, ZZ type	1532	1571	0.0012	T	25-11-2024	IPR000433	Zinc finger, ZZ-type	GO:0008270(InterPro)	MetaCyc:PWY-3602|MetaCyc:PWY-361|MetaCyc:PWY-4801|MetaCyc:PWY-4922|MetaCyc:PWY-5048|MetaCyc:PWY-5139|MetaCyc:PWY-5268|MetaCyc:PWY-5284|MetaCyc:PWY-5292|MetaCyc:PWY-5307|MetaCyc:PWY-5313|MetaCyc:PWY-5317|MetaCyc:PWY-5318|MetaCyc:PWY-5353|MetaCyc:PWY-5400|MetaCyc:PWY-5473|MetaCyc:PWY-5475|MetaCyc:PWY-5477|MetaCyc:PWY-5660|MetaCyc:PWY-5679|MetaCyc:PWY-5710|MetaCyc:PWY-5794|MetaCyc:PWY-5846|MetaCyc:P…
Cucsat.PASA.G716_HAC	4c24c0f7b8b9a4ddf12aeefc7233143a	1707	MobiDBLite	mobidb-lite	consensus disorder prediction	195	243	-	T	25-11-2024	-	-	-	-
Cucsat.PASA.G716_HAC	4c24c0f7b8b9a4ddf12aeefc7233143a	1707	MobiDBLite	mobidb-lite	consensus disorder prediction	472	482	-	T	25-11-2024	-	-	-	-
Cucsat.PASA.G716_HAC	4c24c0f7b8b9a4ddf12aeefc7233143a	1707	MobiDBLite	mobidb-lite	consensus disorder prediction	471	492	-	T	25-11-2024	-	-	-	-
Cucsat.PASA.G716_HAC	4c24c0f7b8b9a4ddf12aeefc7233143a	1707	MobiDBLite	mobidb-lite	consensus disorder prediction	420	449	-	T	25-11-2024	-	-	-	-
Cucsat.PASA.G716_HAC	4c24c0f7b8b9a4ddf12aeefc7233143a	1707	MobiDBLite	mobidb-lite	consensus disorder prediction	406	419	-	T	25-11-2024	-	-	-	-
Cucsat.PASA.G716_HAC	4c24c0f7b8b9a4ddf12aeefc7233143a	1707	MobiDBLite	mobidb-lite	consensus disorder prediction	380	392	-	T	25-11-2024	-	-	-	-
Cucsat.PASA.G716_HAC	4c24c0f7b8b9a4ddf12aeefc7233143a	1707	MobiDBLite	mobidb-lite	consensus disorder prediction	369	379	-	T	25-11-2024	-	-	-	-
Cucsat.PASA.G716_HAC	4c24c0f7b8b9a4ddf12aeefc7233143a	1707	MobiDBLite	mobidb-lite	consensus disorder prediction	364	449	-	T	25-11-2024	-	-	-	-
Cucsat.PASA.G716_HAC	4c24c0f7b8b9a4ddf12aeefc7233143a	1707	SUPERFAMILY	SSF57850	RING/U-box	1511	1579	2e-16	T	25-11-2024	-	-	-	-
Cucsat.PASA.G716_HAC	4c24c0f7b8b9a4ddf12aeefc7233143a	1707	PANTHER	PTHR13808	CBP/P300-RELATED	39	343	0	T	25-11-2024	IPR013178	Histone acetyltransferase Rtt109/CBP	GO:0000123(PANTHER)|GO:0003713(PANTHER)|GO:0004402(PANTHER)|GO:0004402(InterPro)|GO:0005667(PANTHER)|GO:0006355(InterPro)|GO:0016573(PANTHER)|GO:0031490(PANTHER)|GO:0045944(PANTHER)	MetaCyc:PWY-3602|MetaCyc:PWY-361|MetaCyc:PWY-4801|MetaCyc:PWY-4922|MetaCyc:PWY-5048|MetaCyc:PWY-5139|MetaCyc:PWY-5268|MetaCyc:PWY-5284|MetaCyc:PWY-5292|MetaCyc:PWY-5307|MetaCyc:PWY-5313|MetaCyc:PWY-5317|MetaCyc:PWY-5318|MetaCyc:PWY-5353|MetaCyc:PWY-5400|MetaCyc:PWY-5473|MetaCyc:PWY-5475|MetaCyc:PWY-5477|MetaCyc:PWY-5660|MetaCyc:PWY-5679|MetaCyc:PWY-5710|MetaCyc:PWY-5794|MetaCyc:PWY-5846|MetaCyc:P…
Cucsat.PASA.G716_HAC	4c24c0f7b8b9a4ddf12aeefc7233143a	1707	FunFam	G3DSA:3.30.60.90:FF:000022	Histone acetyltransferase of the CBP family 12	1406	1465	3.4e-30	T	25-11-2024	-	-	-	-
Cucsat.PASA.G716_HAC	4c24c0f7b8b9a4ddf12aeefc7233143a	1707	Gene3D	G3DSA:1.20.1020.10	TAZ domain	1587	1704	3.2e-28	T	25-11-2024	IPR035898	TAZ domain superfamily	-	MetaCyc:PWY-3602|MetaCyc:PWY-361|MetaCyc:PWY-4801|MetaCyc:PWY-4922|MetaCyc:PWY-5048|MetaCyc:PWY-5139|MetaCyc:PWY-5268|MetaCyc:PWY-5284|MetaCyc:PWY-5292|MetaCyc:PWY-5307|MetaCyc:PWY-5313|MetaCyc:PWY-5317|MetaCyc:PWY-5318|MetaCyc:PWY-5353|MetaCyc:PWY-5400|MetaCyc:PWY-5473|MetaCyc:PWY-5475|MetaCyc:PWY-5477|MetaCyc:PWY-5660|MetaCyc:PWY-5679|MetaCyc:PWY-5710|MetaCyc:PWY-5794|MetaCyc:PWY-5846|MetaCyc:P…
Cucsat.PASA.G716_HAC	4c24c0f7b8b9a4ddf12aeefc7233143a	1707	ProSiteProfiles	PS50135	Zinc finger ZZ-type profile.	1530	1583	20.5534	T	25-11-2024	IPR000433	Zinc finger, ZZ-type	GO:0008270(InterPro)	MetaCyc:PWY-3602|MetaCyc:PWY-361|MetaCyc:PWY-4801|MetaCyc:PWY-4922|MetaCyc:PWY-5048|MetaCyc:PWY-5139|MetaCyc:PWY-5268|MetaCyc:PWY-5284|MetaCyc:PWY-5292|MetaCyc:PWY-5307|MetaCyc:PWY-5313|MetaCyc:PWY-5317|MetaCyc:PWY-5318|MetaCyc:PWY-5353|MetaCyc:PWY-5400|MetaCyc:PWY-5473|MetaCyc:PWY-5475|MetaCyc:PWY-5477|MetaCyc:PWY-5660|MetaCyc:PWY-5679|MetaCyc:PWY-5710|MetaCyc:PWY-5794|MetaCyc:PWY-5846|MetaCyc:P…
Cucsat.PASA.G716_HAC	4c24c0f7b8b9a4ddf12aeefc7233143a	1707	ProSitePatterns	PS01359	Zinc finger PHD-type signature.	1003	1074	-	T	25-11-2024	IPR019786	Zinc finger, PHD-type, conserved site	-	MetaCyc:PWY-102|MetaCyc:PWY-1061|MetaCyc:PWY-1187|MetaCyc:PWY-2083|MetaCyc:PWY-3542|MetaCyc:PWY-4021|MetaCyc:PWY-4161|MetaCyc:PWY-4202|MetaCyc:PWY-5035|MetaCyc:PWY-5036|MetaCyc:PWY-5047|MetaCyc:PWY-5059|MetaCyc:PWY-5070|MetaCyc:PWY-5105|MetaCyc:PWY-5301|MetaCyc:PWY-5305|MetaCyc:PWY-5349|MetaCyc:PWY-5479|MetaCyc:PWY-5665|MetaCyc:PWY-5729|MetaCyc:PWY-5748|MetaCyc:PWY-5765|MetaCyc:PWY-5773|MetaCyc:P…
Cucsat.PASA.G716_HAC	4c24c0f7b8b9a4ddf12aeefc7233143a	1707	SUPERFAMILY	SSF57933	TAZ domain	638	725	1.7e-19	T	25-11-2024	IPR035898	TAZ domain superfamily	-	MetaCyc:PWY-3602|MetaCyc:PWY-361|MetaCyc:PWY-4801|MetaCyc:PWY-4922|MetaCyc:PWY-5048|MetaCyc:PWY-5139|MetaCyc:PWY-5268|MetaCyc:PWY-5284|MetaCyc:PWY-5292|MetaCyc:PWY-5307|MetaCyc:PWY-5313|MetaCyc:PWY-5317|MetaCyc:PWY-5318|MetaCyc:PWY-5353|MetaCyc:PWY-5400|MetaCyc:PWY-5473|MetaCyc:PWY-5475|MetaCyc:PWY-5477|MetaCyc:PWY-5660|MetaCyc:PWY-5679|MetaCyc:PWY-5710|MetaCyc:PWY-5794|MetaCyc:PWY-5846|MetaCyc:P…
Cucsat.PASA.G716_HAC	4c24c0f7b8b9a4ddf12aeefc7233143a	1707	Gene3D	G3DSA:3.30.40.10	Zinc/RING finger domain, C3HC4 (zinc finger)	1027	1075	4.8e-09	T	25-11-2024	IPR013083	Zinc finger, RING/FYVE/PHD-type	-	MetaCyc:PWY-1001|MetaCyc:PWY-102|MetaCyc:PWY-1061|MetaCyc:PWY-1187|MetaCyc:PWY-1822|MetaCyc:PWY-1901|MetaCyc:PWY-1961|MetaCyc:PWY-1981|MetaCyc:PWY-2021|MetaCyc:PWY-2083|MetaCyc:PWY-2881|MetaCyc:PWY-2901|MetaCyc:PWY-2902|MetaCyc:PWY-3542|MetaCyc:PWY-3602|MetaCyc:PWY-361|MetaCyc:PWY-4021|MetaCyc:PWY-4161|MetaCyc:PWY-4202|MetaCyc:PWY-4421|MetaCyc:PWY-4801|MetaCyc:PWY-4922|MetaCyc:PWY-5035|MetaCyc:PW…
Cucsat.PASA.G716_HAC	4c24c0f7b8b9a4ddf12aeefc7233143a	1707	ProSiteProfiles	PS50135	Zinc finger ZZ-type profile.	1410	1473	23.8221	T	25-11-2024	IPR000433	Zinc finger, ZZ-type	GO:0008270(InterPro)	MetaCyc:PWY-3602|MetaCyc:PWY-361|MetaCyc:PWY-4801|MetaCyc:PWY-4922|MetaCyc:PWY-5048|MetaCyc:PWY-5139|MetaCyc:PWY-5268|MetaCyc:PWY-5284|MetaCyc:PWY-5292|MetaCyc:PWY-5307|MetaCyc:PWY-5313|MetaCyc:PWY-5317|MetaCyc:PWY-5318|MetaCyc:PWY-5353|MetaCyc:PWY-5400|MetaCyc:PWY-5473|MetaCyc:PWY-5475|MetaCyc:PWY-5477|MetaCyc:PWY-5660|MetaCyc:PWY-5679|MetaCyc:PWY-5710|MetaCyc:PWY-5794|MetaCyc:PWY-5846|MetaCyc:P…
Cucsat.PASA.G716_HAC	4c24c0f7b8b9a4ddf12aeefc7233143a	1707	Gene3D	G3DSA:3.30.60.90	-	1406	1462	2.3e-07	T	25-11-2024	IPR043145	Zinc finger, ZZ-type superfamily	-	MetaCyc:PWY-3602|MetaCyc:PWY-361|MetaCyc:PWY-4801|MetaCyc:PWY-4922|MetaCyc:PWY-5048|MetaCyc:PWY-5139|MetaCyc:PWY-5268|MetaCyc:PWY-5284|MetaCyc:PWY-5292|MetaCyc:PWY-5307|MetaCyc:PWY-5313|MetaCyc:PWY-5317|MetaCyc:PWY-5318|MetaCyc:PWY-5353|MetaCyc:PWY-5400|MetaCyc:PWY-5473|MetaCyc:PWY-5475|MetaCyc:PWY-5477|MetaCyc:PWY-5660|MetaCyc:PWY-5679|MetaCyc:PWY-5710|MetaCyc:PWY-5794|MetaCyc:PWY-5846|MetaCyc:P…
Cucsat.PASA.G716_HAC	4c24c0f7b8b9a4ddf12aeefc7233143a	1707	FunFam	G3DSA:3.30.60.90:FF:000018	Histone acetyltransferase HAC1	1529	1580	1.2e-34	T	25-11-2024	-	-	-	-
Cucsat.PASA.G716_HAC	4c24c0f7b8b9a4ddf12aeefc7233143a	1707	ProSitePatterns	PS01357	Zinc finger ZZ-type signature.	1535	1562	-	T	25-11-2024	IPR000433	Zinc finger, ZZ-type	GO:0008270(InterPro)	MetaCyc:PWY-3602|MetaCyc:PWY-361|MetaCyc:PWY-4801|MetaCyc:PWY-4922|MetaCyc:PWY-5048|MetaCyc:PWY-5139|MetaCyc:PWY-5268|MetaCyc:PWY-5284|MetaCyc:PWY-5292|MetaCyc:PWY-5307|MetaCyc:PWY-5313|MetaCyc:PWY-5317|MetaCyc:PWY-5318|MetaCyc:PWY-5353|MetaCyc:PWY-5400|MetaCyc:PWY-5473|MetaCyc:PWY-5475|MetaCyc:PWY-5477|MetaCyc:PWY-5660|MetaCyc:PWY-5679|MetaCyc:PWY-5710|MetaCyc:PWY-5794|MetaCyc:PWY-5846|MetaCyc:P…
Cucsat.PASA.G716_HAC	4c24c0f7b8b9a4ddf12aeefc7233143a	1707	FunFam	G3DSA:1.20.1020.10:FF:000003	Histone acetyltransferase HAC1-like protein	1587	1704	1.8e-70	T	25-11-2024	-	-	-	-
Cucsat.PASA.G716_HAC	4c24c0f7b8b9a4ddf12aeefc7233143a	1707	Pfam	PF02135	TAZ zinc finger	648	717	4.6e-13	T	25-11-2024	IPR000197	Zinc finger, TAZ-type	-	MetaCyc:PWY-3602|MetaCyc:PWY-361|MetaCyc:PWY-4801|MetaCyc:PWY-4922|MetaCyc:PWY-5048|MetaCyc:PWY-5139|MetaCyc:PWY-5268|MetaCyc:PWY-5284|MetaCyc:PWY-5292|MetaCyc:PWY-5307|MetaCyc:PWY-5313|MetaCyc:PWY-5317|MetaCyc:PWY-5318|MetaCyc:PWY-5353|MetaCyc:PWY-5400|MetaCyc:PWY-5473|MetaCyc:PWY-5475|MetaCyc:PWY-5477|MetaCyc:PWY-5660|MetaCyc:PWY-5679|MetaCyc:PWY-5710|MetaCyc:PWY-5794|MetaCyc:PWY-5846|MetaCyc:P…
Cucsat.PASA.G716_HAC	4c24c0f7b8b9a4ddf12aeefc7233143a	1707	Pfam	PF02135	TAZ zinc finger	1600	1670	3.7e-10	T	25-11-2024	IPR000197	Zinc finger, TAZ-type	-	MetaCyc:PWY-3602|MetaCyc:PWY-361|MetaCyc:PWY-4801|MetaCyc:PWY-4922|MetaCyc:PWY-5048|MetaCyc:PWY-5139|MetaCyc:PWY-5268|MetaCyc:PWY-5284|MetaCyc:PWY-5292|MetaCyc:PWY-5307|MetaCyc:PWY-5313|MetaCyc:PWY-5317|MetaCyc:PWY-5318|MetaCyc:PWY-5353|MetaCyc:PWY-5400|MetaCyc:PWY-5473|MetaCyc:PWY-5475|MetaCyc:PWY-5477|MetaCyc:PWY-5660|MetaCyc:PWY-5679|MetaCyc:PWY-5710|MetaCyc:PWY-5794|MetaCyc:PWY-5846|MetaCyc:P…
Cucsat.PASA.G716_HAC	4c24c0f7b8b9a4ddf12aeefc7233143a	1707	ProSiteProfiles	PS51727	CBP/p300-type histone acetyltransferase (HAT) domain profile.	1092	1528	145.387	T	25-11-2024	IPR031162	CBP/p300-type histone acetyltransferase domain	GO:0004402(InterPro)	MetaCyc:PWY-3602|MetaCyc:PWY-361|MetaCyc:PWY-4801|MetaCyc:PWY-4922|MetaCyc:PWY-5048|MetaCyc:PWY-5139|MetaCyc:PWY-5268|MetaCyc:PWY-5284|MetaCyc:PWY-5292|MetaCyc:PWY-5307|MetaCyc:PWY-5313|MetaCyc:PWY-5317|MetaCyc:PWY-5318|MetaCyc:PWY-5353|MetaCyc:PWY-5400|MetaCyc:PWY-5473|MetaCyc:PWY-5475|MetaCyc:PWY-5477|MetaCyc:PWY-5660|MetaCyc:PWY-5679|MetaCyc:PWY-5710|MetaCyc:PWY-5794|MetaCyc:PWY-5846|MetaCyc:P…
Cucsat.PASA.G716_HAC	4c24c0f7b8b9a4ddf12aeefc7233143a	1707	SUPERFAMILY	SSF57903	FYVE/PHD zinc finger	1036	1076	1.51e-07	T	25-11-2024	IPR011011	Zinc finger, FYVE/PHD-type	-	MetaCyc:PWY-102|MetaCyc:PWY-1061|MetaCyc:PWY-1187|MetaCyc:PWY-2083|MetaCyc:PWY-3542|MetaCyc:PWY-3602|MetaCyc:PWY-361|MetaCyc:PWY-4021|MetaCyc:PWY-4161|MetaCyc:PWY-4202|MetaCyc:PWY-4801|MetaCyc:PWY-4922|MetaCyc:PWY-5035|MetaCyc:PWY-5036|MetaCyc:PWY-5047|MetaCyc:PWY-5048|MetaCyc:PWY-5059|MetaCyc:PWY-5070|MetaCyc:PWY-5105|MetaCyc:PWY-5129|MetaCyc:PWY-5139|MetaCyc:PWY-5268|MetaCyc:PWY-5284|MetaCyc:PW…
Cucsat.PASA.G716_HAC	4c24c0f7b8b9a4ddf12aeefc7233143a	1707	ProSiteProfiles	PS50134	Zinc finger TAZ-type profile.	1590	1673	12.0906	T	25-11-2024	IPR000197	Zinc finger, TAZ-type	-	MetaCyc:PWY-3602|MetaCyc:PWY-361|MetaCyc:PWY-4801|MetaCyc:PWY-4922|MetaCyc:PWY-5048|MetaCyc:PWY-5139|MetaCyc:PWY-5268|MetaCyc:PWY-5284|MetaCyc:PWY-5292|MetaCyc:PWY-5307|MetaCyc:PWY-5313|MetaCyc:PWY-5317|MetaCyc:PWY-5318|MetaCyc:PWY-5353|MetaCyc:PWY-5400|MetaCyc:PWY-5473|MetaCyc:PWY-5475|MetaCyc:PWY-5477|MetaCyc:PWY-5660|MetaCyc:PWY-5679|MetaCyc:PWY-5710|MetaCyc:PWY-5794|MetaCyc:PWY-5846|MetaCyc:P…
Cucsat.PASA.G716_HAC	4c24c0f7b8b9a4ddf12aeefc7233143a	1707	Pfam	PF00628	PHD-finger	1034	1074	0.021	T	25-11-2024	IPR019787	Zinc finger, PHD-finger	-	MetaCyc:PWY-102|MetaCyc:PWY-1061|MetaCyc:PWY-1187|MetaCyc:PWY-2083|MetaCyc:PWY-3542|MetaCyc:PWY-3602|MetaCyc:PWY-361|MetaCyc:PWY-4021|MetaCyc:PWY-4161|MetaCyc:PWY-4202|MetaCyc:PWY-4801|MetaCyc:PWY-4922|MetaCyc:PWY-5035|MetaCyc:PWY-5036|MetaCyc:PWY-5047|MetaCyc:PWY-5048|MetaCyc:PWY-5059|MetaCyc:PWY-5070|MetaCyc:PWY-5105|MetaCyc:PWY-5139|MetaCyc:PWY-5268|MetaCyc:PWY-5284|MetaCyc:PWY-5292|MetaCyc:PW…
Cucsat.PASA.G10916_HAG	cb95ca3eb887c7fbeee94afe5628a5e0	297	Phobius	SIGNAL_PEPTIDE	Signal peptide region	1	27	-	T	25-11-2024	-	-	-	-
Cucsat.PASA.G10916_HAG	cb95ca3eb887c7fbeee94afe5628a5e0	297	Gene3D	G3DSA:3.40.630.30	-	64	285	1.3e-13	T	25-11-2024	-	-	-	-
Cucsat.PASA.G10916_HAG	cb95ca3eb887c7fbeee94afe5628a5e0	297	CDD	cd04301	NAT_SF	209	249	8.21676e-06	T	25-11-2024	-	-	-	-
Cucsat.PASA.G10916_HAG	cb95ca3eb887c7fbeee94afe5628a5e0	297	PANTHER	PTHR47876	OS08G0260000 PROTEIN	27	293	2.8e-90	T	25-11-2024	-	-	GO:0009507(PANTHER)	-
Cucsat.PASA.G10916_HAG	cb95ca3eb887c7fbeee94afe5628a5e0	297	Pfam	PF00583	Acetyltransferase (GNAT) family	194	266	1.4e-05	T	25-11-2024	IPR000182	GNAT domain	GO:0016747(InterPro)	MetaCyc:PWY-0|MetaCyc:PWY-1121|MetaCyc:PWY-3602|MetaCyc:PWY-361|MetaCyc:PWY-4061|MetaCyc:PWY-4801|MetaCyc:PWY-4922|MetaCyc:PWY-4983|MetaCyc:PWY-4984|MetaCyc:PWY-5|MetaCyc:PWY-5048|MetaCyc:PWY-5139|MetaCyc:PWY-5154|MetaCyc:PWY-5268|MetaCyc:PWY-5284|MetaCyc:PWY-5292|MetaCyc:PWY-5303|MetaCyc:PWY-5307|MetaCyc:PWY-5313|MetaCyc:PWY-5317|MetaCyc:PWY-5318|MetaCyc:PWY-5353|MetaCyc:PWY-5400|MetaCyc:PWY-547…
Cucsat.PASA.G10916_HAG	cb95ca3eb887c7fbeee94afe5628a5e0	297	Phobius	SIGNAL_PEPTIDE_N_REGION	N-terminal region of a signal peptide.	1	10	-	T	25-11-2024	-	-	-	-
Cucsat.PASA.G10916_HAG	cb95ca3eb887c7fbeee94afe5628a5e0	297	Phobius	SIGNAL_PEPTIDE_H_REGION	Hydrophobic region of a signal peptide.	11	22	-	T	25-11-2024	-	-	-	-
Cucsat.PASA.G10916_HAG	cb95ca3eb887c7fbeee94afe5628a5e0	297	SUPERFAMILY	SSF55729	Acyl-CoA N-acyltransferases (Nat)	204	277	1.41e-13	T	25-11-2024	IPR016181	Acyl-CoA N-acyltransferase	-	MetaCyc:PWY-0|MetaCyc:PWY-1121|MetaCyc:PWY-3602|MetaCyc:PWY-361|MetaCyc:PWY-4061|MetaCyc:PWY-4801|MetaCyc:PWY-4922|MetaCyc:PWY-4983|MetaCyc:PWY-4984|MetaCyc:PWY-5|MetaCyc:PWY-5048|MetaCyc:PWY-5139|MetaCyc:PWY-5154|MetaCyc:PWY-5268|MetaCyc:PWY-5284|MetaCyc:PWY-5292|MetaCyc:PWY-5303|MetaCyc:PWY-5307|MetaCyc:PWY-5313|MetaCyc:PWY-5317|MetaCyc:PWY-5318|MetaCyc:PWY-5353|MetaCyc:PWY-5400|MetaCyc:PWY-547…
Cucsat.PASA.G10916_HAG	cb95ca3eb887c7fbeee94afe5628a5e0	297	Phobius	NON_CYTOPLASMIC_DOMAIN	Region of a membrane-bound protein predicted to be outside the membrane, in the extracellular region.	28	297	-	T	25-11-2024	-	-	-	-
Cucsat.PASA.G10916_HAG	cb95ca3eb887c7fbeee94afe5628a5e0	297	Phobius	SIGNAL_PEPTIDE_C_REGION	C-terminal region of a signal peptide.	23	27	-	T	25-11-2024	-	-	-	-
Cucsat.PASA.G10916_HAG	cb95ca3eb887c7fbeee94afe5628a5e0	297	ProSiteProfiles	PS51186	Gcn5-related N-acetyltransferase (GNAT) domain profile.	131	285	10.651	T	25-11-2024	IPR000182	GNAT domain	GO:0016747(InterPro)	MetaCyc:PWY-0|MetaCyc:PWY-1121|MetaCyc:PWY-3602|MetaCyc:PWY-361|MetaCyc:PWY-4061|MetaCyc:PWY-4801|MetaCyc:PWY-4922|MetaCyc:PWY-4983|MetaCyc:PWY-4984|MetaCyc:PWY-5|MetaCyc:PWY-5048|MetaCyc:PWY-5139|MetaCyc:PWY-5154|MetaCyc:PWY-5268|MetaCyc:PWY-5284|MetaCyc:PWY-5292|MetaCyc:PWY-5303|MetaCyc:PWY-5307|MetaCyc:PWY-5313|MetaCyc:PWY-5317|MetaCyc:PWY-5318|MetaCyc:PWY-5353|MetaCyc:PWY-5400|MetaCyc:PWY-547…
Cucsat.PASA.G10916_HAG	cb95ca3eb887c7fbeee94afe5628a5e0	297	SignalP_GRAM_POSITIVE	SignalP-TM	SignalP-TM	1	25	-	T	25-11-2024	-	-	-	-
Cucsat.PASA.G10916_HAG	cb95ca3eb887c7fbeee94afe5628a5e0	297	FunFam	G3DSA:3.40.630.30:FF:000231	uncharacterized protein LOC106768637	155	282	4.5e-70	T	25-11-2024	-	-	-	-
Cucsat.PASA.G7550_HAG	3913c7b376c6e904b9bcb8241e8bdc2d	516	Gene3D	G3DSA:3.40.630.30	-	40	291	1.3e-59	T	25-11-2024	-	-	-	-
Cucsat.PASA.G7550_HAG	3913c7b376c6e904b9bcb8241e8bdc2d	516	PANTHER	PTHR10925	N-ACETYLTRANSFERASE 10	2	493	4.4e-169	T	25-11-2024	IPR032672	TmcA/NAT10/Kre33	GO:0000049(PANTHER)|GO:0005730(PANTHER)|GO:0008080(InterPro)|GO:0030686(PANTHER)|GO:1904812(PANTHER)|GO:1990883(PANTHER)	MetaCyc:PWY-3602|MetaCyc:PWY-361|MetaCyc:PWY-4801|MetaCyc:PWY-4922|MetaCyc:PWY-5048|MetaCyc:PWY-5139|MetaCyc:PWY-5268|MetaCyc:PWY-5284|MetaCyc:PWY-5292|MetaCyc:PWY-5307|MetaCyc:PWY-5313|MetaCyc:PWY-5317|MetaCyc:PWY-5318|MetaCyc:PWY-5353|MetaCyc:PWY-5400|MetaCyc:PWY-5473|MetaCyc:PWY-5475|MetaCyc:PWY-5477|MetaCyc:PWY-5660|MetaCyc:PWY-5679|MetaCyc:PWY-5710|MetaCyc:PWY-5794|MetaCyc:PWY-5846|MetaCyc:P…
Cucsat.PASA.G7550_HAG	3913c7b376c6e904b9bcb8241e8bdc2d	516	Pfam	PF13718	GNAT acetyltransferase 2	67	295	1.4e-87	T	25-11-2024	IPR000182	GNAT domain	GO:0016747(InterPro)	MetaCyc:PWY-0|MetaCyc:PWY-1121|MetaCyc:PWY-3602|MetaCyc:PWY-361|MetaCyc:PWY-4061|MetaCyc:PWY-4801|MetaCyc:PWY-4922|MetaCyc:PWY-4983|MetaCyc:PWY-4984|MetaCyc:PWY-5|MetaCyc:PWY-5048|MetaCyc:PWY-5139|MetaCyc:PWY-5154|MetaCyc:PWY-5268|MetaCyc:PWY-5284|MetaCyc:PWY-5292|MetaCyc:PWY-5303|MetaCyc:PWY-5307|MetaCyc:PWY-5313|MetaCyc:PWY-5317|MetaCyc:PWY-5318|MetaCyc:PWY-5353|MetaCyc:PWY-5400|MetaCyc:PWY-547…
Cucsat.PASA.G7550_HAG	3913c7b376c6e904b9bcb8241e8bdc2d	516	Pfam	PF05127	Helicase	2	27	0.047	T	25-11-2024	IPR007807	Helicase domain	-	MetaCyc:PWY-3602|MetaCyc:PWY-361|MetaCyc:PWY-4801|MetaCyc:PWY-4922|MetaCyc:PWY-5048|MetaCyc:PWY-5139|MetaCyc:PWY-5268|MetaCyc:PWY-5284|MetaCyc:PWY-5292|MetaCyc:PWY-5307|MetaCyc:PWY-5313|MetaCyc:PWY-5317|MetaCyc:PWY-5318|MetaCyc:PWY-5353|MetaCyc:PWY-5400|MetaCyc:PWY-5473|MetaCyc:PWY-5475|MetaCyc:PWY-5477|MetaCyc:PWY-5660|MetaCyc:PWY-5679|MetaCyc:PWY-5710|MetaCyc:PWY-5794|MetaCyc:PWY-5846|MetaCyc:P…
Cucsat.PASA.G7550_HAG	3913c7b376c6e904b9bcb8241e8bdc2d	516	Pfam	PF13725	Possible tRNA binding domain	311	492	9.6e-28	T	25-11-2024	IPR027992	Possible tRNA binding domain	-	MetaCyc:PWY-3602|MetaCyc:PWY-361|MetaCyc:PWY-4801|MetaCyc:PWY-4922|MetaCyc:PWY-5048|MetaCyc:PWY-5139|MetaCyc:PWY-5268|MetaCyc:PWY-5284|MetaCyc:PWY-5292|MetaCyc:PWY-5307|MetaCyc:PWY-5313|MetaCyc:PWY-5317|MetaCyc:PWY-5318|MetaCyc:PWY-5353|MetaCyc:PWY-5400|MetaCyc:PWY-5473|MetaCyc:PWY-5475|MetaCyc:PWY-5477|MetaCyc:PWY-5660|MetaCyc:PWY-5679|MetaCyc:PWY-5710|MetaCyc:PWY-5794|MetaCyc:PWY-5846|MetaCyc:P…
Cucsat.PASA.G7491_HAG	fbe6f53431d637f554b8848745693884	299	ProSiteProfiles	PS51186	Gcn5-related N-acetyltransferase (GNAT) domain profile.	156	293	13.4082	T	25-11-2024	IPR000182	GNAT domain	GO:0016747(InterPro)	MetaCyc:PWY-0|MetaCyc:PWY-1121|MetaCyc:PWY-3602|MetaCyc:PWY-361|MetaCyc:PWY-4061|MetaCyc:PWY-4801|MetaCyc:PWY-4922|MetaCyc:PWY-4983|MetaCyc:PWY-4984|MetaCyc:PWY-5|MetaCyc:PWY-5048|MetaCyc:PWY-5139|MetaCyc:PWY-5154|MetaCyc:PWY-5268|MetaCyc:PWY-5284|MetaCyc:PWY-5292|MetaCyc:PWY-5303|MetaCyc:PWY-5307|MetaCyc:PWY-5313|MetaCyc:PWY-5317|MetaCyc:PWY-5318|MetaCyc:PWY-5353|MetaCyc:PWY-5400|MetaCyc:PWY-547…
Cucsat.PASA.G7491_HAG	fbe6f53431d637f554b8848745693884	299	SUPERFAMILY	SSF55729	Acyl-CoA N-acyltransferases (Nat)	210	276	1.6e-18	T	25-11-2024	IPR016181	Acyl-CoA N-acyltransferase	-	MetaCyc:PWY-0|MetaCyc:PWY-1121|MetaCyc:PWY-3602|MetaCyc:PWY-361|MetaCyc:PWY-4061|MetaCyc:PWY-4801|MetaCyc:PWY-4922|MetaCyc:PWY-4983|MetaCyc:PWY-4984|MetaCyc:PWY-5|MetaCyc:PWY-5048|MetaCyc:PWY-5139|MetaCyc:PWY-5154|MetaCyc:PWY-5268|MetaCyc:PWY-5284|MetaCyc:PWY-5292|MetaCyc:PWY-5303|MetaCyc:PWY-5307|MetaCyc:PWY-5313|MetaCyc:PWY-5317|MetaCyc:PWY-5318|MetaCyc:PWY-5353|MetaCyc:PWY-5400|MetaCyc:PWY-547…
Cucsat.PASA.G7491_HAG	fbe6f53431d637f554b8848745693884	299	PANTHER	PTHR47426	ACYL-COA N-ACYLTRANSFERASES (NAT) SUPERFAMILY PROTEIN	3	291	8.3e-116	T	25-11-2024	-	-	-	-
Cucsat.PASA.G7491_HAG	fbe6f53431d637f554b8848745693884	299	CDD	cd04301	NAT_SF	208	253	4.72136e-08	T	25-11-2024	-	-	-	-
Cucsat.PASA.G7491_HAG	fbe6f53431d637f554b8848745693884	299	Gene3D	G3DSA:3.40.630.30	-	103	292	2.9e-21	T	25-11-2024	-	-	-	-
Cucsat.PASA.G7491_HAG	fbe6f53431d637f554b8848745693884	299	Pfam	PF00583	Acetyltransferase (GNAT) family	207	270	4.3e-09	T	25-11-2024	IPR000182	GNAT domain	GO:0016747(InterPro)	MetaCyc:PWY-0|MetaCyc:PWY-1121|MetaCyc:PWY-3602|MetaCyc:PWY-361|MetaCyc:PWY-4061|MetaCyc:PWY-4801|MetaCyc:PWY-4922|MetaCyc:PWY-4983|MetaCyc:PWY-4984|MetaCyc:PWY-5|MetaCyc:PWY-5048|MetaCyc:PWY-5139|MetaCyc:PWY-5154|MetaCyc:PWY-5268|MetaCyc:PWY-5284|MetaCyc:PWY-5292|MetaCyc:PWY-5303|MetaCyc:PWY-5307|MetaCyc:PWY-5313|MetaCyc:PWY-5317|MetaCyc:PWY-5318|MetaCyc:PWY-5353|MetaCyc:PWY-5400|MetaCyc:PWY-547…
Cucsat.PASA.G5632_HAG	696cf79ba0324cd0b56c05a6a17c4210	1432	Phobius	CYTOPLASMIC_DOMAIN	Region of a membrane-bound protein predicted to be outside the membrane, in the cytoplasm.	122	1432	-	T	25-11-2024	-	-	-	-
Cucsat.PASA.G5632_HAG	696cf79ba0324cd0b56c05a6a17c4210	1432	CDD	cd20405	Tudor_Agenet_AtDUF_rpt1_3	136	214	1.09194e-09	T	25-11-2024	-	-	-	-
Cucsat.PASA.G5632_HAG	696cf79ba0324cd0b56c05a6a17c4210	1432	Phobius	TRANSMEMBRANE	Region of a membrane-bound protein predicted to be embedded in the membrane.	72	91	-	T	25-11-2024	-	-	-	-
Cucsat.PASA.G5632_HAG	696cf79ba0324cd0b56c05a6a17c4210	1432	PANTHER	PTHR46309	PHD FINGER PROTEIN 12	656	1386	1.3e-196	T	25-11-2024	IPR042163	PHD finger protein 12	GO:0003714(InterPro)|GO:0005634(PANTHER)|GO:0006357(PANTHER)|GO:0045892(InterPro)|GO:0140110(PANTHER)	-
Cucsat.PASA.G5632_HAG	696cf79ba0324cd0b56c05a6a17c4210	1432	CDD	cd04301	NAT_SF	1210	1270	1.07003e-05	T	25-11-2024	-	-	-	-
Cucsat.PASA.G5632_HAG	696cf79ba0324cd0b56c05a6a17c4210	1432	ProSiteProfiles	PS50016	Zinc finger PHD-type profile.	1014	1059	9.8638	T	25-11-2024	IPR019787	Zinc finger, PHD-finger	-	MetaCyc:PWY-102|MetaCyc:PWY-1061|MetaCyc:PWY-1187|MetaCyc:PWY-2083|MetaCyc:PWY-3542|MetaCyc:PWY-3602|MetaCyc:PWY-361|MetaCyc:PWY-4021|MetaCyc:PWY-4161|MetaCyc:PWY-4202|MetaCyc:PWY-4801|MetaCyc:PWY-4922|MetaCyc:PWY-5035|MetaCyc:PWY-5036|MetaCyc:PWY-5047|MetaCyc:PWY-5048|MetaCyc:PWY-5059|MetaCyc:PWY-5070|MetaCyc:PWY-5105|MetaCyc:PWY-5139|MetaCyc:PWY-5268|MetaCyc:PWY-5284|MetaCyc:PWY-5292|MetaCyc:PW…
Cucsat.PASA.G5632_HAG	696cf79ba0324cd0b56c05a6a17c4210	1432	Pfam	PF16135	Tify domain binding domain	938	986	2.1e-11	T	25-11-2024	IPR032308	Tify domain-binding domain	-	MetaCyc:PWY-3602|MetaCyc:PWY-361|MetaCyc:PWY-4801|MetaCyc:PWY-4922|MetaCyc:PWY-5048|MetaCyc:PWY-5139|MetaCyc:PWY-5268|MetaCyc:PWY-5284|MetaCyc:PWY-5292|MetaCyc:PWY-5307|MetaCyc:PWY-5313|MetaCyc:PWY-5317|MetaCyc:PWY-5318|MetaCyc:PWY-5353|MetaCyc:PWY-5400|MetaCyc:PWY-5473|MetaCyc:PWY-5475|MetaCyc:PWY-5477|MetaCyc:PWY-5660|MetaCyc:PWY-5679|MetaCyc:PWY-5710|MetaCyc:PWY-5794|MetaCyc:PWY-5846|MetaCyc:P…
Cucsat.PASA.G5632_HAG	696cf79ba0324cd0b56c05a6a17c4210	1432	SMART	SM00249	PHD_3	1016	1057	2.7e-12	T	25-11-2024	IPR001965	Zinc finger, PHD-type	-	MetaCyc:PWY-102|MetaCyc:PWY-1061|MetaCyc:PWY-1187|MetaCyc:PWY-2083|MetaCyc:PWY-3542|MetaCyc:PWY-3602|MetaCyc:PWY-361|MetaCyc:PWY-4021|MetaCyc:PWY-4161|MetaCyc:PWY-4202|MetaCyc:PWY-4801|MetaCyc:PWY-4922|MetaCyc:PWY-5035|MetaCyc:PWY-5036|MetaCyc:PWY-5047|MetaCyc:PWY-5048|MetaCyc:PWY-5059|MetaCyc:PWY-5070|MetaCyc:PWY-5105|MetaCyc:PWY-5139|MetaCyc:PWY-5268|MetaCyc:PWY-5284|MetaCyc:PWY-5292|MetaCyc:PW…
Cucsat.PASA.G5632_HAG	696cf79ba0324cd0b56c05a6a17c4210	1432	SMART	SM00249	PHD_3	1058	1112	2.3	T	25-11-2024	IPR001965	Zinc finger, PHD-type	-	MetaCyc:PWY-102|MetaCyc:PWY-1061|MetaCyc:PWY-1187|MetaCyc:PWY-2083|MetaCyc:PWY-3542|MetaCyc:PWY-3602|MetaCyc:PWY-361|MetaCyc:PWY-4021|MetaCyc:PWY-4161|MetaCyc:PWY-4202|MetaCyc:PWY-4801|MetaCyc:PWY-4922|MetaCyc:PWY-5035|MetaCyc:PWY-5036|MetaCyc:PWY-5047|MetaCyc:PWY-5048|MetaCyc:PWY-5059|MetaCyc:PWY-5070|MetaCyc:PWY-5105|MetaCyc:PWY-5139|MetaCyc:PWY-5268|MetaCyc:PWY-5284|MetaCyc:PWY-5292|MetaCyc:PW…
Cucsat.PASA.G5632_HAG	696cf79ba0324cd0b56c05a6a17c4210	1432	SUPERFAMILY	SSF57903	FYVE/PHD zinc finger	998	1057	1.88e-14	T	25-11-2024	IPR011011	Zinc finger, FYVE/PHD-type	-	MetaCyc:PWY-102|MetaCyc:PWY-1061|MetaCyc:PWY-1187|MetaCyc:PWY-2083|MetaCyc:PWY-3542|MetaCyc:PWY-3602|MetaCyc:PWY-361|MetaCyc:PWY-4021|MetaCyc:PWY-4161|MetaCyc:PWY-4202|MetaCyc:PWY-4801|MetaCyc:PWY-4922|MetaCyc:PWY-5035|MetaCyc:PWY-5036|MetaCyc:PWY-5047|MetaCyc:PWY-5048|MetaCyc:PWY-5059|MetaCyc:PWY-5070|MetaCyc:PWY-5105|MetaCyc:PWY-5129|MetaCyc:PWY-5139|MetaCyc:PWY-5268|MetaCyc:PWY-5284|MetaCyc:PW…
Cucsat.PASA.G5632_HAG	696cf79ba0324cd0b56c05a6a17c4210	1432	Pfam	PF00628	PHD-finger	1017	1056	9.5e-05	T	25-11-2024	IPR019787	Zinc finger, PHD-finger	-	MetaCyc:PWY-102|MetaCyc:PWY-1061|MetaCyc:PWY-1187|MetaCyc:PWY-2083|MetaCyc:PWY-3542|MetaCyc:PWY-3602|MetaCyc:PWY-361|MetaCyc:PWY-4021|MetaCyc:PWY-4161|MetaCyc:PWY-4202|MetaCyc:PWY-4801|MetaCyc:PWY-4922|MetaCyc:PWY-5035|MetaCyc:PWY-5036|MetaCyc:PWY-5047|MetaCyc:PWY-5048|MetaCyc:PWY-5059|MetaCyc:PWY-5070|MetaCyc:PWY-5105|MetaCyc:PWY-5139|MetaCyc:PWY-5268|MetaCyc:PWY-5284|MetaCyc:PWY-5292|MetaCyc:PW…
Cucsat.PASA.G5632_HAG	696cf79ba0324cd0b56c05a6a17c4210	1432	Pfam	PF05641	Agenet domain	140	214	1.5e-08	T	25-11-2024	IPR008395	Agenet-like domain	-	Reactome:R-HSA-6802952
Cucsat.PASA.G5632_HAG	696cf79ba0324cd0b56c05a6a17c4210	1432	Phobius	TRANSMEMBRANE	Region of a membrane-bound protein predicted to be embedded in the membrane.	31	52	-	T	25-11-2024	-	-	-	-
Cucsat.PASA.G5632_HAG	696cf79ba0324cd0b56c05a6a17c4210	1432	ProSiteProfiles	PS51186	Gcn5-related N-acetyltransferase (GNAT) domain profile.	1152	1315	11.8999	T	25-11-2024	IPR000182	GNAT domain	GO:0016747(InterPro)	MetaCyc:PWY-0|MetaCyc:PWY-1121|MetaCyc:PWY-3602|MetaCyc:PWY-361|MetaCyc:PWY-4061|MetaCyc:PWY-4801|MetaCyc:PWY-4922|MetaCyc:PWY-4983|MetaCyc:PWY-4984|MetaCyc:PWY-5|MetaCyc:PWY-5048|MetaCyc:PWY-5139|MetaCyc:PWY-5154|MetaCyc:PWY-5268|MetaCyc:PWY-5284|MetaCyc:PWY-5292|MetaCyc:PWY-5303|MetaCyc:PWY-5307|MetaCyc:PWY-5313|MetaCyc:PWY-5317|MetaCyc:PWY-5318|MetaCyc:PWY-5353|MetaCyc:PWY-5400|MetaCyc:PWY-547…
Cucsat.PASA.G5632_HAG	696cf79ba0324cd0b56c05a6a17c4210	1432	Phobius	NON_CYTOPLASMIC_DOMAIN	Region of a membrane-bound protein predicted to be outside the membrane, in the extracellular region.	92	102	-	T	25-11-2024	-	-	-	-
Cucsat.PASA.G5632_HAG	696cf79ba0324cd0b56c05a6a17c4210	1432	Pfam	PF22970	Domain of unknown function (DUF7028)	651	730	4.8e-15	T	25-11-2024	IPR054292	Domain of unknown function (DUF7028)	-	-
Cucsat.PASA.G5632_HAG	696cf79ba0324cd0b56c05a6a17c4210	1432	Pfam	PF22970	Domain of unknown function (DUF7028)	527	596	3.2e-18	T	25-11-2024	IPR054292	Domain of unknown function (DUF7028)	-	-
Cucsat.PASA.G5632_HAG	696cf79ba0324cd0b56c05a6a17c4210	1432	SUPERFAMILY	SSF55729	Acyl-CoA N-acyltransferases (Nat)	1171	1296	1.04e-09	T	25-11-2024	IPR016181	Acyl-CoA N-acyltransferase	-	MetaCyc:PWY-0|MetaCyc:PWY-1121|MetaCyc:PWY-3602|MetaCyc:PWY-361|MetaCyc:PWY-4061|MetaCyc:PWY-4801|MetaCyc:PWY-4922|MetaCyc:PWY-4983|MetaCyc:PWY-4984|MetaCyc:PWY-5|MetaCyc:PWY-5048|MetaCyc:PWY-5139|MetaCyc:PWY-5154|MetaCyc:PWY-5268|MetaCyc:PWY-5284|MetaCyc:PWY-5292|MetaCyc:PWY-5303|MetaCyc:PWY-5307|MetaCyc:PWY-5313|MetaCyc:PWY-5317|MetaCyc:PWY-5318|MetaCyc:PWY-5353|MetaCyc:PWY-5400|MetaCyc:PWY-547…
Cucsat.PASA.G5632_HAG	696cf79ba0324cd0b56c05a6a17c4210	1432	Phobius	TRANSMEMBRANE	Region of a membrane-bound protein predicted to be embedded in the membrane.	103	121	-	T	25-11-2024	-	-	-	-
Cucsat.PASA.G5632_HAG	696cf79ba0324cd0b56c05a6a17c4210	1432	Phobius	CYTOPLASMIC_DOMAIN	Region of a membrane-bound protein predicted to be outside the membrane, in the cytoplasm.	53	71	-	T	25-11-2024	-	-	-	-
Cucsat.PASA.G5632_HAG	696cf79ba0324cd0b56c05a6a17c4210	1432	Gene3D	G3DSA:3.30.40.10	Zinc/RING finger domain, C3HC4 (zinc finger)	1005	1074	2.3e-18	T	25-11-2024	IPR013083	Zinc finger, RING/FYVE/PHD-type	-	MetaCyc:PWY-1001|MetaCyc:PWY-102|MetaCyc:PWY-1061|MetaCyc:PWY-1187|MetaCyc:PWY-1822|MetaCyc:PWY-1901|MetaCyc:PWY-1961|MetaCyc:PWY-1981|MetaCyc:PWY-2021|MetaCyc:PWY-2083|MetaCyc:PWY-2881|MetaCyc:PWY-2901|MetaCyc:PWY-2902|MetaCyc:PWY-3542|MetaCyc:PWY-3602|MetaCyc:PWY-361|MetaCyc:PWY-4021|MetaCyc:PWY-4161|MetaCyc:PWY-4202|MetaCyc:PWY-4421|MetaCyc:PWY-4801|MetaCyc:PWY-4922|MetaCyc:PWY-5035|MetaCyc:PW…
Cucsat.PASA.G5632_HAG	696cf79ba0324cd0b56c05a6a17c4210	1432	SMART	SM00743	agenet_At_2	134	198	1.6	T	25-11-2024	IPR014002	Agenet domain, plant type	-	Reactome:R-HSA-9772755|Reactome:R-MMU-9772755|Reactome:R-RNO-9772755
Cucsat.PASA.G5632_HAG	696cf79ba0324cd0b56c05a6a17c4210	1432	SMART	SM00743	agenet_At_2	222	279	4.7e-06	T	25-11-2024	IPR014002	Agenet domain, plant type	-	Reactome:R-HSA-9772755|Reactome:R-MMU-9772755|Reactome:R-RNO-9772755
Cucsat.PASA.G5632_HAG	696cf79ba0324cd0b56c05a6a17c4210	1432	MobiDBLite	mobidb-lite	consensus disorder prediction	12	23	-	T	25-11-2024	-	-	-	-
Cucsat.PASA.G5632_HAG	696cf79ba0324cd0b56c05a6a17c4210	1432	MobiDBLite	mobidb-lite	consensus disorder prediction	1	23	-	T	25-11-2024	-	-	-	-
Cucsat.PASA.G5632_HAG	696cf79ba0324cd0b56c05a6a17c4210	1432	MobiDBLite	mobidb-lite	consensus disorder prediction	877	901	-	T	25-11-2024	-	-	-	-
Cucsat.PASA.G5632_HAG	696cf79ba0324cd0b56c05a6a17c4210	1432	Gene3D	G3DSA:3.40.630.30	-	1165	1303	7.1e-08	T	25-11-2024	-	-	-	-
Cucsat.PASA.G5632_HAG	696cf79ba0324cd0b56c05a6a17c4210	1432	Pfam	PF00583	Acetyltransferase (GNAT) family	1203	1273	0.044	T	25-11-2024	IPR000182	GNAT domain	GO:0016747(InterPro)	MetaCyc:PWY-0|MetaCyc:PWY-1121|MetaCyc:PWY-3602|MetaCyc:PWY-361|MetaCyc:PWY-4061|MetaCyc:PWY-4801|MetaCyc:PWY-4922|MetaCyc:PWY-4983|MetaCyc:PWY-4984|MetaCyc:PWY-5|MetaCyc:PWY-5048|MetaCyc:PWY-5139|MetaCyc:PWY-5154|MetaCyc:PWY-5268|MetaCyc:PWY-5284|MetaCyc:PWY-5292|MetaCyc:PWY-5303|MetaCyc:PWY-5307|MetaCyc:PWY-5313|MetaCyc:PWY-5317|MetaCyc:PWY-5318|MetaCyc:PWY-5353|MetaCyc:PWY-5400|MetaCyc:PWY-547…
Cucsat.PASA.G5632_HAG	696cf79ba0324cd0b56c05a6a17c4210	1432	Phobius	NON_CYTOPLASMIC_DOMAIN	Region of a membrane-bound protein predicted to be outside the membrane, in the extracellular region.	1	30	-	T	25-11-2024	-	-	-	-
Cucsat.PASA.G7714_HAM	9f543b3801952c446dddf5a01d9b1c27	495	Phobius	SIGNAL_PEPTIDE	Signal peptide region	1	49	-	T	25-11-2024	-	-	-	-
Cucsat.PASA.G7714_HAM	9f543b3801952c446dddf5a01d9b1c27	495	Pfam	PF17772	MYST family zinc finger domain	221	275	2.8e-22	T	25-11-2024	IPR040706	MYST, zinc finger domain	-	MetaCyc:PWY-3602|MetaCyc:PWY-361|MetaCyc:PWY-4801|MetaCyc:PWY-4922|MetaCyc:PWY-5048|MetaCyc:PWY-5139|MetaCyc:PWY-5268|MetaCyc:PWY-5284|MetaCyc:PWY-5292|MetaCyc:PWY-5307|MetaCyc:PWY-5313|MetaCyc:PWY-5317|MetaCyc:PWY-5318|MetaCyc:PWY-5353|MetaCyc:PWY-5400|MetaCyc:PWY-5473|MetaCyc:PWY-5475|MetaCyc:PWY-5477|MetaCyc:PWY-5660|MetaCyc:PWY-5679|MetaCyc:PWY-5710|MetaCyc:PWY-5794|MetaCyc:PWY-5846|MetaCyc:P…
Cucsat.PASA.G7714_HAM	9f543b3801952c446dddf5a01d9b1c27	495	Gene3D	G3DSA:2.30.30.140	-	101	219	6.5e-27	T	25-11-2024	-	-	-	-
Cucsat.PASA.G7714_HAM	9f543b3801952c446dddf5a01d9b1c27	495	FunFam	G3DSA:1.10.10.10:FF:000022	Histone acetyltransferase	398	477	1.8e-32	T	25-11-2024	-	-	-	-
Cucsat.PASA.G7714_HAM	9f543b3801952c446dddf5a01d9b1c27	495	FunFam	G3DSA:3.30.60.60:FF:000001	Histone acetyltransferase	218	275	1.8e-28	T	25-11-2024	-	-	-	-
Cucsat.PASA.G7714_HAM	9f543b3801952c446dddf5a01d9b1c27	495	Phobius	SIGNAL_PEPTIDE_H_REGION	Hydrophobic region of a signal peptide.	29	41	-	T	25-11-2024	-	-	-	-
Cucsat.PASA.G7714_HAM	9f543b3801952c446dddf5a01d9b1c27	495	SMART	SM00298	chromo_7	124	183	3.1e-05	T	25-11-2024	IPR000953	Chromo/chromo shadow domain	-	MetaCyc:PWY-1061|MetaCyc:PWY-2083|MetaCyc:PWY-2229|MetaCyc:PWY-2467|MetaCyc:PWY-3542|MetaCyc:PWY-3602|MetaCyc:PWY-361|MetaCyc:PWY-4021|MetaCyc:PWY-4161|MetaCyc:PWY-4202|MetaCyc:PWY-4801|MetaCyc:PWY-4922|MetaCyc:PWY-5048|MetaCyc:PWY-5059|MetaCyc:PWY-5061|MetaCyc:PWY-5105|MetaCyc:PWY-5139|MetaCyc:PWY-5268|MetaCyc:PWY-5284|MetaCyc:PWY-5292|MetaCyc:PWY-5301|MetaCyc:PWY-5305|MetaCyc:PWY-5307|MetaCyc:P…
Cucsat.PASA.G7714_HAM	9f543b3801952c446dddf5a01d9b1c27	495	SUPERFAMILY	SSF54160	Chromo domain-like	102	220	2.29e-23	T	25-11-2024	IPR016197	Chromo-like domain superfamily	-	MetaCyc:PWY-1061|MetaCyc:PWY-2083|MetaCyc:PWY-2229|MetaCyc:PWY-2467|MetaCyc:PWY-3542|MetaCyc:PWY-3602|MetaCyc:PWY-361|MetaCyc:PWY-4021|MetaCyc:PWY-4161|MetaCyc:PWY-4202|MetaCyc:PWY-4801|MetaCyc:PWY-4922|MetaCyc:PWY-5048|MetaCyc:PWY-5059|MetaCyc:PWY-5061|MetaCyc:PWY-5105|MetaCyc:PWY-5139|MetaCyc:PWY-5268|MetaCyc:PWY-5284|MetaCyc:PWY-5292|MetaCyc:PWY-5301|MetaCyc:PWY-5305|MetaCyc:PWY-5307|MetaCyc:P…
Cucsat.PASA.G7714_HAM	9f543b3801952c446dddf5a01d9b1c27	495	Phobius	NON_CYTOPLASMIC_DOMAIN	Region of a membrane-bound protein predicted to be outside the membrane, in the extracellular region.	50	495	-	T	25-11-2024	-	-	-	-
Cucsat.PASA.G7714_HAM	9f543b3801952c446dddf5a01d9b1c27	495	FunFam	G3DSA:2.30.30.140:FF:000067	Histone acetyltransferase	100	219	2.9e-63	T	25-11-2024	-	-	-	-
Cucsat.PASA.G7714_HAM	9f543b3801952c446dddf5a01d9b1c27	495	PANTHER	PTHR10615	HISTONE ACETYLTRANSFERASE	82	491	7.8e-154	T	25-11-2024	IPR050603	MYST family histone acetyltransferases	GO:0000785(PANTHER)|GO:0003682(PANTHER)|GO:0003712(PANTHER)|GO:0004402(PANTHER)|GO:0005634(PANTHER)|GO:0006357(PANTHER)|GO:0016573(PANTHER)	MetaCyc:PWY-3602|MetaCyc:PWY-361|MetaCyc:PWY-4801|MetaCyc:PWY-4922|MetaCyc:PWY-5048|MetaCyc:PWY-5139|MetaCyc:PWY-5268|MetaCyc:PWY-5284|MetaCyc:PWY-5292|MetaCyc:PWY-5307|MetaCyc:PWY-5313|MetaCyc:PWY-5317|MetaCyc:PWY-5318|MetaCyc:PWY-5353|MetaCyc:PWY-5400|MetaCyc:PWY-5473|MetaCyc:PWY-5475|MetaCyc:PWY-5477|MetaCyc:PWY-5660|MetaCyc:PWY-5679|MetaCyc:PWY-5710|MetaCyc:PWY-5794|MetaCyc:PWY-5846|MetaCyc:P…
Cucsat.PASA.G7714_HAM	9f543b3801952c446dddf5a01d9b1c27	495	FunFam	G3DSA:3.40.630.30:FF:000002	Histone acetyltransferase	278	405	7.7e-67	T	25-11-2024	-	-	-	-
Cucsat.PASA.G7714_HAM	9f543b3801952c446dddf5a01d9b1c27	495	Gene3D	G3DSA:3.40.630.30	-	278	490	3.6e-98	T	25-11-2024	-	-	-	-
Cucsat.PASA.G7714_HAM	9f543b3801952c446dddf5a01d9b1c27	495	MobiDBLite	mobidb-lite	consensus disorder prediction	90	99	-	T	25-11-2024	-	-	-	-
Cucsat.PASA.G7714_HAM	9f543b3801952c446dddf5a01d9b1c27	495	MobiDBLite	mobidb-lite	consensus disorder prediction	55	106	-	T	25-11-2024	-	-	-	-
Cucsat.PASA.G7714_HAM	9f543b3801952c446dddf5a01d9b1c27	495	MobiDBLite	mobidb-lite	consensus disorder prediction	55	65	-	T	25-11-2024	-	-	-	-
Cucsat.PASA.G7714_HAM	9f543b3801952c446dddf5a01d9b1c27	495	Phobius	SIGNAL_PEPTIDE_C_REGION	C-terminal region of a signal peptide.	42	49	-	T	25-11-2024	-	-	-	-
Cucsat.PASA.G7714_HAM	9f543b3801952c446dddf5a01d9b1c27	495	CDD	cd04301	NAT_SF	331	389	0.000987876	T	25-11-2024	-	-	-	-
Cucsat.PASA.G7714_HAM	9f543b3801952c446dddf5a01d9b1c27	495	CDD	cd18642	CBD_MOF_like	113	182	1.39427e-25	T	25-11-2024	-	-	-	-
Cucsat.PASA.G7714_HAM	9f543b3801952c446dddf5a01d9b1c27	495	SUPERFAMILY	SSF55729	Acyl-CoA N-acyltransferases (Nat)	220	491	9.14e-112	T	25-11-2024	IPR016181	Acyl-CoA N-acyltransferase	-	MetaCyc:PWY-0|MetaCyc:PWY-1121|MetaCyc:PWY-3602|MetaCyc:PWY-361|MetaCyc:PWY-4061|MetaCyc:PWY-4801|MetaCyc:PWY-4922|MetaCyc:PWY-4983|MetaCyc:PWY-4984|MetaCyc:PWY-5|MetaCyc:PWY-5048|MetaCyc:PWY-5139|MetaCyc:PWY-5154|MetaCyc:PWY-5268|MetaCyc:PWY-5284|MetaCyc:PWY-5292|MetaCyc:PWY-5303|MetaCyc:PWY-5307|MetaCyc:PWY-5313|MetaCyc:PWY-5317|MetaCyc:PWY-5318|MetaCyc:PWY-5353|MetaCyc:PWY-5400|MetaCyc:PWY-547…
Cucsat.PASA.G7714_HAM	9f543b3801952c446dddf5a01d9b1c27	495	Pfam	PF01853	MOZ/SAS family	280	457	5.2e-83	T	25-11-2024	IPR002717	Histone acetyltransferase domain, MYST-type	GO:0004402(InterPro)|GO:0006355(InterPro)	MetaCyc:PWY-3602|MetaCyc:PWY-361|MetaCyc:PWY-4801|MetaCyc:PWY-4922|MetaCyc:PWY-5048|MetaCyc:PWY-5139|MetaCyc:PWY-5268|MetaCyc:PWY-5284|MetaCyc:PWY-5292|MetaCyc:PWY-5307|MetaCyc:PWY-5313|MetaCyc:PWY-5317|MetaCyc:PWY-5318|MetaCyc:PWY-5353|MetaCyc:PWY-5400|MetaCyc:PWY-5473|MetaCyc:PWY-5475|MetaCyc:PWY-5477|MetaCyc:PWY-5660|MetaCyc:PWY-5679|MetaCyc:PWY-5710|MetaCyc:PWY-5794|MetaCyc:PWY-5846|MetaCyc:P…
Cucsat.PASA.G7714_HAM	9f543b3801952c446dddf5a01d9b1c27	495	Phobius	SIGNAL_PEPTIDE_N_REGION	N-terminal region of a signal peptide.	1	28	-	T	25-11-2024	-	-	-	-
Cucsat.PASA.G7714_HAM	9f543b3801952c446dddf5a01d9b1c27	495	Gene3D	G3DSA:1.10.10.10	-	398	478	3.6e-98	T	25-11-2024	IPR036388	Winged helix-like DNA-binding domain superfamily	-	MetaCyc:PWY-1061|MetaCyc:PWY-1121|MetaCyc:PWY-1186|MetaCyc:PWY-2002|MetaCyc:PWY-2083|MetaCyc:PWY-2181|MetaCyc:PWY-2229|MetaCyc:PWY-2321|MetaCyc:PWY-2467|MetaCyc:PWY-2722|MetaCyc:PWY-2723|MetaCyc:PWY-2961|MetaCyc:PWY-31|MetaCyc:PWY-3385|MetaCyc:PWY-3542|MetaCyc:PWY-3581|MetaCyc:PWY-3602|MetaCyc:PWY-361|MetaCyc:PWY-3901|MetaCyc:PWY-4021|MetaCyc:PWY-4061|MetaCyc:PWY-4161|MetaCyc:PWY-4201|MetaCyc:PWY…
Cucsat.PASA.G7714_HAM	9f543b3801952c446dddf5a01d9b1c27	495	Pfam	PF11717	RNA binding activity-knot of a chromodomain	110	168	6e-17	T	25-11-2024	IPR025995	RNA binding activity-knot of a chromodomain	-	MetaCyc:PWY-3602|MetaCyc:PWY-361|MetaCyc:PWY-4801|MetaCyc:PWY-4922|MetaCyc:PWY-5048|MetaCyc:PWY-5139|MetaCyc:PWY-5268|MetaCyc:PWY-5284|MetaCyc:PWY-5292|MetaCyc:PWY-5307|MetaCyc:PWY-5313|MetaCyc:PWY-5317|MetaCyc:PWY-5318|MetaCyc:PWY-5353|MetaCyc:PWY-5400|MetaCyc:PWY-5473|MetaCyc:PWY-5475|MetaCyc:PWY-5477|MetaCyc:PWY-5660|MetaCyc:PWY-5679|MetaCyc:PWY-5710|MetaCyc:PWY-5794|MetaCyc:PWY-5846|MetaCyc:P…
Cucsat.PASA.G7714_HAM	9f543b3801952c446dddf5a01d9b1c27	495	ProSiteProfiles	PS51726	MYST-type histone acetyltransferase (HAT) domain profile.	219	490	76.1273	T	25-11-2024	IPR002717	Histone acetyltransferase domain, MYST-type	GO:0004402(InterPro)|GO:0006355(InterPro)	MetaCyc:PWY-3602|MetaCyc:PWY-361|MetaCyc:PWY-4801|MetaCyc:PWY-4922|MetaCyc:PWY-5048|MetaCyc:PWY-5139|MetaCyc:PWY-5268|MetaCyc:PWY-5284|MetaCyc:PWY-5292|MetaCyc:PWY-5307|MetaCyc:PWY-5313|MetaCyc:PWY-5317|MetaCyc:PWY-5318|MetaCyc:PWY-5353|MetaCyc:PWY-5400|MetaCyc:PWY-5473|MetaCyc:PWY-5475|MetaCyc:PWY-5477|MetaCyc:PWY-5660|MetaCyc:PWY-5679|MetaCyc:PWY-5710|MetaCyc:PWY-5794|MetaCyc:PWY-5846|MetaCyc:P…
Cucsat.PASA.G7714_HAM	9f543b3801952c446dddf5a01d9b1c27	495	Gene3D	G3DSA:3.30.60.60	-	220	276	1.3e-26	T	25-11-2024	-	-	-	-
Cucsat.PASA.G3385_HAG	d4c5c1496058aa3e31b5fbc3b1ac1b11	220	CDD	cd04301	NAT_SF	43	110	6.36011e-10	T	25-11-2024	-	-	-	-
Cucsat.PASA.G3385_HAG	d4c5c1496058aa3e31b5fbc3b1ac1b11	220	Pfam	PF00583	Acetyltransferase (GNAT) family	21	128	5.4e-16	T	25-11-2024	IPR000182	GNAT domain	GO:0016747(InterPro)	MetaCyc:PWY-0|MetaCyc:PWY-1121|MetaCyc:PWY-3602|MetaCyc:PWY-361|MetaCyc:PWY-4061|MetaCyc:PWY-4801|MetaCyc:PWY-4922|MetaCyc:PWY-4983|MetaCyc:PWY-4984|MetaCyc:PWY-5|MetaCyc:PWY-5048|MetaCyc:PWY-5139|MetaCyc:PWY-5154|MetaCyc:PWY-5268|MetaCyc:PWY-5284|MetaCyc:PWY-5292|MetaCyc:PWY-5303|MetaCyc:PWY-5307|MetaCyc:PWY-5313|MetaCyc:PWY-5317|MetaCyc:PWY-5318|MetaCyc:PWY-5353|MetaCyc:PWY-5400|MetaCyc:PWY-547…
Cucsat.PASA.G3385_HAG	d4c5c1496058aa3e31b5fbc3b1ac1b11	220	SUPERFAMILY	SSF55729	Acyl-CoA N-acyltransferases (Nat)	1	151	2.3e-29	T	25-11-2024	IPR016181	Acyl-CoA N-acyltransferase	-	MetaCyc:PWY-0|MetaCyc:PWY-1121|MetaCyc:PWY-3602|MetaCyc:PWY-361|MetaCyc:PWY-4061|MetaCyc:PWY-4801|MetaCyc:PWY-4922|MetaCyc:PWY-4983|MetaCyc:PWY-4984|MetaCyc:PWY-5|MetaCyc:PWY-5048|MetaCyc:PWY-5139|MetaCyc:PWY-5154|MetaCyc:PWY-5268|MetaCyc:PWY-5284|MetaCyc:PWY-5292|MetaCyc:PWY-5303|MetaCyc:PWY-5307|MetaCyc:PWY-5313|MetaCyc:PWY-5317|MetaCyc:PWY-5318|MetaCyc:PWY-5353|MetaCyc:PWY-5400|MetaCyc:PWY-547…
Cucsat.PASA.G3385_HAG	d4c5c1496058aa3e31b5fbc3b1ac1b11	220	PANTHER	PTHR23091	N-TERMINAL ACETYLTRANSFERASE	1	172	2.8e-88	T	25-11-2024	IPR045047	N-acetyltransferase Ard1-like	GO:0004596(InterPro)|GO:0006474(InterPro)|GO:0031415(PANTHER)|GO:0031415(InterPro)|GO:1990189(PANTHER)|GO:1990190(PANTHER)	MetaCyc:PWY-3602|MetaCyc:PWY-361|MetaCyc:PWY-4801|MetaCyc:PWY-4922|MetaCyc:PWY-5048|MetaCyc:PWY-5139|MetaCyc:PWY-5268|MetaCyc:PWY-5284|MetaCyc:PWY-5292|MetaCyc:PWY-5307|MetaCyc:PWY-5313|MetaCyc:PWY-5317|MetaCyc:PWY-5318|MetaCyc:PWY-5353|MetaCyc:PWY-5400|MetaCyc:PWY-5473|MetaCyc:PWY-5475|MetaCyc:PWY-5477|MetaCyc:PWY-5660|MetaCyc:PWY-5679|MetaCyc:PWY-5710|MetaCyc:PWY-5794|MetaCyc:PWY-5846|MetaCyc:P…
Cucsat.PASA.G3385_HAG	d4c5c1496058aa3e31b5fbc3b1ac1b11	220	FunFam	G3DSA:3.40.630.30:FF:000037	N-alpha-acetyltransferase daf-31-like	2	181	4.1e-96	T	25-11-2024	-	-	-	-
Cucsat.PASA.G3385_HAG	d4c5c1496058aa3e31b5fbc3b1ac1b11	220	MobiDBLite	mobidb-lite	consensus disorder prediction	154	220	-	T	25-11-2024	-	-	-	-
Cucsat.PASA.G3385_HAG	d4c5c1496058aa3e31b5fbc3b1ac1b11	220	ProSiteProfiles	PS51186	Gcn5-related N-acetyltransferase (GNAT) domain profile.	2	152	22.4919	T	25-11-2024	IPR000182	GNAT domain	GO:0016747(InterPro)	MetaCyc:PWY-0|MetaCyc:PWY-1121|MetaCyc:PWY-3602|MetaCyc:PWY-361|MetaCyc:PWY-4061|MetaCyc:PWY-4801|MetaCyc:PWY-4922|MetaCyc:PWY-4983|MetaCyc:PWY-4984|MetaCyc:PWY-5|MetaCyc:PWY-5048|MetaCyc:PWY-5139|MetaCyc:PWY-5154|MetaCyc:PWY-5268|MetaCyc:PWY-5284|MetaCyc:PWY-5292|MetaCyc:PWY-5303|MetaCyc:PWY-5307|MetaCyc:PWY-5313|MetaCyc:PWY-5317|MetaCyc:PWY-5318|MetaCyc:PWY-5353|MetaCyc:PWY-5400|MetaCyc:PWY-547…
Cucsat.PASA.G3385_HAG	d4c5c1496058aa3e31b5fbc3b1ac1b11	220	MobiDBLite	mobidb-lite	consensus disorder prediction	183	193	-	T	25-11-2024	-	-	-	-
Cucsat.PASA.G3385_HAG	d4c5c1496058aa3e31b5fbc3b1ac1b11	220	MobiDBLite	mobidb-lite	consensus disorder prediction	154	182	-	T	25-11-2024	-	-	-	-
Cucsat.PASA.G3385_HAG	d4c5c1496058aa3e31b5fbc3b1ac1b11	220	Gene3D	G3DSA:3.40.630.30	-	2	183	9e-63	T	25-11-2024	-	-	-	-
Cucsat.PASA.G3385_HAG	d4c5c1496058aa3e31b5fbc3b1ac1b11	220	MobiDBLite	mobidb-lite	consensus disorder prediction	211	220	-	T	25-11-2024	-	-	-	-
Cucsat.PASA.G8005_HAG	2496df3f1d95d8b175c6fa8f0f3e6add	113	SUPERFAMILY	SSF55729	Acyl-CoA N-acyltransferases (Nat)	16	104	3.47e-24	T	25-11-2024	IPR016181	Acyl-CoA N-acyltransferase	-	MetaCyc:PWY-0|MetaCyc:PWY-1121|MetaCyc:PWY-3602|MetaCyc:PWY-361|MetaCyc:PWY-4061|MetaCyc:PWY-4801|MetaCyc:PWY-4922|MetaCyc:PWY-4983|MetaCyc:PWY-4984|MetaCyc:PWY-5|MetaCyc:PWY-5048|MetaCyc:PWY-5139|MetaCyc:PWY-5154|MetaCyc:PWY-5268|MetaCyc:PWY-5284|MetaCyc:PWY-5292|MetaCyc:PWY-5303|MetaCyc:PWY-5307|MetaCyc:PWY-5313|MetaCyc:PWY-5317|MetaCyc:PWY-5318|MetaCyc:PWY-5353|MetaCyc:PWY-5400|MetaCyc:PWY-547…
Cucsat.PASA.G8005_HAG	2496df3f1d95d8b175c6fa8f0f3e6add	113	FunFam	G3DSA:3.40.630.30:FF:000106	Acetyltransferase At1g77540	12	107	3.2e-39	T	25-11-2024	-	-	-	-
Cucsat.PASA.G8005_HAG	2496df3f1d95d8b175c6fa8f0f3e6add	113	Gene3D	G3DSA:3.40.630.30	-	10	112	4.7e-34	T	25-11-2024	-	-	-	-
Cucsat.PASA.G8005_HAG	2496df3f1d95d8b175c6fa8f0f3e6add	113	ProSiteProfiles	PS51729	Yjdj-type Gcn5-related N-acetyltransferase (GNAT) domain profile.	16	104	19.4339	T	25-11-2024	IPR031165	Yjdj-type Gcn5-related N-acetyltransferase	-	MetaCyc:PWY-3602|MetaCyc:PWY-361|MetaCyc:PWY-4801|MetaCyc:PWY-4922|MetaCyc:PWY-5048|MetaCyc:PWY-5139|MetaCyc:PWY-5268|MetaCyc:PWY-5284|MetaCyc:PWY-5292|MetaCyc:PWY-5307|MetaCyc:PWY-5313|MetaCyc:PWY-5317|MetaCyc:PWY-5318|MetaCyc:PWY-5353|MetaCyc:PWY-5400|MetaCyc:PWY-5473|MetaCyc:PWY-5475|MetaCyc:PWY-5477|MetaCyc:PWY-5660|MetaCyc:PWY-5679|MetaCyc:PWY-5710|MetaCyc:PWY-5794|MetaCyc:PWY-5846|MetaCyc:P…
Cucsat.PASA.G8005_HAG	2496df3f1d95d8b175c6fa8f0f3e6add	113	PANTHER	PTHR31435	PROTEIN NATD1	4	110	1.4e-39	T	25-11-2024	IPR045057	Gcn5-related N-acetyltransferase	-	MetaCyc:PWY-3602|MetaCyc:PWY-361|MetaCyc:PWY-4801|MetaCyc:PWY-4922|MetaCyc:PWY-5048|MetaCyc:PWY-5139|MetaCyc:PWY-5268|MetaCyc:PWY-5284|MetaCyc:PWY-5292|MetaCyc:PWY-5307|MetaCyc:PWY-5313|MetaCyc:PWY-5317|MetaCyc:PWY-5318|MetaCyc:PWY-5353|MetaCyc:PWY-5400|MetaCyc:PWY-5473|MetaCyc:PWY-5475|MetaCyc:PWY-5477|MetaCyc:PWY-5660|MetaCyc:PWY-5679|MetaCyc:PWY-5710|MetaCyc:PWY-5794|MetaCyc:PWY-5846|MetaCyc:P…
Cucsat.PASA.G8005_HAG	2496df3f1d95d8b175c6fa8f0f3e6add	113	Pfam	PF14542	GCN5-related N-acetyl-transferase	25	101	2.8e-15	T	25-11-2024	IPR031165	Yjdj-type Gcn5-related N-acetyltransferase	-	MetaCyc:PWY-3602|MetaCyc:PWY-361|MetaCyc:PWY-4801|MetaCyc:PWY-4922|MetaCyc:PWY-5048|MetaCyc:PWY-5139|MetaCyc:PWY-5268|MetaCyc:PWY-5284|MetaCyc:PWY-5292|MetaCyc:PWY-5307|MetaCyc:PWY-5313|MetaCyc:PWY-5317|MetaCyc:PWY-5318|MetaCyc:PWY-5353|MetaCyc:PWY-5400|MetaCyc:PWY-5473|MetaCyc:PWY-5475|MetaCyc:PWY-5477|MetaCyc:PWY-5660|MetaCyc:PWY-5679|MetaCyc:PWY-5710|MetaCyc:PWY-5794|MetaCyc:PWY-5846|MetaCyc:P…
Cucsat.PASA.G4728_HAG	bb0fc2a40527104e6ad533b3ea4359b5	164	PANTHER	PTHR42919	N-ALPHA-ACETYLTRANSFERASE	6	163	4.4e-56	T	25-11-2024	IPR051556	N-terminal and lysine N-acetyltransferase	GO:0007064(PANTHER)|GO:0008080(PANTHER)|GO:0031415(PANTHER)	MetaCyc:PWY-0|MetaCyc:PWY-3602|MetaCyc:PWY-361|MetaCyc:PWY-4801|MetaCyc:PWY-4922|MetaCyc:PWY-5048|MetaCyc:PWY-5139|MetaCyc:PWY-5268|MetaCyc:PWY-5284|MetaCyc:PWY-5292|MetaCyc:PWY-5307|MetaCyc:PWY-5313|MetaCyc:PWY-5317|MetaCyc:PWY-5318|MetaCyc:PWY-5353|MetaCyc:PWY-5400|MetaCyc:PWY-5473|MetaCyc:PWY-5475|MetaCyc:PWY-5477|MetaCyc:PWY-5660|MetaCyc:PWY-5679|MetaCyc:PWY-5710|MetaCyc:PWY-5794|MetaCyc:PWY-…
Cucsat.PASA.G4728_HAG	bb0fc2a40527104e6ad533b3ea4359b5	164	CDD	cd04301	NAT_SF	51	115	2.78235e-11	T	25-11-2024	-	-	-	-
Cucsat.PASA.G4728_HAG	bb0fc2a40527104e6ad533b3ea4359b5	164	FunFam	G3DSA:3.40.630.30:FF:000006	Putative n-alpha-acetyltransferase 50	6	158	1e-72	T	25-11-2024	-	-	-	-
Cucsat.PASA.G4728_HAG	bb0fc2a40527104e6ad533b3ea4359b5	164	SUPERFAMILY	SSF55729	Acyl-CoA N-acyltransferases (Nat)	17	156	2.03e-29	T	25-11-2024	IPR016181	Acyl-CoA N-acyltransferase	-	MetaCyc:PWY-0|MetaCyc:PWY-1121|MetaCyc:PWY-3602|MetaCyc:PWY-361|MetaCyc:PWY-4061|MetaCyc:PWY-4801|MetaCyc:PWY-4922|MetaCyc:PWY-4983|MetaCyc:PWY-4984|MetaCyc:PWY-5|MetaCyc:PWY-5048|MetaCyc:PWY-5139|MetaCyc:PWY-5154|MetaCyc:PWY-5268|MetaCyc:PWY-5284|MetaCyc:PWY-5292|MetaCyc:PWY-5303|MetaCyc:PWY-5307|MetaCyc:PWY-5313|MetaCyc:PWY-5317|MetaCyc:PWY-5318|MetaCyc:PWY-5353|MetaCyc:PWY-5400|MetaCyc:PWY-547…
Cucsat.PASA.G4728_HAG	bb0fc2a40527104e6ad533b3ea4359b5	164	Pfam	PF00583	Acetyltransferase (GNAT) family	23	132	4.2e-16	T	25-11-2024	IPR000182	GNAT domain	GO:0016747(InterPro)	MetaCyc:PWY-0|MetaCyc:PWY-1121|MetaCyc:PWY-3602|MetaCyc:PWY-361|MetaCyc:PWY-4061|MetaCyc:PWY-4801|MetaCyc:PWY-4922|MetaCyc:PWY-4983|MetaCyc:PWY-4984|MetaCyc:PWY-5|MetaCyc:PWY-5048|MetaCyc:PWY-5139|MetaCyc:PWY-5154|MetaCyc:PWY-5268|MetaCyc:PWY-5284|MetaCyc:PWY-5292|MetaCyc:PWY-5303|MetaCyc:PWY-5307|MetaCyc:PWY-5313|MetaCyc:PWY-5317|MetaCyc:PWY-5318|MetaCyc:PWY-5353|MetaCyc:PWY-5400|MetaCyc:PWY-547…
Cucsat.PASA.G4728_HAG	bb0fc2a40527104e6ad533b3ea4359b5	164	Gene3D	G3DSA:3.40.630.30	-	5	158	5.8e-54	T	25-11-2024	-	-	-	-
Cucsat.PASA.G4728_HAG	bb0fc2a40527104e6ad533b3ea4359b5	164	ProSiteProfiles	PS51186	Gcn5-related N-acetyltransferase (GNAT) domain profile.	9	158	22.2598	T	25-11-2024	IPR000182	GNAT domain	GO:0016747(InterPro)	MetaCyc:PWY-0|MetaCyc:PWY-1121|MetaCyc:PWY-3602|MetaCyc:PWY-361|MetaCyc:PWY-4061|MetaCyc:PWY-4801|MetaCyc:PWY-4922|MetaCyc:PWY-4983|MetaCyc:PWY-4984|MetaCyc:PWY-5|MetaCyc:PWY-5048|MetaCyc:PWY-5139|MetaCyc:PWY-5154|MetaCyc:PWY-5268|MetaCyc:PWY-5284|MetaCyc:PWY-5292|MetaCyc:PWY-5303|MetaCyc:PWY-5307|MetaCyc:PWY-5313|MetaCyc:PWY-5317|MetaCyc:PWY-5318|MetaCyc:PWY-5353|MetaCyc:PWY-5400|MetaCyc:PWY-547…
Cucsat.PASA.G505_HAG	1df9580e272c131626b17a1b871ed3b9	169	Gene3D	G3DSA:3.40.630.30	-	1	169	4.8e-43	T	25-11-2024	-	-	-	-
Cucsat.PASA.G505_HAG	1df9580e272c131626b17a1b871ed3b9	169	Pfam	PF13302	Acetyltransferase (GNAT) domain	3	139	4.2e-23	T	25-11-2024	IPR000182	GNAT domain	GO:0016747(InterPro)	MetaCyc:PWY-0|MetaCyc:PWY-1121|MetaCyc:PWY-3602|MetaCyc:PWY-361|MetaCyc:PWY-4061|MetaCyc:PWY-4801|MetaCyc:PWY-4922|MetaCyc:PWY-4983|MetaCyc:PWY-4984|MetaCyc:PWY-5|MetaCyc:PWY-5048|MetaCyc:PWY-5139|MetaCyc:PWY-5154|MetaCyc:PWY-5268|MetaCyc:PWY-5284|MetaCyc:PWY-5292|MetaCyc:PWY-5303|MetaCyc:PWY-5307|MetaCyc:PWY-5313|MetaCyc:PWY-5317|MetaCyc:PWY-5318|MetaCyc:PWY-5353|MetaCyc:PWY-5400|MetaCyc:PWY-547…
Cucsat.PASA.G505_HAG	1df9580e272c131626b17a1b871ed3b9	169	SUPERFAMILY	SSF55729	Acyl-CoA N-acyltransferases (Nat)	3	163	2.47e-39	T	25-11-2024	IPR016181	Acyl-CoA N-acyltransferase	-	MetaCyc:PWY-0|MetaCyc:PWY-1121|MetaCyc:PWY-3602|MetaCyc:PWY-361|MetaCyc:PWY-4061|MetaCyc:PWY-4801|MetaCyc:PWY-4922|MetaCyc:PWY-4983|MetaCyc:PWY-4984|MetaCyc:PWY-5|MetaCyc:PWY-5048|MetaCyc:PWY-5139|MetaCyc:PWY-5154|MetaCyc:PWY-5268|MetaCyc:PWY-5284|MetaCyc:PWY-5292|MetaCyc:PWY-5303|MetaCyc:PWY-5307|MetaCyc:PWY-5313|MetaCyc:PWY-5317|MetaCyc:PWY-5318|MetaCyc:PWY-5353|MetaCyc:PWY-5400|MetaCyc:PWY-547…
Cucsat.PASA.G505_HAG	1df9580e272c131626b17a1b871ed3b9	169	PANTHER	PTHR46067	ACYL-COA N-ACYLTRANSFERASES (NAT) SUPERFAMILY PROTEIN	3	166	3.8e-72	T	25-11-2024	-	-	-	-
Cucsat.PASA.G505_HAG	1df9580e272c131626b17a1b871ed3b9	169	ProSiteProfiles	PS51186	Gcn5-related N-acetyltransferase (GNAT) domain profile.	3	164	16.6636	T	25-11-2024	IPR000182	GNAT domain	GO:0016747(InterPro)	MetaCyc:PWY-0|MetaCyc:PWY-1121|MetaCyc:PWY-3602|MetaCyc:PWY-361|MetaCyc:PWY-4061|MetaCyc:PWY-4801|MetaCyc:PWY-4922|MetaCyc:PWY-4983|MetaCyc:PWY-4984|MetaCyc:PWY-5|MetaCyc:PWY-5048|MetaCyc:PWY-5139|MetaCyc:PWY-5154|MetaCyc:PWY-5268|MetaCyc:PWY-5284|MetaCyc:PWY-5292|MetaCyc:PWY-5303|MetaCyc:PWY-5307|MetaCyc:PWY-5313|MetaCyc:PWY-5317|MetaCyc:PWY-5318|MetaCyc:PWY-5353|MetaCyc:PWY-5400|MetaCyc:PWY-547…

## Sheet: HDAC
Cucsat.PASA.G17927_HDT	a62d3eb33a06300cea2c3e622cd2b090	296	ProSiteProfiles	PS50157	Zinc finger C2H2 type domain profile.	270	296	10.9281	T	25-11-2024	IPR013087	Zinc finger C2H2-type	-	MetaCyc:PWY-102|MetaCyc:PWY-1061|MetaCyc:PWY-1187|MetaCyc:PWY-2083|MetaCyc:PWY-3542|MetaCyc:PWY-4021|MetaCyc:PWY-4161|MetaCyc:PWY-4202|MetaCyc:PWY-5035|MetaCyc:PWY-5036|MetaCyc:PWY-5047|MetaCyc:PWY-5059|MetaCyc:PWY-5070|MetaCyc:PWY-5105|MetaCyc:PWY-5301|MetaCyc:PWY-5305|MetaCyc:PWY-5349|MetaCyc:PWY-5479|MetaCyc:PWY-5665|MetaCyc:PWY-5729|MetaCyc:PWY-5748|MetaCyc:PWY-5765|MetaCyc:PWY-5773|MetaCyc:P…
Cucsat.PASA.G17927_HDT	a62d3eb33a06300cea2c3e622cd2b090	296	MobiDBLite	mobidb-lite	consensus disorder prediction	100	296	-	T	25-11-2024	-	-	-	-
Cucsat.PASA.G17927_HDT	a62d3eb33a06300cea2c3e622cd2b090	296	MobiDBLite	mobidb-lite	consensus disorder prediction	100	117	-	T	25-11-2024	-	-	-	-
Cucsat.PASA.G17927_HDT	a62d3eb33a06300cea2c3e622cd2b090	296	ProSitePatterns	PS00028	Zinc finger C2H2 type domain signature.	272	293	-	T	25-11-2024	IPR013087	Zinc finger C2H2-type	-	MetaCyc:PWY-102|MetaCyc:PWY-1061|MetaCyc:PWY-1187|MetaCyc:PWY-2083|MetaCyc:PWY-3542|MetaCyc:PWY-4021|MetaCyc:PWY-4161|MetaCyc:PWY-4202|MetaCyc:PWY-5035|MetaCyc:PWY-5036|MetaCyc:PWY-5047|MetaCyc:PWY-5059|MetaCyc:PWY-5070|MetaCyc:PWY-5105|MetaCyc:PWY-5301|MetaCyc:PWY-5305|MetaCyc:PWY-5349|MetaCyc:PWY-5479|MetaCyc:PWY-5665|MetaCyc:PWY-5729|MetaCyc:PWY-5748|MetaCyc:PWY-5765|MetaCyc:PWY-5773|MetaCyc:P…
Cucsat.PASA.G17927_HDT	a62d3eb33a06300cea2c3e622cd2b090	296	Gene3D	G3DSA:2.60.120.340	Nucleoplasmin core domain	1	101	7.5e-17	T	25-11-2024	-	-	-	-
Cucsat.PASA.G17927_HDT	a62d3eb33a06300cea2c3e622cd2b090	296	MobiDBLite	mobidb-lite	consensus disorder prediction	266	276	-	T	25-11-2024	-	-	-	-
Cucsat.PASA.G17927_HDT	a62d3eb33a06300cea2c3e622cd2b090	296	FunFam	G3DSA:2.60.120.340:FF:000004	Histone deacetylase HDT1	1	99	4.4e-40	T	25-11-2024	-	-	-	-
Cucsat.PASA.G17927_HDT	a62d3eb33a06300cea2c3e622cd2b090	296	MobiDBLite	mobidb-lite	consensus disorder prediction	159	202	-	T	25-11-2024	-	-	-	-
Cucsat.PASA.G17927_HDT	a62d3eb33a06300cea2c3e622cd2b090	296	MobiDBLite	mobidb-lite	consensus disorder prediction	203	217	-	T	25-11-2024	-	-	-	-
Cucsat.PASA.G17927_HDT	a62d3eb33a06300cea2c3e622cd2b090	296	Pfam	PF17800	Nucleoplasmin-like domain	3	93	5.4e-13	T	25-11-2024	IPR041232	Nucleoplasmin-like domain	-	-
Cucsat.PASA.G17928_HDT	b5976865d9a608cc9eaf8e34d6dd7cbc	571	Gene3D	G3DSA:2.60.120.340	Nucleoplasmin core domain	1	99	2.4e-14	T	25-11-2024	-	-	-	-
Cucsat.PASA.G17928_HDT	b5976865d9a608cc9eaf8e34d6dd7cbc	571	ProSitePatterns	PS00028	Zinc finger C2H2 type domain signature.	270	291	-	T	25-11-2024	IPR013087	Zinc finger C2H2-type	-	MetaCyc:PWY-102|MetaCyc:PWY-1061|MetaCyc:PWY-1187|MetaCyc:PWY-2083|MetaCyc:PWY-3542|MetaCyc:PWY-4021|MetaCyc:PWY-4161|MetaCyc:PWY-4202|MetaCyc:PWY-5035|MetaCyc:PWY-5036|MetaCyc:PWY-5047|MetaCyc:PWY-5059|MetaCyc:PWY-5070|MetaCyc:PWY-5105|MetaCyc:PWY-5301|MetaCyc:PWY-5305|MetaCyc:PWY-5349|MetaCyc:PWY-5479|MetaCyc:PWY-5665|MetaCyc:PWY-5729|MetaCyc:PWY-5748|MetaCyc:PWY-5765|MetaCyc:PWY-5773|MetaCyc:P…
Cucsat.PASA.G17928_HDT	b5976865d9a608cc9eaf8e34d6dd7cbc	571	PANTHER	PTHR10625	HISTONE DEACETYLASE HDAC1-RELATED	195	564	4.1e-74	T	25-11-2024	IPR050284	Histone deacetylase and polyamine deacetylase	GO:0004407(PANTHER)|GO:0016575(PANTHER)|GO:0040029(PANTHER)	MetaCyc:PWY-1822|MetaCyc:PWY-5497|MetaCyc:PWY-5784|MetaCyc:PWY-5846|MetaCyc:PWY-6409|MetaCyc:PWY-6899|MetaCyc:PWY-7018|MetaCyc:PWY-7403|MetaCyc:PWY-7430|MetaCyc:PWY-7496|MetaCyc:PWY-7571|MetaCyc:PWY-7652|MetaCyc:PWY-7771|MetaCyc:PWY-7821|MetaCyc:PWY-7850|MetaCyc:PWY-8229|MetaCyc:PWY-8293|MetaCyc:PWY-8402|MetaCyc:PWY-8418|MetaCyc:PWY-8431|MetaCyc:PWY-8432|MetaCyc:PWY-8453|Reactome:R-BTA-1538133|Re…
Cucsat.PASA.G17928_HDT	b5976865d9a608cc9eaf8e34d6dd7cbc	571	PRINTS	PR01270	Histone deacetylase superfamily signature	459	469	2.3e-13	T	25-11-2024	IPR000286	Histone deacetylase family	-	MetaCyc:PWY-1822|MetaCyc:PWY-5497|MetaCyc:PWY-5784|MetaCyc:PWY-5846|MetaCyc:PWY-6409|MetaCyc:PWY-6899|MetaCyc:PWY-7018|MetaCyc:PWY-7403|MetaCyc:PWY-7430|MetaCyc:PWY-7496|MetaCyc:PWY-7571|MetaCyc:PWY-7652|MetaCyc:PWY-7771|MetaCyc:PWY-7821|MetaCyc:PWY-7850|MetaCyc:PWY-8229|MetaCyc:PWY-8293|MetaCyc:PWY-8402|MetaCyc:PWY-8418|MetaCyc:PWY-8431|MetaCyc:PWY-8432|MetaCyc:PWY-8453|Reactome:R-BTA-1538133|Re…
Cucsat.PASA.G17928_HDT	b5976865d9a608cc9eaf8e34d6dd7cbc	571	PRINTS	PR01270	Histone deacetylase superfamily signature	337	360	2.3e-13	T	25-11-2024	IPR000286	Histone deacetylase family	-	MetaCyc:PWY-1822|MetaCyc:PWY-5497|MetaCyc:PWY-5784|MetaCyc:PWY-5846|MetaCyc:PWY-6409|MetaCyc:PWY-6899|MetaCyc:PWY-7018|MetaCyc:PWY-7403|MetaCyc:PWY-7430|MetaCyc:PWY-7496|MetaCyc:PWY-7571|MetaCyc:PWY-7652|MetaCyc:PWY-7771|MetaCyc:PWY-7821|MetaCyc:PWY-7850|MetaCyc:PWY-8229|MetaCyc:PWY-8293|MetaCyc:PWY-8402|MetaCyc:PWY-8418|MetaCyc:PWY-8431|MetaCyc:PWY-8432|MetaCyc:PWY-8453|Reactome:R-BTA-1538133|Re…
Cucsat.PASA.G17928_HDT	b5976865d9a608cc9eaf8e34d6dd7cbc	571	PRINTS	PR01270	Histone deacetylase superfamily signature	370	385	2.3e-13	T	25-11-2024	IPR000286	Histone deacetylase family	-	MetaCyc:PWY-1822|MetaCyc:PWY-5497|MetaCyc:PWY-5784|MetaCyc:PWY-5846|MetaCyc:PWY-6409|MetaCyc:PWY-6899|MetaCyc:PWY-7018|MetaCyc:PWY-7403|MetaCyc:PWY-7430|MetaCyc:PWY-7496|MetaCyc:PWY-7571|MetaCyc:PWY-7652|MetaCyc:PWY-7771|MetaCyc:PWY-7821|MetaCyc:PWY-7850|MetaCyc:PWY-8229|MetaCyc:PWY-8293|MetaCyc:PWY-8402|MetaCyc:PWY-8418|MetaCyc:PWY-8431|MetaCyc:PWY-8432|MetaCyc:PWY-8453|Reactome:R-BTA-1538133|Re…
Cucsat.PASA.G17928_HDT	b5976865d9a608cc9eaf8e34d6dd7cbc	571	Gene3D	G3DSA:3.40.800.20	Histone deacetylase domain	276	567	8.6e-83	T	25-11-2024	IPR037138	Histone deacetylase domain superfamily	-	MetaCyc:PWY-1822|MetaCyc:PWY-5497|MetaCyc:PWY-5784|MetaCyc:PWY-5846|MetaCyc:PWY-6409|MetaCyc:PWY-6899|MetaCyc:PWY-7018|MetaCyc:PWY-7403|MetaCyc:PWY-7430|MetaCyc:PWY-7496|MetaCyc:PWY-7571|MetaCyc:PWY-7652|MetaCyc:PWY-7771|MetaCyc:PWY-7821|MetaCyc:PWY-7850|MetaCyc:PWY-8229|MetaCyc:PWY-8293|MetaCyc:PWY-8402|MetaCyc:PWY-8418|MetaCyc:PWY-8431|MetaCyc:PWY-8432|MetaCyc:PWY-8453|Reactome:R-BTA-1538133|Re…
Cucsat.PASA.G17928_HDT	b5976865d9a608cc9eaf8e34d6dd7cbc	571	MobiDBLite	mobidb-lite	consensus disorder prediction	101	268	-	T	25-11-2024	-	-	-	-
Cucsat.PASA.G17928_HDT	b5976865d9a608cc9eaf8e34d6dd7cbc	571	MobiDBLite	mobidb-lite	consensus disorder prediction	157	198	-	T	25-11-2024	-	-	-	-
Cucsat.PASA.G17928_HDT	b5976865d9a608cc9eaf8e34d6dd7cbc	571	MobiDBLite	mobidb-lite	consensus disorder prediction	199	212	-	T	25-11-2024	-	-	-	-
Cucsat.PASA.G17928_HDT	b5976865d9a608cc9eaf8e34d6dd7cbc	571	MobiDBLite	mobidb-lite	consensus disorder prediction	215	229	-	T	25-11-2024	-	-	-	-
Cucsat.PASA.G17928_HDT	b5976865d9a608cc9eaf8e34d6dd7cbc	571	ProSiteProfiles	PS50157	Zinc finger C2H2 type domain profile.	268	296	10.6163	T	25-11-2024	IPR013087	Zinc finger C2H2-type	-	MetaCyc:PWY-102|MetaCyc:PWY-1061|MetaCyc:PWY-1187|MetaCyc:PWY-2083|MetaCyc:PWY-3542|MetaCyc:PWY-4021|MetaCyc:PWY-4161|MetaCyc:PWY-4202|MetaCyc:PWY-5035|MetaCyc:PWY-5036|MetaCyc:PWY-5047|MetaCyc:PWY-5059|MetaCyc:PWY-5070|MetaCyc:PWY-5105|MetaCyc:PWY-5301|MetaCyc:PWY-5305|MetaCyc:PWY-5349|MetaCyc:PWY-5479|MetaCyc:PWY-5665|MetaCyc:PWY-5729|MetaCyc:PWY-5748|MetaCyc:PWY-5765|MetaCyc:PWY-5773|MetaCyc:P…
Cucsat.PASA.G17928_HDT	b5976865d9a608cc9eaf8e34d6dd7cbc	571	Pfam	PF00850	Histone deacetylase domain	296	527	7.2e-70	T	25-11-2024	IPR023801	Histone deacetylase domain	-	MetaCyc:PWY-1822|MetaCyc:PWY-5497|MetaCyc:PWY-5784|MetaCyc:PWY-5846|MetaCyc:PWY-6409|MetaCyc:PWY-6899|MetaCyc:PWY-7018|MetaCyc:PWY-7403|MetaCyc:PWY-7430|MetaCyc:PWY-7496|MetaCyc:PWY-7571|MetaCyc:PWY-7652|MetaCyc:PWY-7771|MetaCyc:PWY-7821|MetaCyc:PWY-7850|MetaCyc:PWY-8229|MetaCyc:PWY-8293|MetaCyc:PWY-8402|MetaCyc:PWY-8418|MetaCyc:PWY-8431|MetaCyc:PWY-8432|MetaCyc:PWY-8453|Reactome:R-BTA-1538133|Re…
Cucsat.PASA.G17928_HDT	b5976865d9a608cc9eaf8e34d6dd7cbc	571	Pfam	PF17800	Nucleoplasmin-like domain	3	93	3.5e-12	T	25-11-2024	IPR041232	Nucleoplasmin-like domain	-	-
Cucsat.PASA.G17928_HDT	b5976865d9a608cc9eaf8e34d6dd7cbc	571	SUPERFAMILY	SSF52768	Arginase/deacetylase	293	557	4.75e-79	T	25-11-2024	IPR023696	Ureohydrolase domain superfamily	-	MetaCyc:PWY-1822|MetaCyc:PWY-31|MetaCyc:PWY-40|MetaCyc:PWY-46|MetaCyc:PWY-4981|MetaCyc:PWY-4984|MetaCyc:PWY-5024|MetaCyc:PWY-5497|MetaCyc:PWY-5679|MetaCyc:PWY-5742|MetaCyc:PWY-5784|MetaCyc:PWY-5846|MetaCyc:PWY-6409|MetaCyc:PWY-6834|MetaCyc:PWY-6899|MetaCyc:PWY-6922|MetaCyc:PWY-7018|MetaCyc:PWY-7274|MetaCyc:PWY-7332|MetaCyc:PWY-7403|MetaCyc:PWY-7430|MetaCyc:PWY-7496|MetaCyc:PWY-7523|MetaCyc:PWY-75…
Cucsat.PASA.G17928_HDT	b5976865d9a608cc9eaf8e34d6dd7cbc	571	FunFam	G3DSA:2.60.120.340:FF:000004	Histone deacetylase HDT1	1	99	3.3e-39	T	25-11-2024	-	-	-	-
Cucsat.PASA.G7096_HDA	0e2d9a3a61d3e019d5969b2e8713a78f	605	PRINTS	PR01270	Histone deacetylase superfamily signature	316	339	3.2e-14	T	25-11-2024	IPR000286	Histone deacetylase family	-	MetaCyc:PWY-1822|MetaCyc:PWY-5497|MetaCyc:PWY-5784|MetaCyc:PWY-5846|MetaCyc:PWY-6409|MetaCyc:PWY-6899|MetaCyc:PWY-7018|MetaCyc:PWY-7403|MetaCyc:PWY-7430|MetaCyc:PWY-7496|MetaCyc:PWY-7571|MetaCyc:PWY-7652|MetaCyc:PWY-7771|MetaCyc:PWY-7821|MetaCyc:PWY-7850|MetaCyc:PWY-8229|MetaCyc:PWY-8293|MetaCyc:PWY-8402|MetaCyc:PWY-8418|MetaCyc:PWY-8431|MetaCyc:PWY-8432|MetaCyc:PWY-8453|Reactome:R-BTA-1538133|Re…
Cucsat.PASA.G7096_HDA	0e2d9a3a61d3e019d5969b2e8713a78f	605	PRINTS	PR01270	Histone deacetylase superfamily signature	349	364	3.2e-14	T	25-11-2024	IPR000286	Histone deacetylase family	-	MetaCyc:PWY-1822|MetaCyc:PWY-5497|MetaCyc:PWY-5784|MetaCyc:PWY-5846|MetaCyc:PWY-6409|MetaCyc:PWY-6899|MetaCyc:PWY-7018|MetaCyc:PWY-7403|MetaCyc:PWY-7430|MetaCyc:PWY-7496|MetaCyc:PWY-7571|MetaCyc:PWY-7652|MetaCyc:PWY-7771|MetaCyc:PWY-7821|MetaCyc:PWY-7850|MetaCyc:PWY-8229|MetaCyc:PWY-8293|MetaCyc:PWY-8402|MetaCyc:PWY-8418|MetaCyc:PWY-8431|MetaCyc:PWY-8432|MetaCyc:PWY-8453|Reactome:R-BTA-1538133|Re…
Cucsat.PASA.G7096_HDA	0e2d9a3a61d3e019d5969b2e8713a78f	605	PRINTS	PR01270	Histone deacetylase superfamily signature	437	447	3.2e-14	T	25-11-2024	IPR000286	Histone deacetylase family	-	MetaCyc:PWY-1822|MetaCyc:PWY-5497|MetaCyc:PWY-5784|MetaCyc:PWY-5846|MetaCyc:PWY-6409|MetaCyc:PWY-6899|MetaCyc:PWY-7018|MetaCyc:PWY-7403|MetaCyc:PWY-7430|MetaCyc:PWY-7496|MetaCyc:PWY-7571|MetaCyc:PWY-7652|MetaCyc:PWY-7771|MetaCyc:PWY-7821|MetaCyc:PWY-7850|MetaCyc:PWY-8229|MetaCyc:PWY-8293|MetaCyc:PWY-8402|MetaCyc:PWY-8418|MetaCyc:PWY-8431|MetaCyc:PWY-8432|MetaCyc:PWY-8453|Reactome:R-BTA-1538133|Re…
Cucsat.PASA.G7096_HDA	0e2d9a3a61d3e019d5969b2e8713a78f	605	SUPERFAMILY	SSF52768	Arginase/deacetylase	190	527	2.54e-104	T	25-11-2024	IPR023696	Ureohydrolase domain superfamily	-	MetaCyc:PWY-1822|MetaCyc:PWY-31|MetaCyc:PWY-40|MetaCyc:PWY-46|MetaCyc:PWY-4981|MetaCyc:PWY-4984|MetaCyc:PWY-5024|MetaCyc:PWY-5497|MetaCyc:PWY-5679|MetaCyc:PWY-5742|MetaCyc:PWY-5784|MetaCyc:PWY-5846|MetaCyc:PWY-6409|MetaCyc:PWY-6834|MetaCyc:PWY-6899|MetaCyc:PWY-6922|MetaCyc:PWY-7018|MetaCyc:PWY-7274|MetaCyc:PWY-7332|MetaCyc:PWY-7403|MetaCyc:PWY-7430|MetaCyc:PWY-7496|MetaCyc:PWY-7523|MetaCyc:PWY-75…
Cucsat.PASA.G7096_HDA	0e2d9a3a61d3e019d5969b2e8713a78f	605	ProSiteProfiles	PS50199	Zinc finger RanBP2 type profile.	120	150	8.1176	T	25-11-2024	IPR001876	Zinc finger, RanBP2-type	-	MetaCyc:PWY-2681|MetaCyc:PWY-5316|MetaCyc:PWY-5381|MetaCyc:PWY-6289|MetaCyc:PWY-6462|MetaCyc:PWY-6463|MetaCyc:PWY-6682|MetaCyc:PWY-6841|MetaCyc:PWY-7250|MetaCyc:PWY-7342|MetaCyc:PWY-7511|MetaCyc:PWY-7564|MetaCyc:PWY-7815|MetaCyc:PWY-7816|MetaCyc:PWY-7817|MetaCyc:PWY-7818|MetaCyc:PWY-7884|MetaCyc:PWY-7887|MetaCyc:PWY-8106|Reactome:R-BTA-195253|Reactome:R-BTA-5689896|Reactome:R-CEL-110320|Reactome:…
Cucsat.PASA.G7096_HDA	0e2d9a3a61d3e019d5969b2e8713a78f	605	Pfam	PF00850	Histone deacetylase domain	214	503	1e-87	T	25-11-2024	IPR023801	Histone deacetylase domain	-	MetaCyc:PWY-1822|MetaCyc:PWY-5497|MetaCyc:PWY-5784|MetaCyc:PWY-5846|MetaCyc:PWY-6409|MetaCyc:PWY-6899|MetaCyc:PWY-7018|MetaCyc:PWY-7403|MetaCyc:PWY-7430|MetaCyc:PWY-7496|MetaCyc:PWY-7571|MetaCyc:PWY-7652|MetaCyc:PWY-7771|MetaCyc:PWY-7821|MetaCyc:PWY-7850|MetaCyc:PWY-8229|MetaCyc:PWY-8293|MetaCyc:PWY-8402|MetaCyc:PWY-8418|MetaCyc:PWY-8431|MetaCyc:PWY-8432|MetaCyc:PWY-8453|Reactome:R-BTA-1538133|Re…
Cucsat.PASA.G7096_HDA	0e2d9a3a61d3e019d5969b2e8713a78f	605	CDD	cd09992	HDAC_classII	214	504	5.65277e-139	T	25-11-2024	-	-	-	-
Cucsat.PASA.G7096_HDA	0e2d9a3a61d3e019d5969b2e8713a78f	605	MobiDBLite	mobidb-lite	consensus disorder prediction	38	56	-	T	25-11-2024	-	-	-	-
Cucsat.PASA.G7096_HDA	0e2d9a3a61d3e019d5969b2e8713a78f	605	MobiDBLite	mobidb-lite	consensus disorder prediction	1	12	-	T	25-11-2024	-	-	-	-
Cucsat.PASA.G7096_HDA	0e2d9a3a61d3e019d5969b2e8713a78f	605	MobiDBLite	mobidb-lite	consensus disorder prediction	99	112	-	T	25-11-2024	-	-	-	-
Cucsat.PASA.G7096_HDA	0e2d9a3a61d3e019d5969b2e8713a78f	605	MobiDBLite	mobidb-lite	consensus disorder prediction	1	112	-	T	25-11-2024	-	-	-	-
Cucsat.PASA.G7096_HDA	0e2d9a3a61d3e019d5969b2e8713a78f	605	Gene3D	G3DSA:3.40.800.20	Histone deacetylase domain	190	543	9.8e-131	T	25-11-2024	IPR037138	Histone deacetylase domain superfamily	-	MetaCyc:PWY-1822|MetaCyc:PWY-5497|MetaCyc:PWY-5784|MetaCyc:PWY-5846|MetaCyc:PWY-6409|MetaCyc:PWY-6899|MetaCyc:PWY-7018|MetaCyc:PWY-7403|MetaCyc:PWY-7430|MetaCyc:PWY-7496|MetaCyc:PWY-7571|MetaCyc:PWY-7652|MetaCyc:PWY-7771|MetaCyc:PWY-7821|MetaCyc:PWY-7850|MetaCyc:PWY-8229|MetaCyc:PWY-8293|MetaCyc:PWY-8402|MetaCyc:PWY-8418|MetaCyc:PWY-8431|MetaCyc:PWY-8432|MetaCyc:PWY-8453|Reactome:R-BTA-1538133|Re…
Cucsat.PASA.G7096_HDA	0e2d9a3a61d3e019d5969b2e8713a78f	605	ProSitePatterns	PS01358	Zinc finger RanBP2-type signature.	125	144	-	T	25-11-2024	IPR001876	Zinc finger, RanBP2-type	-	MetaCyc:PWY-2681|MetaCyc:PWY-5316|MetaCyc:PWY-5381|MetaCyc:PWY-6289|MetaCyc:PWY-6462|MetaCyc:PWY-6463|MetaCyc:PWY-6682|MetaCyc:PWY-6841|MetaCyc:PWY-7250|MetaCyc:PWY-7342|MetaCyc:PWY-7511|MetaCyc:PWY-7564|MetaCyc:PWY-7815|MetaCyc:PWY-7816|MetaCyc:PWY-7817|MetaCyc:PWY-7818|MetaCyc:PWY-7884|MetaCyc:PWY-7887|MetaCyc:PWY-8106|Reactome:R-BTA-195253|Reactome:R-BTA-5689896|Reactome:R-CEL-110320|Reactome:…
Cucsat.PASA.G7096_HDA	0e2d9a3a61d3e019d5969b2e8713a78f	605	FunFam	G3DSA:3.40.800.20:FF:000014	Histone deacetylase 15	186	556	1.2e-157	T	25-11-2024	-	-	-	-
Cucsat.PASA.G7096_HDA	0e2d9a3a61d3e019d5969b2e8713a78f	605	PANTHER	PTHR10625	HISTONE DEACETYLASE HDAC1-RELATED	188	543	1.8e-113	T	25-11-2024	IPR050284	Histone deacetylase and polyamine deacetylase	GO:0000118(PANTHER)|GO:0004407(PANTHER)|GO:0005737(PANTHER)|GO:0016575(PANTHER)|GO:0040029(PANTHER)	MetaCyc:PWY-1822|MetaCyc:PWY-5497|MetaCyc:PWY-5784|MetaCyc:PWY-5846|MetaCyc:PWY-6409|MetaCyc:PWY-6899|MetaCyc:PWY-7018|MetaCyc:PWY-7403|MetaCyc:PWY-7430|MetaCyc:PWY-7496|MetaCyc:PWY-7571|MetaCyc:PWY-7652|MetaCyc:PWY-7771|MetaCyc:PWY-7821|MetaCyc:PWY-7850|MetaCyc:PWY-8229|MetaCyc:PWY-8293|MetaCyc:PWY-8402|MetaCyc:PWY-8418|MetaCyc:PWY-8431|MetaCyc:PWY-8432|MetaCyc:PWY-8453|Reactome:R-BTA-1538133|Re…
Cucsat.PASA.G11084_HDA	1c942d1898a9e768c0183a73514ec324	465	SUPERFAMILY	SSF52768	Arginase/deacetylase	20	385	1.06e-127	T	25-11-2024	IPR023696	Ureohydrolase domain superfamily	-	MetaCyc:PWY-1822|MetaCyc:PWY-31|MetaCyc:PWY-40|MetaCyc:PWY-46|MetaCyc:PWY-4981|MetaCyc:PWY-4984|MetaCyc:PWY-5024|MetaCyc:PWY-5497|MetaCyc:PWY-5679|MetaCyc:PWY-5742|MetaCyc:PWY-5784|MetaCyc:PWY-5846|MetaCyc:PWY-6409|MetaCyc:PWY-6834|MetaCyc:PWY-6899|MetaCyc:PWY-6922|MetaCyc:PWY-7018|MetaCyc:PWY-7274|MetaCyc:PWY-7332|MetaCyc:PWY-7403|MetaCyc:PWY-7430|MetaCyc:PWY-7496|MetaCyc:PWY-7523|MetaCyc:PWY-75…
Cucsat.PASA.G11084_HDA	1c942d1898a9e768c0183a73514ec324	465	PIRSF	PIRSF037913	HDAC_I_euk	8	462	0	T	25-11-2024	IPR003084	Histone deacetylase	GO:0004407(InterPro)	MetaCyc:PWY-1822|MetaCyc:PWY-5497|MetaCyc:PWY-5784|MetaCyc:PWY-5846|MetaCyc:PWY-6409|MetaCyc:PWY-6899|MetaCyc:PWY-7018|MetaCyc:PWY-7403|MetaCyc:PWY-7430|MetaCyc:PWY-7496|MetaCyc:PWY-7571|MetaCyc:PWY-7652|MetaCyc:PWY-7771|MetaCyc:PWY-7821|MetaCyc:PWY-7850|MetaCyc:PWY-8229|MetaCyc:PWY-8293|MetaCyc:PWY-8402|MetaCyc:PWY-8418|MetaCyc:PWY-8431|MetaCyc:PWY-8432|MetaCyc:PWY-8453|Reactome:R-BTA-1538133|Re…
Cucsat.PASA.G11084_HDA	1c942d1898a9e768c0183a73514ec324	465	Gene3D	G3DSA:3.40.800.20	Histone deacetylase domain	18	393	0	T	25-11-2024	IPR037138	Histone deacetylase domain superfamily	-	MetaCyc:PWY-1822|MetaCyc:PWY-5497|MetaCyc:PWY-5784|MetaCyc:PWY-5846|MetaCyc:PWY-6409|MetaCyc:PWY-6899|MetaCyc:PWY-7018|MetaCyc:PWY-7403|MetaCyc:PWY-7430|MetaCyc:PWY-7496|MetaCyc:PWY-7571|MetaCyc:PWY-7652|MetaCyc:PWY-7771|MetaCyc:PWY-7821|MetaCyc:PWY-7850|MetaCyc:PWY-8229|MetaCyc:PWY-8293|MetaCyc:PWY-8402|MetaCyc:PWY-8418|MetaCyc:PWY-8431|MetaCyc:PWY-8432|MetaCyc:PWY-8453|Reactome:R-BTA-1538133|Re…
Cucsat.PASA.G11084_HDA	1c942d1898a9e768c0183a73514ec324	465	PANTHER	PTHR10625	HISTONE DEACETYLASE HDAC1-RELATED	17	400	1.5e-121	T	25-11-2024	IPR050284	Histone deacetylase and polyamine deacetylase	GO:0004407(PANTHER)|GO:0005634(PANTHER)|GO:0016575(PANTHER)|GO:0040029(PANTHER)	MetaCyc:PWY-1822|MetaCyc:PWY-5497|MetaCyc:PWY-5784|MetaCyc:PWY-5846|MetaCyc:PWY-6409|MetaCyc:PWY-6899|MetaCyc:PWY-7018|MetaCyc:PWY-7403|MetaCyc:PWY-7430|MetaCyc:PWY-7496|MetaCyc:PWY-7571|MetaCyc:PWY-7652|MetaCyc:PWY-7771|MetaCyc:PWY-7821|MetaCyc:PWY-7850|MetaCyc:PWY-8229|MetaCyc:PWY-8293|MetaCyc:PWY-8402|MetaCyc:PWY-8418|MetaCyc:PWY-8431|MetaCyc:PWY-8432|MetaCyc:PWY-8453|Reactome:R-BTA-1538133|Re…
Cucsat.PASA.G11084_HDA	1c942d1898a9e768c0183a73514ec324	465	MobiDBLite	mobidb-lite	consensus disorder prediction	438	447	-	T	25-11-2024	-	-	-	-
Cucsat.PASA.G11084_HDA	1c942d1898a9e768c0183a73514ec324	465	PRINTS	PR01271	Histone deacetylase signature	41	58	9e-63	T	25-11-2024	IPR003084	Histone deacetylase	GO:0004407(InterPro)	MetaCyc:PWY-1822|MetaCyc:PWY-5497|MetaCyc:PWY-5784|MetaCyc:PWY-5846|MetaCyc:PWY-6409|MetaCyc:PWY-6899|MetaCyc:PWY-7018|MetaCyc:PWY-7403|MetaCyc:PWY-7430|MetaCyc:PWY-7496|MetaCyc:PWY-7571|MetaCyc:PWY-7652|MetaCyc:PWY-7771|MetaCyc:PWY-7821|MetaCyc:PWY-7850|MetaCyc:PWY-8229|MetaCyc:PWY-8293|MetaCyc:PWY-8402|MetaCyc:PWY-8418|MetaCyc:PWY-8431|MetaCyc:PWY-8432|MetaCyc:PWY-8453|Reactome:R-BTA-1538133|Re…
Cucsat.PASA.G11084_HDA	1c942d1898a9e768c0183a73514ec324	465	PRINTS	PR01271	Histone deacetylase signature	74	92	9e-63	T	25-11-2024	IPR003084	Histone deacetylase	GO:0004407(InterPro)	MetaCyc:PWY-1822|MetaCyc:PWY-5497|MetaCyc:PWY-5784|MetaCyc:PWY-5846|MetaCyc:PWY-6409|MetaCyc:PWY-6899|MetaCyc:PWY-7018|MetaCyc:PWY-7403|MetaCyc:PWY-7430|MetaCyc:PWY-7496|MetaCyc:PWY-7571|MetaCyc:PWY-7652|MetaCyc:PWY-7771|MetaCyc:PWY-7821|MetaCyc:PWY-7850|MetaCyc:PWY-8229|MetaCyc:PWY-8293|MetaCyc:PWY-8402|MetaCyc:PWY-8418|MetaCyc:PWY-8431|MetaCyc:PWY-8432|MetaCyc:PWY-8453|Reactome:R-BTA-1538133|Re…
Cucsat.PASA.G11084_HDA	1c942d1898a9e768c0183a73514ec324	465	PRINTS	PR01271	Histone deacetylase signature	107	124	9e-63	T	25-11-2024	IPR003084	Histone deacetylase	GO:0004407(InterPro)	MetaCyc:PWY-1822|MetaCyc:PWY-5497|MetaCyc:PWY-5784|MetaCyc:PWY-5846|MetaCyc:PWY-6409|MetaCyc:PWY-6899|MetaCyc:PWY-7018|MetaCyc:PWY-7403|MetaCyc:PWY-7430|MetaCyc:PWY-7496|MetaCyc:PWY-7571|MetaCyc:PWY-7652|MetaCyc:PWY-7771|MetaCyc:PWY-7821|MetaCyc:PWY-7850|MetaCyc:PWY-8229|MetaCyc:PWY-8293|MetaCyc:PWY-8402|MetaCyc:PWY-8418|MetaCyc:PWY-8431|MetaCyc:PWY-8432|MetaCyc:PWY-8453|Reactome:R-BTA-1538133|Re…
Cucsat.PASA.G11084_HDA	1c942d1898a9e768c0183a73514ec324	465	PRINTS	PR01271	Histone deacetylase signature	128	148	9e-63	T	25-11-2024	IPR003084	Histone deacetylase	GO:0004407(InterPro)	MetaCyc:PWY-1822|MetaCyc:PWY-5497|MetaCyc:PWY-5784|MetaCyc:PWY-5846|MetaCyc:PWY-6409|MetaCyc:PWY-6899|MetaCyc:PWY-7018|MetaCyc:PWY-7403|MetaCyc:PWY-7430|MetaCyc:PWY-7496|MetaCyc:PWY-7571|MetaCyc:PWY-7652|MetaCyc:PWY-7771|MetaCyc:PWY-7821|MetaCyc:PWY-7850|MetaCyc:PWY-8229|MetaCyc:PWY-8293|MetaCyc:PWY-8402|MetaCyc:PWY-8418|MetaCyc:PWY-8431|MetaCyc:PWY-8432|MetaCyc:PWY-8453|Reactome:R-BTA-1538133|Re…
Cucsat.PASA.G11084_HDA	1c942d1898a9e768c0183a73514ec324	465	PRINTS	PR01271	Histone deacetylase signature	169	185	9e-63	T	25-11-2024	IPR003084	Histone deacetylase	GO:0004407(InterPro)	MetaCyc:PWY-1822|MetaCyc:PWY-5497|MetaCyc:PWY-5784|MetaCyc:PWY-5846|MetaCyc:PWY-6409|MetaCyc:PWY-6899|MetaCyc:PWY-7018|MetaCyc:PWY-7403|MetaCyc:PWY-7430|MetaCyc:PWY-7496|MetaCyc:PWY-7571|MetaCyc:PWY-7652|MetaCyc:PWY-7771|MetaCyc:PWY-7821|MetaCyc:PWY-7850|MetaCyc:PWY-8229|MetaCyc:PWY-8293|MetaCyc:PWY-8402|MetaCyc:PWY-8418|MetaCyc:PWY-8431|MetaCyc:PWY-8432|MetaCyc:PWY-8453|Reactome:R-BTA-1538133|Re…
Cucsat.PASA.G11084_HDA	1c942d1898a9e768c0183a73514ec324	465	PRINTS	PR01271	Histone deacetylase signature	228	241	9e-63	T	25-11-2024	IPR003084	Histone deacetylase	GO:0004407(InterPro)	MetaCyc:PWY-1822|MetaCyc:PWY-5497|MetaCyc:PWY-5784|MetaCyc:PWY-5846|MetaCyc:PWY-6409|MetaCyc:PWY-6899|MetaCyc:PWY-7018|MetaCyc:PWY-7403|MetaCyc:PWY-7430|MetaCyc:PWY-7496|MetaCyc:PWY-7571|MetaCyc:PWY-7652|MetaCyc:PWY-7771|MetaCyc:PWY-7821|MetaCyc:PWY-7850|MetaCyc:PWY-8229|MetaCyc:PWY-8293|MetaCyc:PWY-8402|MetaCyc:PWY-8418|MetaCyc:PWY-8431|MetaCyc:PWY-8432|MetaCyc:PWY-8453|Reactome:R-BTA-1538133|Re…
Cucsat.PASA.G11084_HDA	1c942d1898a9e768c0183a73514ec324	465	PRINTS	PR01271	Histone deacetylase signature	245	263	9e-63	T	25-11-2024	IPR003084	Histone deacetylase	GO:0004407(InterPro)	MetaCyc:PWY-1822|MetaCyc:PWY-5497|MetaCyc:PWY-5784|MetaCyc:PWY-5846|MetaCyc:PWY-6409|MetaCyc:PWY-6899|MetaCyc:PWY-7018|MetaCyc:PWY-7403|MetaCyc:PWY-7430|MetaCyc:PWY-7496|MetaCyc:PWY-7571|MetaCyc:PWY-7652|MetaCyc:PWY-7771|MetaCyc:PWY-7821|MetaCyc:PWY-7850|MetaCyc:PWY-8229|MetaCyc:PWY-8293|MetaCyc:PWY-8402|MetaCyc:PWY-8418|MetaCyc:PWY-8431|MetaCyc:PWY-8432|MetaCyc:PWY-8453|Reactome:R-BTA-1538133|Re…
Cucsat.PASA.G11084_HDA	1c942d1898a9e768c0183a73514ec324	465	MobiDBLite	mobidb-lite	consensus disorder prediction	390	465	-	T	25-11-2024	-	-	-	-
Cucsat.PASA.G11084_HDA	1c942d1898a9e768c0183a73514ec324	465	CDD	cd09991	HDAC_classI	25	332	0	T	25-11-2024	-	-	-	-
Cucsat.PASA.G11084_HDA	1c942d1898a9e768c0183a73514ec324	465	PRINTS	PR01270	Histone deacetylase superfamily signature	150	173	1.7e-24	T	25-11-2024	IPR000286	Histone deacetylase family	-	MetaCyc:PWY-1822|MetaCyc:PWY-5497|MetaCyc:PWY-5784|MetaCyc:PWY-5846|MetaCyc:PWY-6409|MetaCyc:PWY-6899|MetaCyc:PWY-7018|MetaCyc:PWY-7403|MetaCyc:PWY-7430|MetaCyc:PWY-7496|MetaCyc:PWY-7571|MetaCyc:PWY-7652|MetaCyc:PWY-7771|MetaCyc:PWY-7821|MetaCyc:PWY-7850|MetaCyc:PWY-8229|MetaCyc:PWY-8293|MetaCyc:PWY-8402|MetaCyc:PWY-8418|MetaCyc:PWY-8431|MetaCyc:PWY-8432|MetaCyc:PWY-8453|Reactome:R-BTA-1538133|Re…
Cucsat.PASA.G11084_HDA	1c942d1898a9e768c0183a73514ec324	465	PRINTS	PR01270	Histone deacetylase superfamily signature	182	197	1.7e-24	T	25-11-2024	IPR000286	Histone deacetylase family	-	MetaCyc:PWY-1822|MetaCyc:PWY-5497|MetaCyc:PWY-5784|MetaCyc:PWY-5846|MetaCyc:PWY-6409|MetaCyc:PWY-6899|MetaCyc:PWY-7018|MetaCyc:PWY-7403|MetaCyc:PWY-7430|MetaCyc:PWY-7496|MetaCyc:PWY-7571|MetaCyc:PWY-7652|MetaCyc:PWY-7771|MetaCyc:PWY-7821|MetaCyc:PWY-7850|MetaCyc:PWY-8229|MetaCyc:PWY-8293|MetaCyc:PWY-8402|MetaCyc:PWY-8418|MetaCyc:PWY-8431|MetaCyc:PWY-8432|MetaCyc:PWY-8453|Reactome:R-BTA-1538133|Re…
Cucsat.PASA.G11084_HDA	1c942d1898a9e768c0183a73514ec324	465	PRINTS	PR01270	Histone deacetylase superfamily signature	267	277	1.7e-24	T	25-11-2024	IPR000286	Histone deacetylase family	-	MetaCyc:PWY-1822|MetaCyc:PWY-5497|MetaCyc:PWY-5784|MetaCyc:PWY-5846|MetaCyc:PWY-6409|MetaCyc:PWY-6899|MetaCyc:PWY-7018|MetaCyc:PWY-7403|MetaCyc:PWY-7430|MetaCyc:PWY-7496|MetaCyc:PWY-7571|MetaCyc:PWY-7652|MetaCyc:PWY-7771|MetaCyc:PWY-7821|MetaCyc:PWY-7850|MetaCyc:PWY-8229|MetaCyc:PWY-8293|MetaCyc:PWY-8402|MetaCyc:PWY-8418|MetaCyc:PWY-8431|MetaCyc:PWY-8432|MetaCyc:PWY-8453|Reactome:R-BTA-1538133|Re…
Cucsat.PASA.G11084_HDA	1c942d1898a9e768c0183a73514ec324	465	Pfam	PF00850	Histone deacetylase domain	39	330	2.6e-84	T	25-11-2024	IPR023801	Histone deacetylase domain	-	MetaCyc:PWY-1822|MetaCyc:PWY-5497|MetaCyc:PWY-5784|MetaCyc:PWY-5846|MetaCyc:PWY-6409|MetaCyc:PWY-6899|MetaCyc:PWY-7018|MetaCyc:PWY-7403|MetaCyc:PWY-7430|MetaCyc:PWY-7496|MetaCyc:PWY-7571|MetaCyc:PWY-7652|MetaCyc:PWY-7771|MetaCyc:PWY-7821|MetaCyc:PWY-7850|MetaCyc:PWY-8229|MetaCyc:PWY-8293|MetaCyc:PWY-8402|MetaCyc:PWY-8418|MetaCyc:PWY-8431|MetaCyc:PWY-8432|MetaCyc:PWY-8453|Reactome:R-BTA-1538133|Re…
Cucsat.PASA.G11084_HDA	1c942d1898a9e768c0183a73514ec324	465	FunFam	G3DSA:3.40.800.20:FF:000001	Histone deacetylase	18	397	0	T	25-11-2024	-	-	-	-
Cucsat.PASA.G18140_HDA	92f250d385e7f1e58884eff390f84250	440	PRINTS	PR01270	Histone deacetylase superfamily signature	165	180	2.9e-21	T	25-11-2024	IPR000286	Histone deacetylase family	-	MetaCyc:PWY-1822|MetaCyc:PWY-5497|MetaCyc:PWY-5784|MetaCyc:PWY-5846|MetaCyc:PWY-6409|MetaCyc:PWY-6899|MetaCyc:PWY-7018|MetaCyc:PWY-7403|MetaCyc:PWY-7430|MetaCyc:PWY-7496|MetaCyc:PWY-7571|MetaCyc:PWY-7652|MetaCyc:PWY-7771|MetaCyc:PWY-7821|MetaCyc:PWY-7850|MetaCyc:PWY-8229|MetaCyc:PWY-8293|MetaCyc:PWY-8402|MetaCyc:PWY-8418|MetaCyc:PWY-8431|MetaCyc:PWY-8432|MetaCyc:PWY-8453|Reactome:R-BTA-1538133|Re…
Cucsat.PASA.G18140_HDA	92f250d385e7f1e58884eff390f84250	440	PRINTS	PR01270	Histone deacetylase superfamily signature	133	156	2.9e-21	T	25-11-2024	IPR000286	Histone deacetylase family	-	MetaCyc:PWY-1822|MetaCyc:PWY-5497|MetaCyc:PWY-5784|MetaCyc:PWY-5846|MetaCyc:PWY-6409|MetaCyc:PWY-6899|MetaCyc:PWY-7018|MetaCyc:PWY-7403|MetaCyc:PWY-7430|MetaCyc:PWY-7496|MetaCyc:PWY-7571|MetaCyc:PWY-7652|MetaCyc:PWY-7771|MetaCyc:PWY-7821|MetaCyc:PWY-7850|MetaCyc:PWY-8229|MetaCyc:PWY-8293|MetaCyc:PWY-8402|MetaCyc:PWY-8418|MetaCyc:PWY-8431|MetaCyc:PWY-8432|MetaCyc:PWY-8453|Reactome:R-BTA-1538133|Re…
Cucsat.PASA.G18140_HDA	92f250d385e7f1e58884eff390f84250	440	PRINTS	PR01270	Histone deacetylase superfamily signature	261	271	2.9e-21	T	25-11-2024	IPR000286	Histone deacetylase family	-	MetaCyc:PWY-1822|MetaCyc:PWY-5497|MetaCyc:PWY-5784|MetaCyc:PWY-5846|MetaCyc:PWY-6409|MetaCyc:PWY-6899|MetaCyc:PWY-7018|MetaCyc:PWY-7403|MetaCyc:PWY-7430|MetaCyc:PWY-7496|MetaCyc:PWY-7571|MetaCyc:PWY-7652|MetaCyc:PWY-7771|MetaCyc:PWY-7821|MetaCyc:PWY-7850|MetaCyc:PWY-8229|MetaCyc:PWY-8293|MetaCyc:PWY-8402|MetaCyc:PWY-8418|MetaCyc:PWY-8431|MetaCyc:PWY-8432|MetaCyc:PWY-8453|Reactome:R-BTA-1538133|Re…
Cucsat.PASA.G18140_HDA	92f250d385e7f1e58884eff390f84250	440	SUPERFAMILY	SSF52768	Arginase/deacetylase	6	380	1.1e-113	T	25-11-2024	IPR023696	Ureohydrolase domain superfamily	-	MetaCyc:PWY-1822|MetaCyc:PWY-31|MetaCyc:PWY-40|MetaCyc:PWY-46|MetaCyc:PWY-4981|MetaCyc:PWY-4984|MetaCyc:PWY-5024|MetaCyc:PWY-5497|MetaCyc:PWY-5679|MetaCyc:PWY-5742|MetaCyc:PWY-5784|MetaCyc:PWY-5846|MetaCyc:PWY-6409|MetaCyc:PWY-6834|MetaCyc:PWY-6899|MetaCyc:PWY-6922|MetaCyc:PWY-7018|MetaCyc:PWY-7274|MetaCyc:PWY-7332|MetaCyc:PWY-7403|MetaCyc:PWY-7430|MetaCyc:PWY-7496|MetaCyc:PWY-7523|MetaCyc:PWY-75…
Cucsat.PASA.G18140_HDA	92f250d385e7f1e58884eff390f84250	440	Gene3D	G3DSA:3.40.800.20	Histone deacetylase domain	1	392	6.8e-133	T	25-11-2024	IPR037138	Histone deacetylase domain superfamily	-	MetaCyc:PWY-1822|MetaCyc:PWY-5497|MetaCyc:PWY-5784|MetaCyc:PWY-5846|MetaCyc:PWY-6409|MetaCyc:PWY-6899|MetaCyc:PWY-7018|MetaCyc:PWY-7403|MetaCyc:PWY-7430|MetaCyc:PWY-7496|MetaCyc:PWY-7571|MetaCyc:PWY-7652|MetaCyc:PWY-7771|MetaCyc:PWY-7821|MetaCyc:PWY-7850|MetaCyc:PWY-8229|MetaCyc:PWY-8293|MetaCyc:PWY-8402|MetaCyc:PWY-8418|MetaCyc:PWY-8431|MetaCyc:PWY-8432|MetaCyc:PWY-8453|Reactome:R-BTA-1538133|Re…
Cucsat.PASA.G18140_HDA	92f250d385e7f1e58884eff390f84250	440	PRINTS	PR01271	Histone deacetylase signature	229	247	9.1e-52	T	25-11-2024	IPR003084	Histone deacetylase	GO:0004407(InterPro)	MetaCyc:PWY-1822|MetaCyc:PWY-5497|MetaCyc:PWY-5784|MetaCyc:PWY-5846|MetaCyc:PWY-6409|MetaCyc:PWY-6899|MetaCyc:PWY-7018|MetaCyc:PWY-7403|MetaCyc:PWY-7430|MetaCyc:PWY-7496|MetaCyc:PWY-7571|MetaCyc:PWY-7652|MetaCyc:PWY-7771|MetaCyc:PWY-7821|MetaCyc:PWY-7850|MetaCyc:PWY-8229|MetaCyc:PWY-8293|MetaCyc:PWY-8402|MetaCyc:PWY-8418|MetaCyc:PWY-8431|MetaCyc:PWY-8432|MetaCyc:PWY-8453|Reactome:R-BTA-1538133|Re…
Cucsat.PASA.G18140_HDA	92f250d385e7f1e58884eff390f84250	440	PRINTS	PR01271	Histone deacetylase signature	26	43	9.1e-52	T	25-11-2024	IPR003084	Histone deacetylase	GO:0004407(InterPro)	MetaCyc:PWY-1822|MetaCyc:PWY-5497|MetaCyc:PWY-5784|MetaCyc:PWY-5846|MetaCyc:PWY-6409|MetaCyc:PWY-6899|MetaCyc:PWY-7018|MetaCyc:PWY-7403|MetaCyc:PWY-7430|MetaCyc:PWY-7496|MetaCyc:PWY-7571|MetaCyc:PWY-7652|MetaCyc:PWY-7771|MetaCyc:PWY-7821|MetaCyc:PWY-7850|MetaCyc:PWY-8229|MetaCyc:PWY-8293|MetaCyc:PWY-8402|MetaCyc:PWY-8418|MetaCyc:PWY-8431|MetaCyc:PWY-8432|MetaCyc:PWY-8453|Reactome:R-BTA-1538133|Re…
Cucsat.PASA.G18140_HDA	92f250d385e7f1e58884eff390f84250	440	PRINTS	PR01271	Histone deacetylase signature	152	168	9.1e-52	T	25-11-2024	IPR003084	Histone deacetylase	GO:0004407(InterPro)	MetaCyc:PWY-1822|MetaCyc:PWY-5497|MetaCyc:PWY-5784|MetaCyc:PWY-5846|MetaCyc:PWY-6409|MetaCyc:PWY-6899|MetaCyc:PWY-7018|MetaCyc:PWY-7403|MetaCyc:PWY-7430|MetaCyc:PWY-7496|MetaCyc:PWY-7571|MetaCyc:PWY-7652|MetaCyc:PWY-7771|MetaCyc:PWY-7821|MetaCyc:PWY-7850|MetaCyc:PWY-8229|MetaCyc:PWY-8293|MetaCyc:PWY-8402|MetaCyc:PWY-8418|MetaCyc:PWY-8431|MetaCyc:PWY-8432|MetaCyc:PWY-8453|Reactome:R-BTA-1538133|Re…
Cucsat.PASA.G18140_HDA	92f250d385e7f1e58884eff390f84250	440	PRINTS	PR01271	Histone deacetylase signature	59	77	9.1e-52	T	25-11-2024	IPR003084	Histone deacetylase	GO:0004407(InterPro)	MetaCyc:PWY-1822|MetaCyc:PWY-5497|MetaCyc:PWY-5784|MetaCyc:PWY-5846|MetaCyc:PWY-6409|MetaCyc:PWY-6899|MetaCyc:PWY-7018|MetaCyc:PWY-7403|MetaCyc:PWY-7430|MetaCyc:PWY-7496|MetaCyc:PWY-7571|MetaCyc:PWY-7652|MetaCyc:PWY-7771|MetaCyc:PWY-7821|MetaCyc:PWY-7850|MetaCyc:PWY-8229|MetaCyc:PWY-8293|MetaCyc:PWY-8402|MetaCyc:PWY-8418|MetaCyc:PWY-8431|MetaCyc:PWY-8432|MetaCyc:PWY-8453|Reactome:R-BTA-1538133|Re…
Cucsat.PASA.G18140_HDA	92f250d385e7f1e58884eff390f84250	440	PRINTS	PR01271	Histone deacetylase signature	90	107	9.1e-52	T	25-11-2024	IPR003084	Histone deacetylase	GO:0004407(InterPro)	MetaCyc:PWY-1822|MetaCyc:PWY-5497|MetaCyc:PWY-5784|MetaCyc:PWY-5846|MetaCyc:PWY-6409|MetaCyc:PWY-6899|MetaCyc:PWY-7018|MetaCyc:PWY-7403|MetaCyc:PWY-7430|MetaCyc:PWY-7496|MetaCyc:PWY-7571|MetaCyc:PWY-7652|MetaCyc:PWY-7771|MetaCyc:PWY-7821|MetaCyc:PWY-7850|MetaCyc:PWY-8229|MetaCyc:PWY-8293|MetaCyc:PWY-8402|MetaCyc:PWY-8418|MetaCyc:PWY-8431|MetaCyc:PWY-8432|MetaCyc:PWY-8453|Reactome:R-BTA-1538133|Re…
Cucsat.PASA.G18140_HDA	92f250d385e7f1e58884eff390f84250	440	PRINTS	PR01271	Histone deacetylase signature	111	131	9.1e-52	T	25-11-2024	IPR003084	Histone deacetylase	GO:0004407(InterPro)	MetaCyc:PWY-1822|MetaCyc:PWY-5497|MetaCyc:PWY-5784|MetaCyc:PWY-5846|MetaCyc:PWY-6409|MetaCyc:PWY-6899|MetaCyc:PWY-7018|MetaCyc:PWY-7403|MetaCyc:PWY-7430|MetaCyc:PWY-7496|MetaCyc:PWY-7571|MetaCyc:PWY-7652|MetaCyc:PWY-7771|MetaCyc:PWY-7821|MetaCyc:PWY-7850|MetaCyc:PWY-8229|MetaCyc:PWY-8293|MetaCyc:PWY-8402|MetaCyc:PWY-8418|MetaCyc:PWY-8431|MetaCyc:PWY-8432|MetaCyc:PWY-8453|Reactome:R-BTA-1538133|Re…
Cucsat.PASA.G18140_HDA	92f250d385e7f1e58884eff390f84250	440	PRINTS	PR01271	Histone deacetylase signature	212	225	9.1e-52	T	25-11-2024	IPR003084	Histone deacetylase	GO:0004407(InterPro)	MetaCyc:PWY-1822|MetaCyc:PWY-5497|MetaCyc:PWY-5784|MetaCyc:PWY-5846|MetaCyc:PWY-6409|MetaCyc:PWY-6899|MetaCyc:PWY-7018|MetaCyc:PWY-7403|MetaCyc:PWY-7430|MetaCyc:PWY-7496|MetaCyc:PWY-7571|MetaCyc:PWY-7652|MetaCyc:PWY-7771|MetaCyc:PWY-7821|MetaCyc:PWY-7850|MetaCyc:PWY-8229|MetaCyc:PWY-8293|MetaCyc:PWY-8402|MetaCyc:PWY-8418|MetaCyc:PWY-8431|MetaCyc:PWY-8432|MetaCyc:PWY-8453|Reactome:R-BTA-1538133|Re…
Cucsat.PASA.G18140_HDA	92f250d385e7f1e58884eff390f84250	440	Pfam	PF00850	Histone deacetylase domain	24	324	5.7e-75	T	25-11-2024	IPR023801	Histone deacetylase domain	-	MetaCyc:PWY-1822|MetaCyc:PWY-5497|MetaCyc:PWY-5784|MetaCyc:PWY-5846|MetaCyc:PWY-6409|MetaCyc:PWY-6899|MetaCyc:PWY-7018|MetaCyc:PWY-7403|MetaCyc:PWY-7430|MetaCyc:PWY-7496|MetaCyc:PWY-7571|MetaCyc:PWY-7652|MetaCyc:PWY-7771|MetaCyc:PWY-7821|MetaCyc:PWY-7850|MetaCyc:PWY-8229|MetaCyc:PWY-8293|MetaCyc:PWY-8402|MetaCyc:PWY-8418|MetaCyc:PWY-8431|MetaCyc:PWY-8432|MetaCyc:PWY-8453|Reactome:R-BTA-1538133|Re…
Cucsat.PASA.G18140_HDA	92f250d385e7f1e58884eff390f84250	440	PIRSF	PIRSF037913	HDAC_I_euk	1	440	2.7e-207	T	25-11-2024	IPR003084	Histone deacetylase	GO:0004407(InterPro)	MetaCyc:PWY-1822|MetaCyc:PWY-5497|MetaCyc:PWY-5784|MetaCyc:PWY-5846|MetaCyc:PWY-6409|MetaCyc:PWY-6899|MetaCyc:PWY-7018|MetaCyc:PWY-7403|MetaCyc:PWY-7430|MetaCyc:PWY-7496|MetaCyc:PWY-7571|MetaCyc:PWY-7652|MetaCyc:PWY-7771|MetaCyc:PWY-7821|MetaCyc:PWY-7850|MetaCyc:PWY-8229|MetaCyc:PWY-8293|MetaCyc:PWY-8402|MetaCyc:PWY-8418|MetaCyc:PWY-8431|MetaCyc:PWY-8432|MetaCyc:PWY-8453|Reactome:R-BTA-1538133|Re…
Cucsat.PASA.G18140_HDA	92f250d385e7f1e58884eff390f84250	440	PANTHER	PTHR10625	HISTONE DEACETYLASE HDAC1-RELATED	3	389	5.7e-110	T	25-11-2024	IPR050284	Histone deacetylase and polyamine deacetylase	GO:0004407(PANTHER)|GO:0005634(PANTHER)|GO:0016575(PANTHER)|GO:0040029(PANTHER)	MetaCyc:PWY-1822|MetaCyc:PWY-5497|MetaCyc:PWY-5784|MetaCyc:PWY-5846|MetaCyc:PWY-6409|MetaCyc:PWY-6899|MetaCyc:PWY-7018|MetaCyc:PWY-7403|MetaCyc:PWY-7430|MetaCyc:PWY-7496|MetaCyc:PWY-7571|MetaCyc:PWY-7652|MetaCyc:PWY-7771|MetaCyc:PWY-7821|MetaCyc:PWY-7850|MetaCyc:PWY-8229|MetaCyc:PWY-8293|MetaCyc:PWY-8402|MetaCyc:PWY-8418|MetaCyc:PWY-8431|MetaCyc:PWY-8432|MetaCyc:PWY-8453|Reactome:R-BTA-1538133|Re…
Cucsat.PASA.G18140_HDA	92f250d385e7f1e58884eff390f84250	440	MobiDBLite	mobidb-lite	consensus disorder prediction	391	440	-	T	25-11-2024	-	-	-	-
Cucsat.PASA.G18140_HDA	92f250d385e7f1e58884eff390f84250	440	MobiDBLite	mobidb-lite	consensus disorder prediction	407	424	-	T	25-11-2024	-	-	-	-
Cucsat.PASA.G18140_HDA	92f250d385e7f1e58884eff390f84250	440	MobiDBLite	mobidb-lite	consensus disorder prediction	425	440	-	T	25-11-2024	-	-	-	-
Cucsat.PASA.G18140_HDA	92f250d385e7f1e58884eff390f84250	440	FunFam	G3DSA:3.40.800.20:FF:000008	Histone deacetylase	1	392	2.2e-240	T	25-11-2024	-	-	-	-
Cucsat.PASA.G18033_HDA	7216466b99c2a093d964decd020aa1a3	492	FunFam	G3DSA:3.40.800.20:FF:000001	Histone deacetylase	15	392	0	T	25-11-2024	-	-	-	-
Cucsat.PASA.G18033_HDA	7216466b99c2a093d964decd020aa1a3	492	MobiDBLite	mobidb-lite	consensus disorder prediction	422	444	-	T	25-11-2024	-	-	-	-
Cucsat.PASA.G18033_HDA	7216466b99c2a093d964decd020aa1a3	492	MobiDBLite	mobidb-lite	consensus disorder prediction	472	485	-	T	25-11-2024	-	-	-	-
Cucsat.PASA.G18033_HDA	7216466b99c2a093d964decd020aa1a3	492	Pfam	PF00850	Histone deacetylase domain	36	324	2.9e-83	T	25-11-2024	IPR023801	Histone deacetylase domain	-	MetaCyc:PWY-1822|MetaCyc:PWY-5497|MetaCyc:PWY-5784|MetaCyc:PWY-5846|MetaCyc:PWY-6409|MetaCyc:PWY-6899|MetaCyc:PWY-7018|MetaCyc:PWY-7403|MetaCyc:PWY-7430|MetaCyc:PWY-7496|MetaCyc:PWY-7571|MetaCyc:PWY-7652|MetaCyc:PWY-7771|MetaCyc:PWY-7821|MetaCyc:PWY-7850|MetaCyc:PWY-8229|MetaCyc:PWY-8293|MetaCyc:PWY-8402|MetaCyc:PWY-8418|MetaCyc:PWY-8431|MetaCyc:PWY-8432|MetaCyc:PWY-8453|Reactome:R-BTA-1538133|Re…
Cucsat.PASA.G18033_HDA	7216466b99c2a093d964decd020aa1a3	492	PRINTS	PR01270	Histone deacetylase superfamily signature	145	168	1.4e-23	T	25-11-2024	IPR000286	Histone deacetylase family	-	MetaCyc:PWY-1822|MetaCyc:PWY-5497|MetaCyc:PWY-5784|MetaCyc:PWY-5846|MetaCyc:PWY-6409|MetaCyc:PWY-6899|MetaCyc:PWY-7018|MetaCyc:PWY-7403|MetaCyc:PWY-7430|MetaCyc:PWY-7496|MetaCyc:PWY-7571|MetaCyc:PWY-7652|MetaCyc:PWY-7771|MetaCyc:PWY-7821|MetaCyc:PWY-7850|MetaCyc:PWY-8229|MetaCyc:PWY-8293|MetaCyc:PWY-8402|MetaCyc:PWY-8418|MetaCyc:PWY-8431|MetaCyc:PWY-8432|MetaCyc:PWY-8453|Reactome:R-BTA-1538133|Re…
Cucsat.PASA.G18033_HDA	7216466b99c2a093d964decd020aa1a3	492	PRINTS	PR01270	Histone deacetylase superfamily signature	177	192	1.4e-23	T	25-11-2024	IPR000286	Histone deacetylase family	-	MetaCyc:PWY-1822|MetaCyc:PWY-5497|MetaCyc:PWY-5784|MetaCyc:PWY-5846|MetaCyc:PWY-6409|MetaCyc:PWY-6899|MetaCyc:PWY-7018|MetaCyc:PWY-7403|MetaCyc:PWY-7430|MetaCyc:PWY-7496|MetaCyc:PWY-7571|MetaCyc:PWY-7652|MetaCyc:PWY-7771|MetaCyc:PWY-7821|MetaCyc:PWY-7850|MetaCyc:PWY-8229|MetaCyc:PWY-8293|MetaCyc:PWY-8402|MetaCyc:PWY-8418|MetaCyc:PWY-8431|MetaCyc:PWY-8432|MetaCyc:PWY-8453|Reactome:R-BTA-1538133|Re…
Cucsat.PASA.G18033_HDA	7216466b99c2a093d964decd020aa1a3	492	PRINTS	PR01270	Histone deacetylase superfamily signature	262	272	1.4e-23	T	25-11-2024	IPR000286	Histone deacetylase family	-	MetaCyc:PWY-1822|MetaCyc:PWY-5497|MetaCyc:PWY-5784|MetaCyc:PWY-5846|MetaCyc:PWY-6409|MetaCyc:PWY-6899|MetaCyc:PWY-7018|MetaCyc:PWY-7403|MetaCyc:PWY-7430|MetaCyc:PWY-7496|MetaCyc:PWY-7571|MetaCyc:PWY-7652|MetaCyc:PWY-7771|MetaCyc:PWY-7821|MetaCyc:PWY-7850|MetaCyc:PWY-8229|MetaCyc:PWY-8293|MetaCyc:PWY-8402|MetaCyc:PWY-8418|MetaCyc:PWY-8431|MetaCyc:PWY-8432|MetaCyc:PWY-8453|Reactome:R-BTA-1538133|Re…
Cucsat.PASA.G18033_HDA	7216466b99c2a093d964decd020aa1a3	492	MobiDBLite	mobidb-lite	consensus disorder prediction	385	492	-	T	25-11-2024	-	-	-	-
Cucsat.PASA.G18033_HDA	7216466b99c2a093d964decd020aa1a3	492	PRINTS	PR01271	Histone deacetylase signature	38	55	9.8e-64	T	25-11-2024	IPR003084	Histone deacetylase	GO:0004407(InterPro)	MetaCyc:PWY-1822|MetaCyc:PWY-5497|MetaCyc:PWY-5784|MetaCyc:PWY-5846|MetaCyc:PWY-6409|MetaCyc:PWY-6899|MetaCyc:PWY-7018|MetaCyc:PWY-7403|MetaCyc:PWY-7430|MetaCyc:PWY-7496|MetaCyc:PWY-7571|MetaCyc:PWY-7652|MetaCyc:PWY-7771|MetaCyc:PWY-7821|MetaCyc:PWY-7850|MetaCyc:PWY-8229|MetaCyc:PWY-8293|MetaCyc:PWY-8402|MetaCyc:PWY-8418|MetaCyc:PWY-8431|MetaCyc:PWY-8432|MetaCyc:PWY-8453|Reactome:R-BTA-1538133|Re…
Cucsat.PASA.G18033_HDA	7216466b99c2a093d964decd020aa1a3	492	PRINTS	PR01271	Histone deacetylase signature	71	89	9.8e-64	T	25-11-2024	IPR003084	Histone deacetylase	GO:0004407(InterPro)	MetaCyc:PWY-1822|MetaCyc:PWY-5497|MetaCyc:PWY-5784|MetaCyc:PWY-5846|MetaCyc:PWY-6409|MetaCyc:PWY-6899|MetaCyc:PWY-7018|MetaCyc:PWY-7403|MetaCyc:PWY-7430|MetaCyc:PWY-7496|MetaCyc:PWY-7571|MetaCyc:PWY-7652|MetaCyc:PWY-7771|MetaCyc:PWY-7821|MetaCyc:PWY-7850|MetaCyc:PWY-8229|MetaCyc:PWY-8293|MetaCyc:PWY-8402|MetaCyc:PWY-8418|MetaCyc:PWY-8431|MetaCyc:PWY-8432|MetaCyc:PWY-8453|Reactome:R-BTA-1538133|Re…
Cucsat.PASA.G18033_HDA	7216466b99c2a093d964decd020aa1a3	492	PRINTS	PR01271	Histone deacetylase signature	102	119	9.8e-64	T	25-11-2024	IPR003084	Histone deacetylase	GO:0004407(InterPro)	MetaCyc:PWY-1822|MetaCyc:PWY-5497|MetaCyc:PWY-5784|MetaCyc:PWY-5846|MetaCyc:PWY-6409|MetaCyc:PWY-6899|MetaCyc:PWY-7018|MetaCyc:PWY-7403|MetaCyc:PWY-7430|MetaCyc:PWY-7496|MetaCyc:PWY-7571|MetaCyc:PWY-7652|MetaCyc:PWY-7771|MetaCyc:PWY-7821|MetaCyc:PWY-7850|MetaCyc:PWY-8229|MetaCyc:PWY-8293|MetaCyc:PWY-8402|MetaCyc:PWY-8418|MetaCyc:PWY-8431|MetaCyc:PWY-8432|MetaCyc:PWY-8453|Reactome:R-BTA-1538133|Re…
Cucsat.PASA.G18033_HDA	7216466b99c2a093d964decd020aa1a3	492	PRINTS	PR01271	Histone deacetylase signature	123	143	9.8e-64	T	25-11-2024	IPR003084	Histone deacetylase	GO:0004407(InterPro)	MetaCyc:PWY-1822|MetaCyc:PWY-5497|MetaCyc:PWY-5784|MetaCyc:PWY-5846|MetaCyc:PWY-6409|MetaCyc:PWY-6899|MetaCyc:PWY-7018|MetaCyc:PWY-7403|MetaCyc:PWY-7430|MetaCyc:PWY-7496|MetaCyc:PWY-7571|MetaCyc:PWY-7652|MetaCyc:PWY-7771|MetaCyc:PWY-7821|MetaCyc:PWY-7850|MetaCyc:PWY-8229|MetaCyc:PWY-8293|MetaCyc:PWY-8402|MetaCyc:PWY-8418|MetaCyc:PWY-8431|MetaCyc:PWY-8432|MetaCyc:PWY-8453|Reactome:R-BTA-1538133|Re…
Cucsat.PASA.G18033_HDA	7216466b99c2a093d964decd020aa1a3	492	PRINTS	PR01271	Histone deacetylase signature	164	180	9.8e-64	T	25-11-2024	IPR003084	Histone deacetylase	GO:0004407(InterPro)	MetaCyc:PWY-1822|MetaCyc:PWY-5497|MetaCyc:PWY-5784|MetaCyc:PWY-5846|MetaCyc:PWY-6409|MetaCyc:PWY-6899|MetaCyc:PWY-7018|MetaCyc:PWY-7403|MetaCyc:PWY-7430|MetaCyc:PWY-7496|MetaCyc:PWY-7571|MetaCyc:PWY-7652|MetaCyc:PWY-7771|MetaCyc:PWY-7821|MetaCyc:PWY-7850|MetaCyc:PWY-8229|MetaCyc:PWY-8293|MetaCyc:PWY-8402|MetaCyc:PWY-8418|MetaCyc:PWY-8431|MetaCyc:PWY-8432|MetaCyc:PWY-8453|Reactome:R-BTA-1538133|Re…
Cucsat.PASA.G18033_HDA	7216466b99c2a093d964decd020aa1a3	492	PRINTS	PR01271	Histone deacetylase signature	223	236	9.8e-64	T	25-11-2024	IPR003084	Histone deacetylase	GO:0004407(InterPro)	MetaCyc:PWY-1822|MetaCyc:PWY-5497|MetaCyc:PWY-5784|MetaCyc:PWY-5846|MetaCyc:PWY-6409|MetaCyc:PWY-6899|MetaCyc:PWY-7018|MetaCyc:PWY-7403|MetaCyc:PWY-7430|MetaCyc:PWY-7496|MetaCyc:PWY-7571|MetaCyc:PWY-7652|MetaCyc:PWY-7771|MetaCyc:PWY-7821|MetaCyc:PWY-7850|MetaCyc:PWY-8229|MetaCyc:PWY-8293|MetaCyc:PWY-8402|MetaCyc:PWY-8418|MetaCyc:PWY-8431|MetaCyc:PWY-8432|MetaCyc:PWY-8453|Reactome:R-BTA-1538133|Re…
Cucsat.PASA.G18033_HDA	7216466b99c2a093d964decd020aa1a3	492	PRINTS	PR01271	Histone deacetylase signature	240	258	9.8e-64	T	25-11-2024	IPR003084	Histone deacetylase	GO:0004407(InterPro)	MetaCyc:PWY-1822|MetaCyc:PWY-5497|MetaCyc:PWY-5784|MetaCyc:PWY-5846|MetaCyc:PWY-6409|MetaCyc:PWY-6899|MetaCyc:PWY-7018|MetaCyc:PWY-7403|MetaCyc:PWY-7430|MetaCyc:PWY-7496|MetaCyc:PWY-7571|MetaCyc:PWY-7652|MetaCyc:PWY-7771|MetaCyc:PWY-7821|MetaCyc:PWY-7850|MetaCyc:PWY-8229|MetaCyc:PWY-8293|MetaCyc:PWY-8402|MetaCyc:PWY-8418|MetaCyc:PWY-8431|MetaCyc:PWY-8432|MetaCyc:PWY-8453|Reactome:R-BTA-1538133|Re…
Cucsat.PASA.G18033_HDA	7216466b99c2a093d964decd020aa1a3	492	PIRSF	PIRSF037913	HDAC_I_euk	5	463	0	T	25-11-2024	IPR003084	Histone deacetylase	GO:0004407(InterPro)	MetaCyc:PWY-1822|MetaCyc:PWY-5497|MetaCyc:PWY-5784|MetaCyc:PWY-5846|MetaCyc:PWY-6409|MetaCyc:PWY-6899|MetaCyc:PWY-7018|MetaCyc:PWY-7403|MetaCyc:PWY-7430|MetaCyc:PWY-7496|MetaCyc:PWY-7571|MetaCyc:PWY-7652|MetaCyc:PWY-7771|MetaCyc:PWY-7821|MetaCyc:PWY-7850|MetaCyc:PWY-8229|MetaCyc:PWY-8293|MetaCyc:PWY-8402|MetaCyc:PWY-8418|MetaCyc:PWY-8431|MetaCyc:PWY-8432|MetaCyc:PWY-8453|Reactome:R-BTA-1538133|Re…
Cucsat.PASA.G18033_HDA	7216466b99c2a093d964decd020aa1a3	492	PANTHER	PTHR10625	HISTONE DEACETYLASE HDAC1-RELATED	15	405	2.2e-125	T	25-11-2024	IPR050284	Histone deacetylase and polyamine deacetylase	GO:0004407(PANTHER)|GO:0005634(PANTHER)|GO:0016575(PANTHER)|GO:0040029(PANTHER)	MetaCyc:PWY-1822|MetaCyc:PWY-5497|MetaCyc:PWY-5784|MetaCyc:PWY-5846|MetaCyc:PWY-6409|MetaCyc:PWY-6899|MetaCyc:PWY-7018|MetaCyc:PWY-7403|MetaCyc:PWY-7430|MetaCyc:PWY-7496|MetaCyc:PWY-7571|MetaCyc:PWY-7652|MetaCyc:PWY-7771|MetaCyc:PWY-7821|MetaCyc:PWY-7850|MetaCyc:PWY-8229|MetaCyc:PWY-8293|MetaCyc:PWY-8402|MetaCyc:PWY-8418|MetaCyc:PWY-8431|MetaCyc:PWY-8432|MetaCyc:PWY-8453|Reactome:R-BTA-1538133|Re…
Cucsat.PASA.G18033_HDA	7216466b99c2a093d964decd020aa1a3	492	Gene3D	G3DSA:3.40.800.20	Histone deacetylase domain	15	388	0	T	25-11-2024	IPR037138	Histone deacetylase domain superfamily	-	MetaCyc:PWY-1822|MetaCyc:PWY-5497|MetaCyc:PWY-5784|MetaCyc:PWY-5846|MetaCyc:PWY-6409|MetaCyc:PWY-6899|MetaCyc:PWY-7018|MetaCyc:PWY-7403|MetaCyc:PWY-7430|MetaCyc:PWY-7496|MetaCyc:PWY-7571|MetaCyc:PWY-7652|MetaCyc:PWY-7771|MetaCyc:PWY-7821|MetaCyc:PWY-7850|MetaCyc:PWY-8229|MetaCyc:PWY-8293|MetaCyc:PWY-8402|MetaCyc:PWY-8418|MetaCyc:PWY-8431|MetaCyc:PWY-8432|MetaCyc:PWY-8453|Reactome:R-BTA-1538133|Re…
Cucsat.PASA.G18033_HDA	7216466b99c2a093d964decd020aa1a3	492	MobiDBLite	mobidb-lite	consensus disorder prediction	397	407	-	T	25-11-2024	-	-	-	-
Cucsat.PASA.G18033_HDA	7216466b99c2a093d964decd020aa1a3	492	SUPERFAMILY	SSF52768	Arginase/deacetylase	17	381	5.76e-125	T	25-11-2024	IPR023696	Ureohydrolase domain superfamily	-	MetaCyc:PWY-1822|MetaCyc:PWY-31|MetaCyc:PWY-40|MetaCyc:PWY-46|MetaCyc:PWY-4981|MetaCyc:PWY-4984|MetaCyc:PWY-5024|MetaCyc:PWY-5497|MetaCyc:PWY-5679|MetaCyc:PWY-5742|MetaCyc:PWY-5784|MetaCyc:PWY-5846|MetaCyc:PWY-6409|MetaCyc:PWY-6834|MetaCyc:PWY-6899|MetaCyc:PWY-6922|MetaCyc:PWY-7018|MetaCyc:PWY-7274|MetaCyc:PWY-7332|MetaCyc:PWY-7403|MetaCyc:PWY-7430|MetaCyc:PWY-7496|MetaCyc:PWY-7523|MetaCyc:PWY-75…
Cucsat.PASA.G14544_HDA	c0e756305886100bdcb2dbe27c4838fa	659	FunFam	G3DSA:3.40.800.20:FF:000014	Histone deacetylase 15	15	392	0	T	25-11-2024	-	-	-	-
Cucsat.PASA.G14544_HDA	c0e756305886100bdcb2dbe27c4838fa	659	SUPERFAMILY	SSF52768	Arginase/deacetylase	19	377	4.75e-108	T	25-11-2024	IPR023696	Ureohydrolase domain superfamily	-	MetaCyc:PWY-1822|MetaCyc:PWY-31|MetaCyc:PWY-40|MetaCyc:PWY-46|MetaCyc:PWY-4981|MetaCyc:PWY-4984|MetaCyc:PWY-5024|MetaCyc:PWY-5497|MetaCyc:PWY-5679|MetaCyc:PWY-5742|MetaCyc:PWY-5784|MetaCyc:PWY-5846|MetaCyc:PWY-6409|MetaCyc:PWY-6834|MetaCyc:PWY-6899|MetaCyc:PWY-6922|MetaCyc:PWY-7018|MetaCyc:PWY-7274|MetaCyc:PWY-7332|MetaCyc:PWY-7403|MetaCyc:PWY-7430|MetaCyc:PWY-7496|MetaCyc:PWY-7523|MetaCyc:PWY-75…
Cucsat.PASA.G14544_HDA	c0e756305886100bdcb2dbe27c4838fa	659	Pfam	PF00850	Histone deacetylase domain	40	339	2.7e-89	T	25-11-2024	IPR023801	Histone deacetylase domain	-	MetaCyc:PWY-1822|MetaCyc:PWY-5497|MetaCyc:PWY-5784|MetaCyc:PWY-5846|MetaCyc:PWY-6409|MetaCyc:PWY-6899|MetaCyc:PWY-7018|MetaCyc:PWY-7403|MetaCyc:PWY-7430|MetaCyc:PWY-7496|MetaCyc:PWY-7571|MetaCyc:PWY-7652|MetaCyc:PWY-7771|MetaCyc:PWY-7821|MetaCyc:PWY-7850|MetaCyc:PWY-8229|MetaCyc:PWY-8293|MetaCyc:PWY-8402|MetaCyc:PWY-8418|MetaCyc:PWY-8431|MetaCyc:PWY-8432|MetaCyc:PWY-8453|Reactome:R-BTA-1538133|Re…
Cucsat.PASA.G14544_HDA	c0e756305886100bdcb2dbe27c4838fa	659	PANTHER	PTHR10625	HISTONE DEACETYLASE HDAC1-RELATED	18	383	5.6e-119	T	25-11-2024	IPR050284	Histone deacetylase and polyamine deacetylase	GO:0000118(PANTHER)|GO:0004407(PANTHER)|GO:0005737(PANTHER)|GO:0016575(PANTHER)|GO:0040029(PANTHER)	MetaCyc:PWY-1822|MetaCyc:PWY-5497|MetaCyc:PWY-5784|MetaCyc:PWY-5846|MetaCyc:PWY-6409|MetaCyc:PWY-6899|MetaCyc:PWY-7018|MetaCyc:PWY-7403|MetaCyc:PWY-7430|MetaCyc:PWY-7496|MetaCyc:PWY-7571|MetaCyc:PWY-7652|MetaCyc:PWY-7771|MetaCyc:PWY-7821|MetaCyc:PWY-7850|MetaCyc:PWY-8229|MetaCyc:PWY-8293|MetaCyc:PWY-8402|MetaCyc:PWY-8418|MetaCyc:PWY-8431|MetaCyc:PWY-8432|MetaCyc:PWY-8453|Reactome:R-BTA-1538133|Re…
Cucsat.PASA.G14544_HDA	c0e756305886100bdcb2dbe27c4838fa	659	PRINTS	PR01270	Histone deacetylase superfamily signature	148	171	1.7e-08	T	25-11-2024	IPR000286	Histone deacetylase family	-	MetaCyc:PWY-1822|MetaCyc:PWY-5497|MetaCyc:PWY-5784|MetaCyc:PWY-5846|MetaCyc:PWY-6409|MetaCyc:PWY-6899|MetaCyc:PWY-7018|MetaCyc:PWY-7403|MetaCyc:PWY-7430|MetaCyc:PWY-7496|MetaCyc:PWY-7571|MetaCyc:PWY-7652|MetaCyc:PWY-7771|MetaCyc:PWY-7821|MetaCyc:PWY-7850|MetaCyc:PWY-8229|MetaCyc:PWY-8293|MetaCyc:PWY-8402|MetaCyc:PWY-8418|MetaCyc:PWY-8431|MetaCyc:PWY-8432|MetaCyc:PWY-8453|Reactome:R-BTA-1538133|Re…
Cucsat.PASA.G14544_HDA	c0e756305886100bdcb2dbe27c4838fa	659	PRINTS	PR01270	Histone deacetylase superfamily signature	275	285	1.7e-08	T	25-11-2024	IPR000286	Histone deacetylase family	-	MetaCyc:PWY-1822|MetaCyc:PWY-5497|MetaCyc:PWY-5784|MetaCyc:PWY-5846|MetaCyc:PWY-6409|MetaCyc:PWY-6899|MetaCyc:PWY-7018|MetaCyc:PWY-7403|MetaCyc:PWY-7430|MetaCyc:PWY-7496|MetaCyc:PWY-7571|MetaCyc:PWY-7652|MetaCyc:PWY-7771|MetaCyc:PWY-7821|MetaCyc:PWY-7850|MetaCyc:PWY-8229|MetaCyc:PWY-8293|MetaCyc:PWY-8402|MetaCyc:PWY-8418|MetaCyc:PWY-8431|MetaCyc:PWY-8432|MetaCyc:PWY-8453|Reactome:R-BTA-1538133|Re…
Cucsat.PASA.G14544_HDA	c0e756305886100bdcb2dbe27c4838fa	659	Gene3D	G3DSA:3.10.490.10	-	441	657	1.8e-11	T	25-11-2024	-	-	-	-
Cucsat.PASA.G14544_HDA	c0e756305886100bdcb2dbe27c4838fa	659	Gene3D	G3DSA:3.40.800.20	Histone deacetylase domain	14	389	0	T	25-11-2024	IPR037138	Histone deacetylase domain superfamily	-	MetaCyc:PWY-1822|MetaCyc:PWY-5497|MetaCyc:PWY-5784|MetaCyc:PWY-5846|MetaCyc:PWY-6409|MetaCyc:PWY-6899|MetaCyc:PWY-7018|MetaCyc:PWY-7403|MetaCyc:PWY-7430|MetaCyc:PWY-7496|MetaCyc:PWY-7571|MetaCyc:PWY-7652|MetaCyc:PWY-7771|MetaCyc:PWY-7821|MetaCyc:PWY-7850|MetaCyc:PWY-8229|MetaCyc:PWY-8293|MetaCyc:PWY-8402|MetaCyc:PWY-8418|MetaCyc:PWY-8431|MetaCyc:PWY-8432|MetaCyc:PWY-8453|Reactome:R-BTA-1538133|Re…
Cucsat.PASA.G10868_HDA	5bfd5a2528662c3a6fbb4d8a818f1dc7	471	PRINTS	PR01271	Histone deacetylase signature	164	180	1.8e-66	T	25-11-2024	IPR003084	Histone deacetylase	GO:0004407(InterPro)	MetaCyc:PWY-1822|MetaCyc:PWY-5497|MetaCyc:PWY-5784|MetaCyc:PWY-5846|MetaCyc:PWY-6409|MetaCyc:PWY-6899|MetaCyc:PWY-7018|MetaCyc:PWY-7403|MetaCyc:PWY-7430|MetaCyc:PWY-7496|MetaCyc:PWY-7571|MetaCyc:PWY-7652|MetaCyc:PWY-7771|MetaCyc:PWY-7821|MetaCyc:PWY-7850|MetaCyc:PWY-8229|MetaCyc:PWY-8293|MetaCyc:PWY-8402|MetaCyc:PWY-8418|MetaCyc:PWY-8431|MetaCyc:PWY-8432|MetaCyc:PWY-8453|Reactome:R-BTA-1538133|Re…
Cucsat.PASA.G10868_HDA	5bfd5a2528662c3a6fbb4d8a818f1dc7	471	PRINTS	PR01271	Histone deacetylase signature	102	119	1.8e-66	T	25-11-2024	IPR003084	Histone deacetylase	GO:0004407(InterPro)	MetaCyc:PWY-1822|MetaCyc:PWY-5497|MetaCyc:PWY-5784|MetaCyc:PWY-5846|MetaCyc:PWY-6409|MetaCyc:PWY-6899|MetaCyc:PWY-7018|MetaCyc:PWY-7403|MetaCyc:PWY-7430|MetaCyc:PWY-7496|MetaCyc:PWY-7571|MetaCyc:PWY-7652|MetaCyc:PWY-7771|MetaCyc:PWY-7821|MetaCyc:PWY-7850|MetaCyc:PWY-8229|MetaCyc:PWY-8293|MetaCyc:PWY-8402|MetaCyc:PWY-8418|MetaCyc:PWY-8431|MetaCyc:PWY-8432|MetaCyc:PWY-8453|Reactome:R-BTA-1538133|Re…
Cucsat.PASA.G10868_HDA	5bfd5a2528662c3a6fbb4d8a818f1dc7	471	PRINTS	PR01271	Histone deacetylase signature	223	236	1.8e-66	T	25-11-2024	IPR003084	Histone deacetylase	GO:0004407(InterPro)	MetaCyc:PWY-1822|MetaCyc:PWY-5497|MetaCyc:PWY-5784|MetaCyc:PWY-5846|MetaCyc:PWY-6409|MetaCyc:PWY-6899|MetaCyc:PWY-7018|MetaCyc:PWY-7403|MetaCyc:PWY-7430|MetaCyc:PWY-7496|MetaCyc:PWY-7571|MetaCyc:PWY-7652|MetaCyc:PWY-7771|MetaCyc:PWY-7821|MetaCyc:PWY-7850|MetaCyc:PWY-8229|MetaCyc:PWY-8293|MetaCyc:PWY-8402|MetaCyc:PWY-8418|MetaCyc:PWY-8431|MetaCyc:PWY-8432|MetaCyc:PWY-8453|Reactome:R-BTA-1538133|Re…
Cucsat.PASA.G10868_HDA	5bfd5a2528662c3a6fbb4d8a818f1dc7	471	PRINTS	PR01271	Histone deacetylase signature	240	258	1.8e-66	T	25-11-2024	IPR003084	Histone deacetylase	GO:0004407(InterPro)	MetaCyc:PWY-1822|MetaCyc:PWY-5497|MetaCyc:PWY-5784|MetaCyc:PWY-5846|MetaCyc:PWY-6409|MetaCyc:PWY-6899|MetaCyc:PWY-7018|MetaCyc:PWY-7403|MetaCyc:PWY-7430|MetaCyc:PWY-7496|MetaCyc:PWY-7571|MetaCyc:PWY-7652|MetaCyc:PWY-7771|MetaCyc:PWY-7821|MetaCyc:PWY-7850|MetaCyc:PWY-8229|MetaCyc:PWY-8293|MetaCyc:PWY-8402|MetaCyc:PWY-8418|MetaCyc:PWY-8431|MetaCyc:PWY-8432|MetaCyc:PWY-8453|Reactome:R-BTA-1538133|Re…
Cucsat.PASA.G10868_HDA	5bfd5a2528662c3a6fbb4d8a818f1dc7	471	PRINTS	PR01271	Histone deacetylase signature	123	143	1.8e-66	T	25-11-2024	IPR003084	Histone deacetylase	GO:0004407(InterPro)	MetaCyc:PWY-1822|MetaCyc:PWY-5497|MetaCyc:PWY-5784|MetaCyc:PWY-5846|MetaCyc:PWY-6409|MetaCyc:PWY-6899|MetaCyc:PWY-7018|MetaCyc:PWY-7403|MetaCyc:PWY-7430|MetaCyc:PWY-7496|MetaCyc:PWY-7571|MetaCyc:PWY-7652|MetaCyc:PWY-7771|MetaCyc:PWY-7821|MetaCyc:PWY-7850|MetaCyc:PWY-8229|MetaCyc:PWY-8293|MetaCyc:PWY-8402|MetaCyc:PWY-8418|MetaCyc:PWY-8431|MetaCyc:PWY-8432|MetaCyc:PWY-8453|Reactome:R-BTA-1538133|Re…
Cucsat.PASA.G10868_HDA	5bfd5a2528662c3a6fbb4d8a818f1dc7	471	PRINTS	PR01271	Histone deacetylase signature	38	55	1.8e-66	T	25-11-2024	IPR003084	Histone deacetylase	GO:0004407(InterPro)	MetaCyc:PWY-1822|MetaCyc:PWY-5497|MetaCyc:PWY-5784|MetaCyc:PWY-5846|MetaCyc:PWY-6409|MetaCyc:PWY-6899|MetaCyc:PWY-7018|MetaCyc:PWY-7403|MetaCyc:PWY-7430|MetaCyc:PWY-7496|MetaCyc:PWY-7571|MetaCyc:PWY-7652|MetaCyc:PWY-7771|MetaCyc:PWY-7821|MetaCyc:PWY-7850|MetaCyc:PWY-8229|MetaCyc:PWY-8293|MetaCyc:PWY-8402|MetaCyc:PWY-8418|MetaCyc:PWY-8431|MetaCyc:PWY-8432|MetaCyc:PWY-8453|Reactome:R-BTA-1538133|Re…
Cucsat.PASA.G10868_HDA	5bfd5a2528662c3a6fbb4d8a818f1dc7	471	PRINTS	PR01271	Histone deacetylase signature	71	89	1.8e-66	T	25-11-2024	IPR003084	Histone deacetylase	GO:0004407(InterPro)	MetaCyc:PWY-1822|MetaCyc:PWY-5497|MetaCyc:PWY-5784|MetaCyc:PWY-5846|MetaCyc:PWY-6409|MetaCyc:PWY-6899|MetaCyc:PWY-7018|MetaCyc:PWY-7403|MetaCyc:PWY-7430|MetaCyc:PWY-7496|MetaCyc:PWY-7571|MetaCyc:PWY-7652|MetaCyc:PWY-7771|MetaCyc:PWY-7821|MetaCyc:PWY-7850|MetaCyc:PWY-8229|MetaCyc:PWY-8293|MetaCyc:PWY-8402|MetaCyc:PWY-8418|MetaCyc:PWY-8431|MetaCyc:PWY-8432|MetaCyc:PWY-8453|Reactome:R-BTA-1538133|Re…
Cucsat.PASA.G10868_HDA	5bfd5a2528662c3a6fbb4d8a818f1dc7	471	Gene3D	G3DSA:3.40.800.20	Histone deacetylase domain	15	388	1.5e-140	T	25-11-2024	IPR037138	Histone deacetylase domain superfamily	-	MetaCyc:PWY-1822|MetaCyc:PWY-5497|MetaCyc:PWY-5784|MetaCyc:PWY-5846|MetaCyc:PWY-6409|MetaCyc:PWY-6899|MetaCyc:PWY-7018|MetaCyc:PWY-7403|MetaCyc:PWY-7430|MetaCyc:PWY-7496|MetaCyc:PWY-7571|MetaCyc:PWY-7652|MetaCyc:PWY-7771|MetaCyc:PWY-7821|MetaCyc:PWY-7850|MetaCyc:PWY-8229|MetaCyc:PWY-8293|MetaCyc:PWY-8402|MetaCyc:PWY-8418|MetaCyc:PWY-8431|MetaCyc:PWY-8432|MetaCyc:PWY-8453|Reactome:R-BTA-1538133|Re…
Cucsat.PASA.G10868_HDA	5bfd5a2528662c3a6fbb4d8a818f1dc7	471	Pfam	PF00850	Histone deacetylase domain	36	324	6.3e-85	T	25-11-2024	IPR023801	Histone deacetylase domain	-	MetaCyc:PWY-1822|MetaCyc:PWY-5497|MetaCyc:PWY-5784|MetaCyc:PWY-5846|MetaCyc:PWY-6409|MetaCyc:PWY-6899|MetaCyc:PWY-7018|MetaCyc:PWY-7403|MetaCyc:PWY-7430|MetaCyc:PWY-7496|MetaCyc:PWY-7571|MetaCyc:PWY-7652|MetaCyc:PWY-7771|MetaCyc:PWY-7821|MetaCyc:PWY-7850|MetaCyc:PWY-8229|MetaCyc:PWY-8293|MetaCyc:PWY-8402|MetaCyc:PWY-8418|MetaCyc:PWY-8431|MetaCyc:PWY-8432|MetaCyc:PWY-8453|Reactome:R-BTA-1538133|Re…
Cucsat.PASA.G10868_HDA	5bfd5a2528662c3a6fbb4d8a818f1dc7	471	PRINTS	PR01270	Histone deacetylase superfamily signature	145	168	1.3e-23	T	25-11-2024	IPR000286	Histone deacetylase family	-	MetaCyc:PWY-1822|MetaCyc:PWY-5497|MetaCyc:PWY-5784|MetaCyc:PWY-5846|MetaCyc:PWY-6409|MetaCyc:PWY-6899|MetaCyc:PWY-7018|MetaCyc:PWY-7403|MetaCyc:PWY-7430|MetaCyc:PWY-7496|MetaCyc:PWY-7571|MetaCyc:PWY-7652|MetaCyc:PWY-7771|MetaCyc:PWY-7821|MetaCyc:PWY-7850|MetaCyc:PWY-8229|MetaCyc:PWY-8293|MetaCyc:PWY-8402|MetaCyc:PWY-8418|MetaCyc:PWY-8431|MetaCyc:PWY-8432|MetaCyc:PWY-8453|Reactome:R-BTA-1538133|Re…
Cucsat.PASA.G10868_HDA	5bfd5a2528662c3a6fbb4d8a818f1dc7	471	PRINTS	PR01270	Histone deacetylase superfamily signature	177	192	1.3e-23	T	25-11-2024	IPR000286	Histone deacetylase family	-	MetaCyc:PWY-1822|MetaCyc:PWY-5497|MetaCyc:PWY-5784|MetaCyc:PWY-5846|MetaCyc:PWY-6409|MetaCyc:PWY-6899|MetaCyc:PWY-7018|MetaCyc:PWY-7403|MetaCyc:PWY-7430|MetaCyc:PWY-7496|MetaCyc:PWY-7571|MetaCyc:PWY-7652|MetaCyc:PWY-7771|MetaCyc:PWY-7821|MetaCyc:PWY-7850|MetaCyc:PWY-8229|MetaCyc:PWY-8293|MetaCyc:PWY-8402|MetaCyc:PWY-8418|MetaCyc:PWY-8431|MetaCyc:PWY-8432|MetaCyc:PWY-8453|Reactome:R-BTA-1538133|Re…
Cucsat.PASA.G10868_HDA	5bfd5a2528662c3a6fbb4d8a818f1dc7	471	PRINTS	PR01270	Histone deacetylase superfamily signature	262	272	1.3e-23	T	25-11-2024	IPR000286	Histone deacetylase family	-	MetaCyc:PWY-1822|MetaCyc:PWY-5497|MetaCyc:PWY-5784|MetaCyc:PWY-5846|MetaCyc:PWY-6409|MetaCyc:PWY-6899|MetaCyc:PWY-7018|MetaCyc:PWY-7403|MetaCyc:PWY-7430|MetaCyc:PWY-7496|MetaCyc:PWY-7571|MetaCyc:PWY-7652|MetaCyc:PWY-7771|MetaCyc:PWY-7821|MetaCyc:PWY-7850|MetaCyc:PWY-8229|MetaCyc:PWY-8293|MetaCyc:PWY-8402|MetaCyc:PWY-8418|MetaCyc:PWY-8431|MetaCyc:PWY-8432|MetaCyc:PWY-8453|Reactome:R-BTA-1538133|Re…
Cucsat.PASA.G10868_HDA	5bfd5a2528662c3a6fbb4d8a818f1dc7	471	SUPERFAMILY	SSF52768	Arginase/deacetylase	17	381	2.64e-126	T	25-11-2024	IPR023696	Ureohydrolase domain superfamily	-	MetaCyc:PWY-1822|MetaCyc:PWY-31|MetaCyc:PWY-40|MetaCyc:PWY-46|MetaCyc:PWY-4981|MetaCyc:PWY-4984|MetaCyc:PWY-5024|MetaCyc:PWY-5497|MetaCyc:PWY-5679|MetaCyc:PWY-5742|MetaCyc:PWY-5784|MetaCyc:PWY-5846|MetaCyc:PWY-6409|MetaCyc:PWY-6834|MetaCyc:PWY-6899|MetaCyc:PWY-6922|MetaCyc:PWY-7018|MetaCyc:PWY-7274|MetaCyc:PWY-7332|MetaCyc:PWY-7403|MetaCyc:PWY-7430|MetaCyc:PWY-7496|MetaCyc:PWY-7523|MetaCyc:PWY-75…
Cucsat.PASA.G10868_HDA	5bfd5a2528662c3a6fbb4d8a818f1dc7	471	PANTHER	PTHR10625	HISTONE DEACETYLASE HDAC1-RELATED	15	392	1.5e-125	T	25-11-2024	IPR050284	Histone deacetylase and polyamine deacetylase	GO:0004407(PANTHER)|GO:0005634(PANTHER)|GO:0016575(PANTHER)|GO:0040029(PANTHER)	MetaCyc:PWY-1822|MetaCyc:PWY-5497|MetaCyc:PWY-5784|MetaCyc:PWY-5846|MetaCyc:PWY-6409|MetaCyc:PWY-6899|MetaCyc:PWY-7018|MetaCyc:PWY-7403|MetaCyc:PWY-7430|MetaCyc:PWY-7496|MetaCyc:PWY-7571|MetaCyc:PWY-7652|MetaCyc:PWY-7771|MetaCyc:PWY-7821|MetaCyc:PWY-7850|MetaCyc:PWY-8229|MetaCyc:PWY-8293|MetaCyc:PWY-8402|MetaCyc:PWY-8418|MetaCyc:PWY-8431|MetaCyc:PWY-8432|MetaCyc:PWY-8453|Reactome:R-BTA-1538133|Re…
Cucsat.PASA.G10868_HDA	5bfd5a2528662c3a6fbb4d8a818f1dc7	471	PIRSF	PIRSF037913	HDAC_I_euk	4	445	2.6e-217	T	25-11-2024	IPR003084	Histone deacetylase	GO:0004407(InterPro)	MetaCyc:PWY-1822|MetaCyc:PWY-5497|MetaCyc:PWY-5784|MetaCyc:PWY-5846|MetaCyc:PWY-6409|MetaCyc:PWY-6899|MetaCyc:PWY-7018|MetaCyc:PWY-7403|MetaCyc:PWY-7430|MetaCyc:PWY-7496|MetaCyc:PWY-7571|MetaCyc:PWY-7652|MetaCyc:PWY-7771|MetaCyc:PWY-7821|MetaCyc:PWY-7850|MetaCyc:PWY-8229|MetaCyc:PWY-8293|MetaCyc:PWY-8402|MetaCyc:PWY-8418|MetaCyc:PWY-8431|MetaCyc:PWY-8432|MetaCyc:PWY-8453|Reactome:R-BTA-1538133|Re…
Cucsat.PASA.G10868_HDA	5bfd5a2528662c3a6fbb4d8a818f1dc7	471	MobiDBLite	mobidb-lite	consensus disorder prediction	397	418	-	T	25-11-2024	-	-	-	-
Cucsat.PASA.G10868_HDA	5bfd5a2528662c3a6fbb4d8a818f1dc7	471	MobiDBLite	mobidb-lite	consensus disorder prediction	389	418	-	T	25-11-2024	-	-	-	-
Cucsat.PASA.G10868_HDA	5bfd5a2528662c3a6fbb4d8a818f1dc7	471	FunFam	G3DSA:3.40.800.20:FF:000001	Histone deacetylase	15	392	9.8e-220	T	25-11-2024	-	-	-	-
Cucsat.PASA.G11217_HDA	adff22be389ac13da5a277b28bfe806a	375	Pfam	PF00850	Histone deacetylase domain	40	331	4.8e-80	T	25-11-2024	IPR023801	Histone deacetylase domain	-	MetaCyc:PWY-1822|MetaCyc:PWY-5497|MetaCyc:PWY-5784|MetaCyc:PWY-5846|MetaCyc:PWY-6409|MetaCyc:PWY-6899|MetaCyc:PWY-7018|MetaCyc:PWY-7403|MetaCyc:PWY-7430|MetaCyc:PWY-7496|MetaCyc:PWY-7571|MetaCyc:PWY-7652|MetaCyc:PWY-7771|MetaCyc:PWY-7821|MetaCyc:PWY-7850|MetaCyc:PWY-8229|MetaCyc:PWY-8293|MetaCyc:PWY-8402|MetaCyc:PWY-8418|MetaCyc:PWY-8431|MetaCyc:PWY-8432|MetaCyc:PWY-8453|Reactome:R-BTA-1538133|Re…
Cucsat.PASA.G11217_HDA	adff22be389ac13da5a277b28bfe806a	375	Gene3D	G3DSA:3.40.800.20	Histone deacetylase domain	8	371	1.1e-93	T	25-11-2024	IPR037138	Histone deacetylase domain superfamily	-	MetaCyc:PWY-1822|MetaCyc:PWY-5497|MetaCyc:PWY-5784|MetaCyc:PWY-5846|MetaCyc:PWY-6409|MetaCyc:PWY-6899|MetaCyc:PWY-7018|MetaCyc:PWY-7403|MetaCyc:PWY-7430|MetaCyc:PWY-7496|MetaCyc:PWY-7571|MetaCyc:PWY-7652|MetaCyc:PWY-7771|MetaCyc:PWY-7821|MetaCyc:PWY-7850|MetaCyc:PWY-8229|MetaCyc:PWY-8293|MetaCyc:PWY-8402|MetaCyc:PWY-8418|MetaCyc:PWY-8431|MetaCyc:PWY-8432|MetaCyc:PWY-8453|Reactome:R-BTA-1538133|Re…
Cucsat.PASA.G11217_HDA	adff22be389ac13da5a277b28bfe806a	375	PRINTS	PR01270	Histone deacetylase superfamily signature	141	164	7.8e-14	T	25-11-2024	IPR000286	Histone deacetylase family	-	MetaCyc:PWY-1822|MetaCyc:PWY-5497|MetaCyc:PWY-5784|MetaCyc:PWY-5846|MetaCyc:PWY-6409|MetaCyc:PWY-6899|MetaCyc:PWY-7018|MetaCyc:PWY-7403|MetaCyc:PWY-7430|MetaCyc:PWY-7496|MetaCyc:PWY-7571|MetaCyc:PWY-7652|MetaCyc:PWY-7771|MetaCyc:PWY-7821|MetaCyc:PWY-7850|MetaCyc:PWY-8229|MetaCyc:PWY-8293|MetaCyc:PWY-8402|MetaCyc:PWY-8418|MetaCyc:PWY-8431|MetaCyc:PWY-8432|MetaCyc:PWY-8453|Reactome:R-BTA-1538133|Re…
Cucsat.PASA.G11217_HDA	adff22be389ac13da5a277b28bfe806a	375	PRINTS	PR01270	Histone deacetylase superfamily signature	174	189	7.8e-14	T	25-11-2024	IPR000286	Histone deacetylase family	-	MetaCyc:PWY-1822|MetaCyc:PWY-5497|MetaCyc:PWY-5784|MetaCyc:PWY-5846|MetaCyc:PWY-6409|MetaCyc:PWY-6899|MetaCyc:PWY-7018|MetaCyc:PWY-7403|MetaCyc:PWY-7430|MetaCyc:PWY-7496|MetaCyc:PWY-7571|MetaCyc:PWY-7652|MetaCyc:PWY-7771|MetaCyc:PWY-7821|MetaCyc:PWY-7850|MetaCyc:PWY-8229|MetaCyc:PWY-8293|MetaCyc:PWY-8402|MetaCyc:PWY-8418|MetaCyc:PWY-8431|MetaCyc:PWY-8432|MetaCyc:PWY-8453|Reactome:R-BTA-1538133|Re…
Cucsat.PASA.G11217_HDA	adff22be389ac13da5a277b28bfe806a	375	PRINTS	PR01270	Histone deacetylase superfamily signature	263	273	7.8e-14	T	25-11-2024	IPR000286	Histone deacetylase family	-	MetaCyc:PWY-1822|MetaCyc:PWY-5497|MetaCyc:PWY-5784|MetaCyc:PWY-5846|MetaCyc:PWY-6409|MetaCyc:PWY-6899|MetaCyc:PWY-7018|MetaCyc:PWY-7403|MetaCyc:PWY-7430|MetaCyc:PWY-7496|MetaCyc:PWY-7571|MetaCyc:PWY-7652|MetaCyc:PWY-7771|MetaCyc:PWY-7821|MetaCyc:PWY-7850|MetaCyc:PWY-8229|MetaCyc:PWY-8293|MetaCyc:PWY-8402|MetaCyc:PWY-8418|MetaCyc:PWY-8431|MetaCyc:PWY-8432|MetaCyc:PWY-8453|Reactome:R-BTA-1538133|Re…
Cucsat.PASA.G11217_HDA	adff22be389ac13da5a277b28bfe806a	375	SUPERFAMILY	SSF52768	Arginase/deacetylase	6	362	3.17e-92	T	25-11-2024	IPR023696	Ureohydrolase domain superfamily	-	MetaCyc:PWY-1822|MetaCyc:PWY-31|MetaCyc:PWY-40|MetaCyc:PWY-46|MetaCyc:PWY-4981|MetaCyc:PWY-4984|MetaCyc:PWY-5024|MetaCyc:PWY-5497|MetaCyc:PWY-5679|MetaCyc:PWY-5742|MetaCyc:PWY-5784|MetaCyc:PWY-5846|MetaCyc:PWY-6409|MetaCyc:PWY-6834|MetaCyc:PWY-6899|MetaCyc:PWY-6922|MetaCyc:PWY-7018|MetaCyc:PWY-7274|MetaCyc:PWY-7332|MetaCyc:PWY-7403|MetaCyc:PWY-7430|MetaCyc:PWY-7496|MetaCyc:PWY-7523|MetaCyc:PWY-75…
Cucsat.PASA.G11217_HDA	adff22be389ac13da5a277b28bfe806a	375	PANTHER	PTHR10625	HISTONE DEACETYLASE HDAC1-RELATED	6	368	1.4e-84	T	25-11-2024	IPR050284	Histone deacetylase and polyamine deacetylase	GO:0004407(PANTHER)|GO:0016575(PANTHER)|GO:0040029(PANTHER)	MetaCyc:PWY-1822|MetaCyc:PWY-5497|MetaCyc:PWY-5784|MetaCyc:PWY-5846|MetaCyc:PWY-6409|MetaCyc:PWY-6899|MetaCyc:PWY-7018|MetaCyc:PWY-7403|MetaCyc:PWY-7430|MetaCyc:PWY-7496|MetaCyc:PWY-7571|MetaCyc:PWY-7652|MetaCyc:PWY-7771|MetaCyc:PWY-7821|MetaCyc:PWY-7850|MetaCyc:PWY-8229|MetaCyc:PWY-8293|MetaCyc:PWY-8402|MetaCyc:PWY-8418|MetaCyc:PWY-8431|MetaCyc:PWY-8432|MetaCyc:PWY-8453|Reactome:R-BTA-1538133|Re…
Cucsat.PASA.G11217_HDA	adff22be389ac13da5a277b28bfe806a	375	CDD	cd09996	HDAC_classII_1	7	350	0	T	25-11-2024	-	-	-	-
Cucsat.PASA.G11372_HDA	8598f793dace6fbe7b5ed913b34453b3	352	PANTHER	PTHR10625	HISTONE DEACETYLASE HDAC1-RELATED	33	330	2e-48	T	25-11-2024	IPR050284	Histone deacetylase and polyamine deacetylase	GO:0000118(PANTHER)|GO:0004407(PANTHER)|GO:0016575(PANTHER)|GO:0040029(PANTHER)	MetaCyc:PWY-1822|MetaCyc:PWY-5497|MetaCyc:PWY-5784|MetaCyc:PWY-5846|MetaCyc:PWY-6409|MetaCyc:PWY-6899|MetaCyc:PWY-7018|MetaCyc:PWY-7403|MetaCyc:PWY-7430|MetaCyc:PWY-7496|MetaCyc:PWY-7571|MetaCyc:PWY-7652|MetaCyc:PWY-7771|MetaCyc:PWY-7821|MetaCyc:PWY-7850|MetaCyc:PWY-8229|MetaCyc:PWY-8293|MetaCyc:PWY-8402|MetaCyc:PWY-8418|MetaCyc:PWY-8431|MetaCyc:PWY-8432|MetaCyc:PWY-8453|Reactome:R-BTA-1538133|Re…
Cucsat.PASA.G11372_HDA	8598f793dace6fbe7b5ed913b34453b3	352	CDD	cd09993	HDAC_classIV	53	337	6.99774e-128	T	25-11-2024	IPR044150	Histone deacetylase 11	GO:0004407(InterPro)	Reactome:R-HSA-2122947|Reactome:R-HSA-2644606|Reactome:R-HSA-2894862|Reactome:R-HSA-350054|Reactome:R-MMU-350054
Cucsat.PASA.G11372_HDA	8598f793dace6fbe7b5ed913b34453b3	352	Gene3D	G3DSA:3.40.800.20	Histone deacetylase domain	32	351	2.4e-58	T	25-11-2024	IPR037138	Histone deacetylase domain superfamily	-	MetaCyc:PWY-1822|MetaCyc:PWY-5497|MetaCyc:PWY-5784|MetaCyc:PWY-5846|MetaCyc:PWY-6409|MetaCyc:PWY-6899|MetaCyc:PWY-7018|MetaCyc:PWY-7403|MetaCyc:PWY-7430|MetaCyc:PWY-7496|MetaCyc:PWY-7571|MetaCyc:PWY-7652|MetaCyc:PWY-7771|MetaCyc:PWY-7821|MetaCyc:PWY-7850|MetaCyc:PWY-8229|MetaCyc:PWY-8293|MetaCyc:PWY-8402|MetaCyc:PWY-8418|MetaCyc:PWY-8431|MetaCyc:PWY-8432|MetaCyc:PWY-8453|Reactome:R-BTA-1538133|Re…
Cucsat.PASA.G11372_HDA	8598f793dace6fbe7b5ed913b34453b3	352	FunFam	G3DSA:3.40.800.20:FF:000009	Histone deacetylase 11	34	344	4e-123	T	25-11-2024	-	-	-	-
Cucsat.PASA.G11372_HDA	8598f793dace6fbe7b5ed913b34453b3	352	Pfam	PF00850	Histone deacetylase domain	53	331	1.2e-49	T	25-11-2024	IPR023801	Histone deacetylase domain	-	MetaCyc:PWY-1822|MetaCyc:PWY-5497|MetaCyc:PWY-5784|MetaCyc:PWY-5846|MetaCyc:PWY-6409|MetaCyc:PWY-6899|MetaCyc:PWY-7018|MetaCyc:PWY-7403|MetaCyc:PWY-7430|MetaCyc:PWY-7496|MetaCyc:PWY-7571|MetaCyc:PWY-7652|MetaCyc:PWY-7771|MetaCyc:PWY-7821|MetaCyc:PWY-7850|MetaCyc:PWY-8229|MetaCyc:PWY-8293|MetaCyc:PWY-8402|MetaCyc:PWY-8418|MetaCyc:PWY-8431|MetaCyc:PWY-8432|MetaCyc:PWY-8453|Reactome:R-BTA-1538133|Re…
Cucsat.PASA.G11372_HDA	8598f793dace6fbe7b5ed913b34453b3	352	PRINTS	PR01270	Histone deacetylase superfamily signature	157	180	5.5e-11	T	25-11-2024	IPR000286	Histone deacetylase family	-	MetaCyc:PWY-1822|MetaCyc:PWY-5497|MetaCyc:PWY-5784|MetaCyc:PWY-5846|MetaCyc:PWY-6409|MetaCyc:PWY-6899|MetaCyc:PWY-7018|MetaCyc:PWY-7403|MetaCyc:PWY-7430|MetaCyc:PWY-7496|MetaCyc:PWY-7571|MetaCyc:PWY-7652|MetaCyc:PWY-7771|MetaCyc:PWY-7821|MetaCyc:PWY-7850|MetaCyc:PWY-8229|MetaCyc:PWY-8293|MetaCyc:PWY-8402|MetaCyc:PWY-8418|MetaCyc:PWY-8431|MetaCyc:PWY-8432|MetaCyc:PWY-8453|Reactome:R-BTA-1538133|Re…
Cucsat.PASA.G11372_HDA	8598f793dace6fbe7b5ed913b34453b3	352	PRINTS	PR01270	Histone deacetylase superfamily signature	191	206	5.5e-11	T	25-11-2024	IPR000286	Histone deacetylase family	-	MetaCyc:PWY-1822|MetaCyc:PWY-5497|MetaCyc:PWY-5784|MetaCyc:PWY-5846|MetaCyc:PWY-6409|MetaCyc:PWY-6899|MetaCyc:PWY-7018|MetaCyc:PWY-7403|MetaCyc:PWY-7430|MetaCyc:PWY-7496|MetaCyc:PWY-7571|MetaCyc:PWY-7652|MetaCyc:PWY-7771|MetaCyc:PWY-7821|MetaCyc:PWY-7850|MetaCyc:PWY-8229|MetaCyc:PWY-8293|MetaCyc:PWY-8402|MetaCyc:PWY-8418|MetaCyc:PWY-8431|MetaCyc:PWY-8432|MetaCyc:PWY-8453|Reactome:R-BTA-1538133|Re…
Cucsat.PASA.G11372_HDA	8598f793dace6fbe7b5ed913b34453b3	352	PRINTS	PR01270	Histone deacetylase superfamily signature	269	279	5.5e-11	T	25-11-2024	IPR000286	Histone deacetylase family	-	MetaCyc:PWY-1822|MetaCyc:PWY-5497|MetaCyc:PWY-5784|MetaCyc:PWY-5846|MetaCyc:PWY-6409|MetaCyc:PWY-6899|MetaCyc:PWY-7018|MetaCyc:PWY-7403|MetaCyc:PWY-7430|MetaCyc:PWY-7496|MetaCyc:PWY-7571|MetaCyc:PWY-7652|MetaCyc:PWY-7771|MetaCyc:PWY-7821|MetaCyc:PWY-7850|MetaCyc:PWY-8229|MetaCyc:PWY-8293|MetaCyc:PWY-8402|MetaCyc:PWY-8418|MetaCyc:PWY-8431|MetaCyc:PWY-8432|MetaCyc:PWY-8453|Reactome:R-BTA-1538133|Re…
Cucsat.PASA.G11372_HDA	8598f793dace6fbe7b5ed913b34453b3	352	SUPERFAMILY	SSF52768	Arginase/deacetylase	31	333	1.92e-67	T	25-11-2024	IPR023696	Ureohydrolase domain superfamily	-	MetaCyc:PWY-1822|MetaCyc:PWY-31|MetaCyc:PWY-40|MetaCyc:PWY-46|MetaCyc:PWY-4981|MetaCyc:PWY-4984|MetaCyc:PWY-5024|MetaCyc:PWY-5497|MetaCyc:PWY-5679|MetaCyc:PWY-5742|MetaCyc:PWY-5784|MetaCyc:PWY-5846|MetaCyc:PWY-6409|MetaCyc:PWY-6834|MetaCyc:PWY-6899|MetaCyc:PWY-6922|MetaCyc:PWY-7018|MetaCyc:PWY-7274|MetaCyc:PWY-7332|MetaCyc:PWY-7403|MetaCyc:PWY-7430|MetaCyc:PWY-7496|MetaCyc:PWY-7523|MetaCyc:PWY-75…
Cucsat.PASA.G1690_HDA	2dcf2b946daee14371e7cdd4cc89d349	442	PRINTS	PR01270	Histone deacetylase superfamily signature	217	240	9.1e-14	T	25-11-2024	IPR000286	Histone deacetylase family	-	MetaCyc:PWY-1822|MetaCyc:PWY-5497|MetaCyc:PWY-5784|MetaCyc:PWY-5846|MetaCyc:PWY-6409|MetaCyc:PWY-6899|MetaCyc:PWY-7018|MetaCyc:PWY-7403|MetaCyc:PWY-7430|MetaCyc:PWY-7496|MetaCyc:PWY-7571|MetaCyc:PWY-7652|MetaCyc:PWY-7771|MetaCyc:PWY-7821|MetaCyc:PWY-7850|MetaCyc:PWY-8229|MetaCyc:PWY-8293|MetaCyc:PWY-8402|MetaCyc:PWY-8418|MetaCyc:PWY-8431|MetaCyc:PWY-8432|MetaCyc:PWY-8453|Reactome:R-BTA-1538133|Re…
Cucsat.PASA.G1690_HDA	2dcf2b946daee14371e7cdd4cc89d349	442	PRINTS	PR01270	Histone deacetylase superfamily signature	251	266	9.1e-14	T	25-11-2024	IPR000286	Histone deacetylase family	-	MetaCyc:PWY-1822|MetaCyc:PWY-5497|MetaCyc:PWY-5784|MetaCyc:PWY-5846|MetaCyc:PWY-6409|MetaCyc:PWY-6899|MetaCyc:PWY-7018|MetaCyc:PWY-7403|MetaCyc:PWY-7430|MetaCyc:PWY-7496|MetaCyc:PWY-7571|MetaCyc:PWY-7652|MetaCyc:PWY-7771|MetaCyc:PWY-7821|MetaCyc:PWY-7850|MetaCyc:PWY-8229|MetaCyc:PWY-8293|MetaCyc:PWY-8402|MetaCyc:PWY-8418|MetaCyc:PWY-8431|MetaCyc:PWY-8432|MetaCyc:PWY-8453|Reactome:R-BTA-1538133|Re…
Cucsat.PASA.G1690_HDA	2dcf2b946daee14371e7cdd4cc89d349	442	PRINTS	PR01270	Histone deacetylase superfamily signature	335	345	9.1e-14	T	25-11-2024	IPR000286	Histone deacetylase family	-	MetaCyc:PWY-1822|MetaCyc:PWY-5497|MetaCyc:PWY-5784|MetaCyc:PWY-5846|MetaCyc:PWY-6409|MetaCyc:PWY-6899|MetaCyc:PWY-7018|MetaCyc:PWY-7403|MetaCyc:PWY-7430|MetaCyc:PWY-7496|MetaCyc:PWY-7571|MetaCyc:PWY-7652|MetaCyc:PWY-7771|MetaCyc:PWY-7821|MetaCyc:PWY-7850|MetaCyc:PWY-8229|MetaCyc:PWY-8293|MetaCyc:PWY-8402|MetaCyc:PWY-8418|MetaCyc:PWY-8431|MetaCyc:PWY-8432|MetaCyc:PWY-8453|Reactome:R-BTA-1538133|Re…
Cucsat.PASA.G1690_HDA	2dcf2b946daee14371e7cdd4cc89d349	442	SUPERFAMILY	SSF52768	Arginase/deacetylase	89	438	1.25e-93	T	25-11-2024	IPR023696	Ureohydrolase domain superfamily	-	MetaCyc:PWY-1822|MetaCyc:PWY-31|MetaCyc:PWY-40|MetaCyc:PWY-46|MetaCyc:PWY-4981|MetaCyc:PWY-4984|MetaCyc:PWY-5024|MetaCyc:PWY-5497|MetaCyc:PWY-5679|MetaCyc:PWY-5742|MetaCyc:PWY-5784|MetaCyc:PWY-5846|MetaCyc:PWY-6409|MetaCyc:PWY-6834|MetaCyc:PWY-6899|MetaCyc:PWY-6922|MetaCyc:PWY-7018|MetaCyc:PWY-7274|MetaCyc:PWY-7332|MetaCyc:PWY-7403|MetaCyc:PWY-7430|MetaCyc:PWY-7496|MetaCyc:PWY-7523|MetaCyc:PWY-75…
Cucsat.PASA.G1690_HDA	2dcf2b946daee14371e7cdd4cc89d349	442	PANTHER	PTHR10625	HISTONE DEACETYLASE HDAC1-RELATED	82	441	2.2e-98	T	25-11-2024	IPR050284	Histone deacetylase and polyamine deacetylase	GO:0000118(PANTHER)|GO:0004407(PANTHER)|GO:0005737(PANTHER)|GO:0016575(PANTHER)|GO:0040029(PANTHER)	MetaCyc:PWY-1822|MetaCyc:PWY-5497|MetaCyc:PWY-5784|MetaCyc:PWY-5846|MetaCyc:PWY-6409|MetaCyc:PWY-6899|MetaCyc:PWY-7018|MetaCyc:PWY-7403|MetaCyc:PWY-7430|MetaCyc:PWY-7496|MetaCyc:PWY-7571|MetaCyc:PWY-7652|MetaCyc:PWY-7771|MetaCyc:PWY-7821|MetaCyc:PWY-7850|MetaCyc:PWY-8229|MetaCyc:PWY-8293|MetaCyc:PWY-8402|MetaCyc:PWY-8418|MetaCyc:PWY-8431|MetaCyc:PWY-8432|MetaCyc:PWY-8453|Reactome:R-BTA-1538133|Re…
Cucsat.PASA.G1690_HDA	2dcf2b946daee14371e7cdd4cc89d349	442	Gene3D	G3DSA:3.40.800.20	Histone deacetylase domain	73	441	2.5e-102	T	25-11-2024	IPR037138	Histone deacetylase domain superfamily	-	MetaCyc:PWY-1822|MetaCyc:PWY-5497|MetaCyc:PWY-5784|MetaCyc:PWY-5846|MetaCyc:PWY-6409|MetaCyc:PWY-6899|MetaCyc:PWY-7018|MetaCyc:PWY-7403|MetaCyc:PWY-7430|MetaCyc:PWY-7496|MetaCyc:PWY-7571|MetaCyc:PWY-7652|MetaCyc:PWY-7771|MetaCyc:PWY-7821|MetaCyc:PWY-7850|MetaCyc:PWY-8229|MetaCyc:PWY-8293|MetaCyc:PWY-8402|MetaCyc:PWY-8418|MetaCyc:PWY-8431|MetaCyc:PWY-8432|MetaCyc:PWY-8453|Reactome:R-BTA-1538133|Re…
Cucsat.PASA.G1690_HDA	2dcf2b946daee14371e7cdd4cc89d349	442	Pfam	PF00850	Histone deacetylase domain	99	403	2e-83	T	25-11-2024	IPR023801	Histone deacetylase domain	-	MetaCyc:PWY-1822|MetaCyc:PWY-5497|MetaCyc:PWY-5784|MetaCyc:PWY-5846|MetaCyc:PWY-6409|MetaCyc:PWY-6899|MetaCyc:PWY-7018|MetaCyc:PWY-7403|MetaCyc:PWY-7430|MetaCyc:PWY-7496|MetaCyc:PWY-7571|MetaCyc:PWY-7652|MetaCyc:PWY-7771|MetaCyc:PWY-7821|MetaCyc:PWY-7850|MetaCyc:PWY-8229|MetaCyc:PWY-8293|MetaCyc:PWY-8402|MetaCyc:PWY-8418|MetaCyc:PWY-8431|MetaCyc:PWY-8432|MetaCyc:PWY-8453|Reactome:R-BTA-1538133|Re…
Cucsat.PASA.G1690_HDA	2dcf2b946daee14371e7cdd4cc89d349	442	CDD	cd09992	HDAC_classII	99	406	0	T	25-11-2024	-	-	-	-
Cucsat.PASA.G12291_HDT	9e3723bdade16e9e000a189c617da43d	318	Pfam	PF13912	C2H2-type zinc finger	290	314	0.05	T	25-11-2024	IPR013087	Zinc finger C2H2-type	-	MetaCyc:PWY-102|MetaCyc:PWY-1061|MetaCyc:PWY-1187|MetaCyc:PWY-2083|MetaCyc:PWY-3542|MetaCyc:PWY-4021|MetaCyc:PWY-4161|MetaCyc:PWY-4202|MetaCyc:PWY-5035|MetaCyc:PWY-5036|MetaCyc:PWY-5047|MetaCyc:PWY-5059|MetaCyc:PWY-5070|MetaCyc:PWY-5105|MetaCyc:PWY-5301|MetaCyc:PWY-5305|MetaCyc:PWY-5349|MetaCyc:PWY-5479|MetaCyc:PWY-5665|MetaCyc:PWY-5729|MetaCyc:PWY-5748|MetaCyc:PWY-5765|MetaCyc:PWY-5773|MetaCyc:P…
Cucsat.PASA.G12291_HDT	9e3723bdade16e9e000a189c617da43d	318	MobiDBLite	mobidb-lite	consensus disorder prediction	119	133	-	T	25-11-2024	-	-	-	-
Cucsat.PASA.G12291_HDT	9e3723bdade16e9e000a189c617da43d	318	ProSitePatterns	PS00028	Zinc finger C2H2 type domain signature.	293	314	-	T	25-11-2024	IPR013087	Zinc finger C2H2-type	-	MetaCyc:PWY-102|MetaCyc:PWY-1061|MetaCyc:PWY-1187|MetaCyc:PWY-2083|MetaCyc:PWY-3542|MetaCyc:PWY-4021|MetaCyc:PWY-4161|MetaCyc:PWY-4202|MetaCyc:PWY-5035|MetaCyc:PWY-5036|MetaCyc:PWY-5047|MetaCyc:PWY-5059|MetaCyc:PWY-5070|MetaCyc:PWY-5105|MetaCyc:PWY-5301|MetaCyc:PWY-5305|MetaCyc:PWY-5349|MetaCyc:PWY-5479|MetaCyc:PWY-5665|MetaCyc:PWY-5729|MetaCyc:PWY-5748|MetaCyc:PWY-5765|MetaCyc:PWY-5773|MetaCyc:P…
Cucsat.PASA.G12291_HDT	9e3723bdade16e9e000a189c617da43d	318	MobiDBLite	mobidb-lite	consensus disorder prediction	99	111	-	T	25-11-2024	-	-	-	-
Cucsat.PASA.G12291_HDT	9e3723bdade16e9e000a189c617da43d	318	MobiDBLite	mobidb-lite	consensus disorder prediction	99	287	-	T	25-11-2024	-	-	-	-
Cucsat.PASA.G12291_HDT	9e3723bdade16e9e000a189c617da43d	318	MobiDBLite	mobidb-lite	consensus disorder prediction	165	216	-	T	25-11-2024	-	-	-	-
Cucsat.PASA.G12291_HDT	9e3723bdade16e9e000a189c617da43d	318	ProSiteProfiles	PS50157	Zinc finger C2H2 type domain profile.	291	318	12.8401	T	25-11-2024	IPR013087	Zinc finger C2H2-type	-	MetaCyc:PWY-102|MetaCyc:PWY-1061|MetaCyc:PWY-1187|MetaCyc:PWY-2083|MetaCyc:PWY-3542|MetaCyc:PWY-4021|MetaCyc:PWY-4161|MetaCyc:PWY-4202|MetaCyc:PWY-5035|MetaCyc:PWY-5036|MetaCyc:PWY-5047|MetaCyc:PWY-5059|MetaCyc:PWY-5070|MetaCyc:PWY-5105|MetaCyc:PWY-5301|MetaCyc:PWY-5305|MetaCyc:PWY-5349|MetaCyc:PWY-5479|MetaCyc:PWY-5665|MetaCyc:PWY-5729|MetaCyc:PWY-5748|MetaCyc:PWY-5765|MetaCyc:PWY-5773|MetaCyc:P…
Cucsat.PASA.G12291_HDT	9e3723bdade16e9e000a189c617da43d	318	SMART	SM00355	c2h2final6	291	314	0.0019	T	25-11-2024	IPR013087	Zinc finger C2H2-type	-	MetaCyc:PWY-102|MetaCyc:PWY-1061|MetaCyc:PWY-1187|MetaCyc:PWY-2083|MetaCyc:PWY-3542|MetaCyc:PWY-4021|MetaCyc:PWY-4161|MetaCyc:PWY-4202|MetaCyc:PWY-5035|MetaCyc:PWY-5036|MetaCyc:PWY-5047|MetaCyc:PWY-5059|MetaCyc:PWY-5070|MetaCyc:PWY-5105|MetaCyc:PWY-5301|MetaCyc:PWY-5305|MetaCyc:PWY-5349|MetaCyc:PWY-5479|MetaCyc:PWY-5665|MetaCyc:PWY-5729|MetaCyc:PWY-5748|MetaCyc:PWY-5765|MetaCyc:PWY-5773|MetaCyc:P…
Cucsat.PASA.G12291_HDT	9e3723bdade16e9e000a189c617da43d	318	Gene3D	G3DSA:2.60.120.340	Nucleoplasmin core domain	1	96	1.4e-18	T	25-11-2024	-	-	-	-
Cucsat.PASA.G12291_HDT	9e3723bdade16e9e000a189c617da43d	318	MobiDBLite	mobidb-lite	consensus disorder prediction	217	230	-	T	25-11-2024	-	-	-	-
Cucsat.PASA.G12291_HDT	9e3723bdade16e9e000a189c617da43d	318	Pfam	PF17800	Nucleoplasmin-like domain	3	93	1.7e-17	T	25-11-2024	IPR041232	Nucleoplasmin-like domain	-	-
Cucsat.PASA.G12291_HDT	9e3723bdade16e9e000a189c617da43d	318	FunFam	G3DSA:2.60.120.340:FF:000004	Histone deacetylase HDT1	1	98	6.2e-44	T	25-11-2024	-	-	-	-
