# Supplementary material for: Genome-Wide Identification and Characterization of Histone Acetyltransferases and Deacetylases in Cucumber, and Their Implication in Developmental Processes
Source: Genes (Basel). 2025 Jan 23;16(2):127. doi: 10.3390/genes16020127 (PMC11855351; doi:10.3390/genes16020127)
Supplement: Supplementary file 1 [file genes-16-00127-s001.zip › Table S2.xlsx]

## Sheet: Arkusz1
	transcript	localization	transcript length (nt)	No. Exons	No. Introns	No. UTR
HAT	Cucsat.PASA.G7439.T15	ctg1528:2196342-2199742	3401	10	9	1
HAT	Cucsat.PASA.G7491.T1	ctg1528:3357562-3360155	2594	9	8	2
HAT	Cucsat.PASA.G7550.T9	ctg1528:4492522-4496675	4154	14	13	2
HAT	Cucsat.PASA.G11039.T1	ctg1740:323653-327510	3858	9	8	2
HAT	Cucsat.PASA.G14614.T12	ctg1869:2371785-2380317	8533	10	9	2
HAT	Cucsat.PASA.G4728.T1	ctg1227:2564029-2564434	406	3	2	2
HAT	Cucsat.PASA.G5059.T1	ctg1227:2823211-2832467	9257	7	6	2
HAT	Cucsat.PASA.G19032.T1	ctg35:283707-291641	7935	5	4	2
HAT	Cucsat.PASA.G19498.T2	ctg4:1282651-1287430	4780	4	3	2
HAT	Cucsat.PASA.G19739.T6	ctg4:329478-333668	4191	10	9	2
HAT	Cucsat.PASA.G1301.T1	ctg1:11167598-11170235	2638	3	2	2
HAT	Cucsat.PASA.G505.T1	ctg1:9926620-9928112	1493	2	1	2
HAT	Cucsat.PASA.G716.T6	ctg1:42753-56732	13980	17	16	2
HAT	Cucsat.PASA.G12163.T1	ctg1837:1420082-1422790	2709	3	2	2
HAT	Cucsat.PASA.G13099.T13	ctg1838:168356-172750	4395	3	2	2
HAT	Cucsat.PASA.G13206.T1	ctg1838:2203445-2207986	4542	10	9	2
HAT	Cucsat.PASA.G13466.T1	ctg1838:7194802-7198169	3368	4	3	2
HAT	Cucsat.PASA.G8005.T2	ctg1556:2247929-2251602	3674	3	2	2
HAT	Cucsat.PASA.G8051.T4	ctg1556:3460737-3464997	4261	8	7	2
HAT	Cucsat.PASA.G8928.T13	ctg1635:1972081-1987875	15795	8	7	2
HAT	Cucsat.PASA.G7714.T5	ctg1546:298050-304738	6689	9	8	1
HAT	Cucsat.PASA.G9940.T5	ctg1673:199506-1992432	1792927	3	2	2
HAT	Cucsat.PASA.G16316.T1	ctg2246:313272-316863	3592	4	3	2
HAT	Cucsat.PASA.G8133.T1	ctg1557:892275-894304	2030	3	2	2
HAT	Cucsat.PASA.G1790.T3	ctg1002:2300165-2307128	6964	10	9	2
HAT	Cucsat.PASA.G2199.T1	ctg1002:985783-1000064	14282	9	8	2
HAT	Cucsat.PASA.G2255.T1	ctg1002:2192294-2194947	2654	3	2	2
HAT	Cucsat.PASA.G5632.T1	ctg1299:318309-325447	7139	11	10	1
HAT	Cucsat.PASA.G5634.T1	ctg1299:396719-398897	2179	3	2	2
HAT	Cucsat.PASA.G17933.T1	ctg3345:1507384-1516896	9513	18	17	2
HAT	Cucsat.PASA.G2757.T1	ctg1041:822751-825522	2772	4	3	2
HAT	Cucsat.PASA.G3385.T1	ctg1041:6256432-6258342	1911	2	1	2
HAT	Cucsat.PASA.G9211.T6	ctg1658:1590388-1598827	8440	5	4	2
HAT	Cucsat.PASA.G9212.T1	ctg1658:1599861-1614886	15026	11	10	2
HAT	Cucsat.PASA.G10849.T2	ctg1681:902971-909775	6805	6	5	2
HAT	Cucsat.PASA.G10916.T2	ctg1681:2018380-2026595	8216	5	4	1
HDAC	Cucsat.PASA.G10868.T4	ctg1681:1172922-1178169	5248	8	7	2
HDAC	Cucsat.PASA.G11084.T1	ctg1740:159401-162517	3117	6	5	2
HDAC	Cucsat.PASA.G11217.T1	ctg1780:533431-536362	2932	3	2	2
HDAC	Cucsat.PASA.G11372.T7	ctg1798:64771-72133	7363	16	15	2
HDAC	Cucsat.PASA.G12291.T2	ctg1837:3559814-3565325	5512	10	9	2
HDAC	Cucsat.PASA.G14544.T1	ctg1869:945967-954320	8354	14	13	2
HDAC	Cucsat.PASA.G1690.T13	ctg1002:373456-379805	6350	9	8	2
HDAC	Cucsat.PASA.G17927.T3	ctg3345:1319359-1323262	3904	10	9	2
HDAC	Cucsat.PASA.G17928.T9	ctg3345:1323822-1327485	3664	10	9	2
HDAC	Cucsat.PASA.G18033.T2	ctg3345:3960732-3965746	5015	8	7	2
HDAC	Cucsat.PASA.G18140.T12	ctg3345:1224920-1231807	6888	15	14	2
HDAC	Cucsat.PASA.G7096.T19	ctg1528:914264-935179	20916	18	17	2
