# Supplementary material for: Genome-Wide Identification and Characterization of Histone Acetyltransferases and Deacetylases in Cucumber, and Their Implication in Developmental Processes
Source: Genes (Basel). 2025 Jan 23;16(2):127. doi: 10.3390/genes16020127 (PMC11855351; doi:10.3390/genes16020127)
Supplement: Supplementary file 1 [file genes-16-00127-s001.zip › Table S3.xlsx]

## Sheet: HAT
PEPSTATS of Cucsat.PASA.G716_HAC from 1 to 1707
Molecular weight = 192595.93		Residues = 1707
Average Residue Weight = 112.827	Charge = 48.0
Isoelectric Point = 8.0745
A280 Molar Extinction Coefficients = 144510 (reduced) 148010 (cystine bridges)
A280 Extinction Coefficients 1mg/ml = 0.750 (reduced) 0.769 (cystine bridges)
Improbability of expression in inclusion bodies = 0.837
Residue		Number		Mole%		DayhoffStat
A = Ala		91		5.331		0.620
B = Asx		0		0.000		0.000
C = Cys		56		3.281		1.131
D = Asp		83		4.862		0.884
E = Glu		98		5.741		0.957
F = Phe		55		3.222		0.895
G = Gly		96		5.624		0.670
H = His		66		3.866		1.933
I = Ile		75		4.394		0.976
J = ---		0		0.000		0.000
K = Lys		103		6.034		0.914
L = Leu		140		8.202		1.108
M = Met		42		2.460		1.447
N = Asn		88		5.155		1.199
O = ---		0		0.000		0.000
P = Pro		81		4.745		0.913
Q = Gln		143		8.377		2.148
R = Arg		93		5.448		1.112
S = Ser		172		10.076		1.439
T = Thr		79		4.628		0.759
U = ---		0		0.000		0.000
V = Val		84		4.921		0.746
W = Trp		13		0.762		0.586
X = Xaa		0		0.000		0.000
Y = Tyr		49		2.871		0.844
Z = Glx		0		0.000		0.000
Property	Residues		Number		Mole%
Tiny		(A+C+G+S+T)		494		28.940
Small		(A+B+C+D+G+N+P+S+T+V)	830		48.623
Aliphatic	(A+I+L+V)		390		22.847
Aromatic	(F+H+W+Y)		183		10.721
Non-polar	(A+C+F+G+I+L+M+P+V+W+Y)	782		45.811
Polar		(D+E+H+K+N+Q+R+S+T+Z)	925		54.189
Charged		(B+D+E+H+K+R+Z)		443		25.952
Basic		(H+K+R)			262		15.349
Acidic		(B+D+E+Z)		181		10.603
PEPSTATS of Cucsat.PASA.G5632_HAG from 1 to 1432
Molecular weight = 161547.97		Residues = 1432
Average Residue Weight = 112.813	Charge = 34.0
Isoelectric Point = 8.1023
A280 Molar Extinction Coefficients = 174640 (reduced) 177765 (cystine bridges)
A280 Extinction Coefficients 1mg/ml = 1.081 (reduced) 1.100 (cystine bridges)
Improbability of expression in inclusion bodies = 0.860
Residue		Number		Mole%		DayhoffStat
A = Ala		47		3.282		0.382
B = Asx		0		0.000		0.000
C = Cys		51		3.561		1.228
D = Asp		77		5.377		0.978
E = Glu		87		6.075		1.013
F = Phe		61		4.260		1.183
G = Gly		89		6.215		0.740
H = His		38		2.654		1.327
I = Ile		60		4.190		0.931
J = ---		0		0.000		0.000
K = Lys		99		6.913		1.047
L = Leu		146		10.196		1.378
M = Met		27		1.885		1.109
N = Asn		74		5.168		1.202
O = ---		0		0.000		0.000
P = Pro		59		4.120		0.792
Q = Gln		53		3.701		0.949
R = Arg		80		5.587		1.140
S = Ser		155		10.824		1.546
T = Thr		74		5.168		0.847
U = ---		0		0.000		0.000
V = Val		97		6.774		1.026
W = Trp		22		1.536		1.182
X = Xaa		0		0.000		0.000
Y = Tyr		36		2.514		0.739
Z = Glx		0		0.000		0.000
Property	Residues		Number		Mole%
Tiny		(A+C+G+S+T)		416		29.050
Small		(A+B+C+D+G+N+P+S+T+V)	723		50.489
Aliphatic	(A+I+L+V)		350		24.441
Aromatic	(F+H+W+Y)		157		10.964
Non-polar	(A+C+F+G+I+L+M+P+V+W+Y)	695		48.534
Polar		(D+E+H+K+N+Q+R+S+T+Z)	737		51.466
Charged		(B+D+E+H+K+R+Z)		381		26.606
Basic		(H+K+R)			217		15.154
Acidic		(B+D+E+Z)		164		11.453
PEPSTATS of Cucsat.PASA.G8928_HAG from 1 to 1403
Molecular weight = 155266.19		Residues = 1403
Average Residue Weight = 110.667	Charge = -10.0
Isoelectric Point = 6.0523
A280 Molar Extinction Coefficients = 121700 (reduced) 125575 (cystine bridges)
A280 Extinction Coefficients 1mg/ml = 0.784 (reduced) 0.809 (cystine bridges)
Improbability of expression in inclusion bodies = 0.727
Residue		Number		Mole%		DayhoffStat
A = Ala		72		5.132		0.597
B = Asx		0		0.000		0.000
C = Cys		62		4.419		1.524
D = Asp		90		6.415		1.166
E = Glu		99		7.056		1.176
F = Phe		52		3.706		1.030
G = Gly		90		6.415		0.764
H = His		36		2.566		1.283
I = Ile		69		4.918		1.093
J = ---		0		0.000		0.000
K = Lys		99		7.056		1.069
L = Leu		117		8.339		1.127
M = Met		27		1.924		1.132
N = Asn		71		5.061		1.177
O = ---		0		0.000		0.000
P = Pro		58		4.134		0.795
Q = Gln		44		3.136		0.804
R = Arg		62		4.419		0.902
S = Ser		160		11.404		1.629
T = Thr		67		4.775		0.783
U = ---		0		0.000		0.000
V = Val		84		5.987		0.907
W = Trp		14		0.998		0.768
X = Xaa		0		0.000		0.000
Y = Tyr		30		2.138		0.629
Z = Glx		0		0.000		0.000
Property	Residues		Number		Mole%
Tiny		(A+C+G+S+T)		451		32.145
Small		(A+B+C+D+G+N+P+S+T+V)	754		53.742
Aliphatic	(A+I+L+V)		342		24.376
Aromatic	(F+H+W+Y)		132		9.408
Non-polar	(A+C+F+G+I+L+M+P+V+W+Y)	675		48.111
Polar		(D+E+H+K+N+Q+R+S+T+Z)	728		51.889
Charged		(B+D+E+H+K+R+Z)		386		27.512
Basic		(H+K+R)			197		14.041
Acidic		(B+D+E+Z)		189		13.471
PEPSTATS of Cucsat.PASA.G9212_HAC from 1 to 1365
Molecular weight = 149797.66		Residues = 1365
Average Residue Weight = 109.742	Charge = 36.5
Isoelectric Point = 9.9406
A280 Molar Extinction Coefficients = 52830 (reduced) 53205 (cystine bridges)
A280 Extinction Coefficients 1mg/ml = 0.353 (reduced) 0.355 (cystine bridges)
Improbability of expression in inclusion bodies = 0.961
Residue		Number		Mole%		DayhoffStat
A = Ala		76		5.568		0.647
B = Asx		0		0.000		0.000
C = Cys		7		0.513		0.177
D = Asp		28		2.051		0.373
E = Glu		41		3.004		0.501
F = Phe		20		1.465		0.407
G = Gly		72		5.275		0.628
H = His		31		2.271		1.136
I = Ile		53		3.883		0.863
J = ---		0		0.000		0.000
K = Lys		51		3.736		0.566
L = Leu		113		8.278		1.119
M = Met		57		4.176		2.456
N = Asn		81		5.934		1.380
O = ---		0		0.000		0.000
P = Pro		108		7.912		1.522
Q = Gln		257		18.828		4.828
R = Arg		39		2.857		0.583
S = Ser		180		13.187		1.884
T = Thr		60		4.396		0.721
U = ---		0		0.000		0.000
V = Val		69		5.055		0.766
W = Trp		5		0.366		0.282
X = Xaa		0		0.000		0.000
Y = Tyr		17		1.245		0.366
Z = Glx		0		0.000		0.000
Property	Residues		Number		Mole%
Tiny		(A+C+G+S+T)		395		28.938
Small		(A+B+C+D+G+N+P+S+T+V)	681		49.890
Aliphatic	(A+I+L+V)		311		22.784
Aromatic	(F+H+W+Y)		73		5.348
Non-polar	(A+C+F+G+I+L+M+P+V+W+Y)	597		43.736
Polar		(D+E+H+K+N+Q+R+S+T+Z)	768		56.264
Charged		(B+D+E+H+K+R+Z)		190		13.919
Basic		(H+K+R)			121		8.864
Acidic		(B+D+E+Z)		69		5.055
PEPSTATS of Cucsat.PASA.G2199_HAG from 1 to 1030
Molecular weight = 116064.28		Residues = 1030
Average Residue Weight = 112.684	Charge = 16.5
Isoelectric Point = 7.9574
A280 Molar Extinction Coefficients = 79190 (reduced) 80190 (cystine bridges)
A280 Extinction Coefficients 1mg/ml = 0.682 (reduced) 0.691 (cystine bridges)
Improbability of expression in inclusion bodies = 0.701
Residue		Number		Mole%		DayhoffStat
A = Ala		60		5.825		0.677
B = Asx		0		0.000		0.000
C = Cys		17		1.650		0.569
D = Asp		53		5.146		0.936
E = Glu		73		7.087		1.181
F = Phe		43		4.175		1.160
G = Gly		62		6.019		0.717
H = His		25		2.427		1.214
I = Ile		58		5.631		1.251
J = ---		0		0.000		0.000
K = Lys		73		7.087		1.074
L = Leu		130		12.621		1.706
M = Met		26		2.524		1.485
N = Asn		33		3.204		0.745
O = ---		0		0.000		0.000
P = Pro		48		4.660		0.896
Q = Gln		43		4.175		1.070
R = Arg		57		5.534		1.129
S = Ser		80		7.767		1.110
T = Thr		42		4.078		0.668
U = ---		0		0.000		0.000
V = Val		70		6.796		1.030
W = Trp		6		0.583		0.448
X = Xaa		0		0.000		0.000
Y = Tyr		31		3.010		0.885
Z = Glx		0		0.000		0.000
Property	Residues		Number		Mole%
Tiny		(A+C+G+S+T)		261		25.340
Small		(A+B+C+D+G+N+P+S+T+V)	465		45.146
Aliphatic	(A+I+L+V)		318		30.874
Aromatic	(F+H+W+Y)		105		10.194
Non-polar	(A+C+F+G+I+L+M+P+V+W+Y)	551		53.495
Polar		(D+E+H+K+N+Q+R+S+T+Z)	479		46.505
Charged		(B+D+E+H+K+R+Z)		281		27.282
Basic		(H+K+R)			155		15.049
Acidic		(B+D+E+Z)		126		12.233
PEPSTATS of Cucsat.PASA.G17933_HAG from 1 to 972
Molecular weight = 107204.31		Residues = 972
Average Residue Weight = 110.293	Charge = -3.5
Isoelectric Point = 6.2005
A280 Molar Extinction Coefficients = 58330 (reduced) 60705 (cystine bridges)
A280 Extinction Coefficients 1mg/ml = 0.544 (reduced) 0.566 (cystine bridges)
Improbability of expression in inclusion bodies = 0.722
Residue		Number		Mole%		DayhoffStat
A = Ala		52		5.350		0.622
B = Asx		0		0.000		0.000
C = Cys		38		3.909		1.348
D = Asp		52		5.350		0.973
E = Glu		84		8.642		1.440
F = Phe		37		3.807		1.057
G = Gly		71		7.305		0.870
H = His		17		1.749		0.874
I = Ile		58		5.967		1.326
J = ---		0		0.000		0.000
K = Lys		75		7.716		1.169
L = Leu		81		8.333		1.126
M = Met		18		1.852		1.089
N = Asn		36		3.704		0.861
O = ---		0		0.000		0.000
P = Pro		48		4.938		0.950
Q = Gln		28		2.881		0.739
R = Arg		49		5.041		1.029
S = Ser		92		9.465		1.352
T = Thr		48		4.938		0.810
U = ---		0		0.000		0.000
V = Val		65		6.687		1.013
W = Trp		6		0.617		0.475
X = Xaa		0		0.000		0.000
Y = Tyr		17		1.749		0.514
Z = Glx		0		0.000		0.000
Property	Residues		Number		Mole%
Tiny		(A+C+G+S+T)		301		30.967
Small		(A+B+C+D+G+N+P+S+T+V)	502		51.646
Aliphatic	(A+I+L+V)		256		26.337
Aromatic	(F+H+W+Y)		77		7.922
Non-polar	(A+C+F+G+I+L+M+P+V+W+Y)	491		50.514
Polar		(D+E+H+K+N+Q+R+S+T+Z)	481		49.486
Charged		(B+D+E+H+K+R+Z)		277		28.498
Basic		(H+K+R)			141		14.506
Acidic		(B+D+E+Z)		136		13.992
PEPSTATS of Cucsat.PASA.G13206_HAC from 1 to 721
Molecular weight = 80502.61		Residues = 721
Average Residue Weight = 111.654	Charge = 27.0
Isoelectric Point = 9.4731
A280 Molar Extinction Coefficients = 58790 (reduced) 59290 (cystine bridges)
A280 Extinction Coefficients 1mg/ml = 0.730 (reduced) 0.736 (cystine bridges)
Improbability of expression in inclusion bodies = 0.938
Residue		Number		Mole%		DayhoffStat
A = Ala		44		6.103		0.710
B = Asx		0		0.000		0.000
C = Cys		8		1.110		0.383
D = Asp		22		3.051		0.555
E = Glu		47		6.519		1.086
F = Phe		23		3.190		0.886
G = Gly		40		5.548		0.660
H = His		26		3.606		1.803
I = Ile		37		5.132		1.140
J = ---		0		0.000		0.000
K = Lys		39		5.409		0.820
L = Leu		58		8.044		1.087
M = Met		17		2.358		1.387
N = Asn		41		5.687		1.322
O = ---		0		0.000		0.000
P = Pro		40		5.548		1.067
Q = Gln		42		5.825		1.494
R = Arg		44		6.103		1.245
S = Ser		90		12.483		1.783
T = Thr		38		5.270		0.864
U = ---		0		0.000		0.000
V = Val		39		5.409		0.820
W = Trp		5		0.693		0.533
X = Xaa		0		0.000		0.000
Y = Tyr		21		2.913		0.857
Z = Glx		0		0.000		0.000
Property	Residues		Number		Mole%
Tiny		(A+C+G+S+T)		220		30.513
Small		(A+B+C+D+G+N+P+S+T+V)	362		50.208
Aliphatic	(A+I+L+V)		178		24.688
Aromatic	(F+H+W+Y)		75		10.402
Non-polar	(A+C+F+G+I+L+M+P+V+W+Y)	332		46.047
Polar		(D+E+H+K+N+Q+R+S+T+Z)	389		53.953
Charged		(B+D+E+H+K+R+Z)		178		24.688
Basic		(H+K+R)			109		15.118
Acidic		(B+D+E+Z)		69		9.570
PEPSTATS of Cucsat.PASA.G1790_HAG from 1 to 634
Molecular weight = 70104.37		Residues = 634
Average Residue Weight = 110.575	Charge = 14.5
Isoelectric Point = 8.3211
A280 Molar Extinction Coefficients = 52830 (reduced) 53705 (cystine bridges)
A280 Extinction Coefficients 1mg/ml = 0.754 (reduced) 0.766 (cystine bridges)
Improbability of expression in inclusion bodies = 0.779
Residue		Number		Mole%		DayhoffStat
A = Ala		51		8.044		0.935
B = Asx		0		0.000		0.000
C = Cys		15		2.366		0.816
D = Asp		29		4.574		0.832
E = Glu		47		7.413		1.236
F = Phe		29		4.574		1.271
G = Gly		63		9.937		1.183
H = His		15		2.366		1.183
I = Ile		39		6.151		1.367
J = ---		0		0.000		0.000
K = Lys		30		4.732		0.717
L = Leu		55		8.675		1.172
M = Met		15		2.366		1.392
N = Asn		21		3.312		0.770
O = ---		0		0.000		0.000
P = Pro		19		2.997		0.576
Q = Gln		13		2.050		0.526
R = Arg		53		8.360		1.706
S = Ser		42		6.625		0.946
T = Thr		29		4.574		0.750
U = ---		0		0.000		0.000
V = Val		47		7.413		1.123
W = Trp		5		0.789		0.607
X = Xaa		0		0.000		0.000
Y = Tyr		17		2.681		0.789
Z = Glx		0		0.000		0.000
Property	Residues		Number		Mole%
Tiny		(A+C+G+S+T)		200		31.546
Small		(A+B+C+D+G+N+P+S+T+V)	316		49.842
Aliphatic	(A+I+L+V)		192		30.284
Aromatic	(F+H+W+Y)		66		10.410
Non-polar	(A+C+F+G+I+L+M+P+V+W+Y)	355		55.994
Polar		(D+E+H+K+N+Q+R+S+T+Z)	279		44.006
Charged		(B+D+E+H+K+R+Z)		174		27.445
Basic		(H+K+R)			98		15.457
Acidic		(B+D+E+Z)		76		11.987
PEPSTATS of Cucsat.PASA.G11039_HAG from 1 to 564
Molecular weight = 63562.99		Residues = 564
Average Residue Weight = 112.700	Charge = 17.0
Isoelectric Point = 8.5004
A280 Molar Extinction Coefficients = 55240 (reduced) 55990 (cystine bridges)
A280 Extinction Coefficients 1mg/ml = 0.869 (reduced) 0.881 (cystine bridges)
Improbability of expression in inclusion bodies = 0.729
Residue		Number		Mole%		DayhoffStat
A = Ala		45		7.979		0.928
B = Asx		0		0.000		0.000
C = Cys		13		2.305		0.795
D = Asp		29		5.142		0.935
E = Glu		42		7.447		1.241
F = Phe		13		2.305		0.640
G = Gly		44		7.801		0.929
H = His		18		3.191		1.596
I = Ile		26		4.610		1.024
J = ---		0		0.000		0.000
K = Lys		25		4.433		0.672
L = Leu		49		8.688		1.174
M = Met		19		3.369		1.982
N = Asn		16		2.837		0.660
O = ---		0		0.000		0.000
P = Pro		30		5.319		1.023
Q = Gln		12		2.128		0.546
R = Arg		54		9.574		1.954
S = Ser		26		4.610		0.659
T = Thr		29		5.142		0.843
U = ---		0		0.000		0.000
V = Val		45		7.979		1.209
W = Trp		3		0.532		0.409
X = Xaa		0		0.000		0.000
Y = Tyr		26		4.610		1.356
Z = Glx		0		0.000		0.000
Property	Residues		Number		Mole%
Tiny		(A+C+G+S+T)		157		27.837
Small		(A+B+C+D+G+N+P+S+T+V)	277		49.113
Aliphatic	(A+I+L+V)		165		29.255
Aromatic	(F+H+W+Y)		60		10.638
Non-polar	(A+C+F+G+I+L+M+P+V+W+Y)	313		55.496
Polar		(D+E+H+K+N+Q+R+S+T+Z)	251		44.504
Charged		(B+D+E+H+K+R+Z)		168		29.787
Basic		(H+K+R)			97		17.199
Acidic		(B+D+E+Z)		71		12.589
PEPSTATS of Cucsat.PASA.G7550_HAG from 1 to 516
Molecular weight = 58495.40		Residues = 516
Average Residue Weight = 113.363	Charge = -5.5
Isoelectric Point = 5.8641
A280 Molar Extinction Coefficients = 49280 (reduced) 49905 (cystine bridges)
A280 Extinction Coefficients 1mg/ml = 0.842 (reduced) 0.853 (cystine bridges)
Improbability of expression in inclusion bodies = 0.544
Residue		Number		Mole%		DayhoffStat
A = Ala		23		4.457		0.518
B = Asx		0		0.000		0.000
C = Cys		10		1.938		0.668
D = Asp		28		5.426		0.987
E = Glu		33		6.395		1.066
F = Phe		27		5.233		1.453
G = Gly		24		4.651		0.554
H = His		15		2.907		1.453
I = Ile		24		4.651		1.034
J = ---		0		0.000		0.000
K = Lys		32		6.202		0.940
L = Leu		68		13.178		1.781
M = Met		14		2.713		1.596
N = Asn		20		3.876		0.901
O = ---		0		0.000		0.000
P = Pro		27		5.233		1.006
Q = Gln		23		4.457		1.143
R = Arg		16		3.101		0.633
S = Ser		47		9.109		1.301
T = Thr		20		3.876		0.635
U = ---		0		0.000		0.000
V = Val		40		7.752		1.175
W = Trp		3		0.581		0.447
X = Xaa		0		0.000		0.000
Y = Tyr		22		4.264		1.254
Z = Glx		0		0.000		0.000
Property	Residues		Number		Mole%
Tiny		(A+C+G+S+T)		124		24.031
Small		(A+B+C+D+G+N+P+S+T+V)	239		46.318
Aliphatic	(A+I+L+V)		155		30.039
Aromatic	(F+H+W+Y)		67		12.984
Non-polar	(A+C+F+G+I+L+M+P+V+W+Y)	282		54.651
Polar		(D+E+H+K+N+Q+R+S+T+Z)	234		45.349
Charged		(B+D+E+H+K+R+Z)		124		24.031
Basic		(H+K+R)			63		12.209
Acidic		(B+D+E+Z)		61		11.822
PEPSTATS of Cucsat.PASA.G7714_HAM from 1 to 495
Molecular weight = 57296.77		Residues = 495
Average Residue Weight = 115.751	Charge = 17.5
Isoelectric Point = 8.6326
A280 Molar Extinction Coefficients = 68760 (reduced) 69635 (cystine bridges)
A280 Extinction Coefficients 1mg/ml = 1.200 (reduced) 1.215 (cystine bridges)
Improbability of expression in inclusion bodies = 0.741
Residue		Number		Mole%		DayhoffStat
A = Ala		19		3.838		0.446
B = Asx		0		0.000		0.000
C = Cys		14		2.828		0.975
D = Asp		33		6.667		1.212
E = Glu		37		7.475		1.246
F = Phe		17		3.434		0.954
G = Gly		30		6.061		0.722
H = His		15		3.030		1.515
I = Ile		19		3.838		0.853
J = ---		0		0.000		0.000
K = Lys		48		9.697		1.469
L = Leu		54		10.909		1.474
M = Met		10		2.020		1.188
N = Asn		17		3.434		0.799
O = ---		0		0.000		0.000
P = Pro		23		4.646		0.894
Q = Gln		13		2.626		0.673
R = Arg		32		6.465		1.319
S = Ser		28		5.657		0.808
T = Thr		27		5.455		0.894
U = ---		0		0.000		0.000
V = Val		29		5.859		0.888
W = Trp		6		1.212		0.932
X = Xaa		0		0.000		0.000
Y = Tyr		24		4.848		1.426
Z = Glx		0		0.000		0.000
Property	Residues		Number		Mole%
Tiny		(A+C+G+S+T)		118		23.838
Small		(A+B+C+D+G+N+P+S+T+V)	220		44.444
Aliphatic	(A+I+L+V)		121		24.444
Aromatic	(F+H+W+Y)		62		12.525
Non-polar	(A+C+F+G+I+L+M+P+V+W+Y)	245		49.495
Polar		(D+E+H+K+N+Q+R+S+T+Z)	250		50.505
Charged		(B+D+E+H+K+R+Z)		165		33.333
Basic		(H+K+R)			95		19.192
Acidic		(B+D+E+Z)		70		14.141
PEPSTATS of Cucsat.PASA.G19739_HAG from 1 to 464
Molecular weight = 52143.28		Residues = 464
Average Residue Weight = 112.378	Charge = -11.0
Isoelectric Point = 4.8457
A280 Molar Extinction Coefficients = 37360 (reduced) 37610 (cystine bridges)
A280 Extinction Coefficients 1mg/ml = 0.716 (reduced) 0.721 (cystine bridges)
Probability of expression in inclusion bodies = 0.502
Residue		Number		Mole%		DayhoffStat
A = Ala		26		5.603		0.652
B = Asx		0		0.000		0.000
C = Cys		5		1.078		0.372
D = Asp		39		8.405		1.528
E = Glu		27		5.819		0.970
F = Phe		25		5.388		1.497
G = Gly		26		5.603		0.667
H = His		6		1.293		0.647
I = Ile		29		6.250		1.389
J = ---		0		0.000		0.000
K = Lys		30		6.466		0.980
L = Leu		50		10.776		1.456
M = Met		7		1.509		0.887
N = Asn		19		4.095		0.952
O = ---		0		0.000		0.000
P = Pro		20		4.310		0.829
Q = Gln		22		4.741		1.216
R = Arg		22		4.741		0.968
S = Ser		39		8.405		1.201
T = Thr		21		4.526		0.742
U = ---		0		0.000		0.000
V = Val		34		7.328		1.110
W = Trp		3		0.647		0.497
X = Xaa		0		0.000		0.000
Y = Tyr		14		3.017		0.887
Z = Glx		0		0.000		0.000
Property	Residues		Number		Mole%
Tiny		(A+C+G+S+T)		117		25.216
Small		(A+B+C+D+G+N+P+S+T+V)	229		49.353
Aliphatic	(A+I+L+V)		139		29.957
Aromatic	(F+H+W+Y)		48		10.345
Non-polar	(A+C+F+G+I+L+M+P+V+W+Y)	239		51.509
Polar		(D+E+H+K+N+Q+R+S+T+Z)	225		48.491
Charged		(B+D+E+H+K+R+Z)		124		26.724
Basic		(H+K+R)			58		12.500
Acidic		(B+D+E+Z)		66		14.224
PEPSTATS of Cucsat.PASA.G19498_HAC from 1 to 423
Molecular weight = 47840.39		Residues = 423
Average Residue Weight = 113.098	Charge = 3.0
Isoelectric Point = 6.9873
A280 Molar Extinction Coefficients = 49390 (reduced) 49890 (cystine bridges)
A280 Extinction Coefficients 1mg/ml = 1.032 (reduced) 1.043 (cystine bridges)
Improbability of expression in inclusion bodies = 0.889
Residue		Number		Mole%		DayhoffStat
A = Ala		23		5.437		0.632
B = Asx		0		0.000		0.000
C = Cys		9		2.128		0.734
D = Asp		12		2.837		0.516
E = Glu		37		8.747		1.458
F = Phe		18		4.255		1.182
G = Gly		18		4.255		0.507
H = His		10		2.364		1.182
I = Ile		17		4.019		0.893
J = ---		0		0.000		0.000
K = Lys		15		3.546		0.537
L = Leu		29		6.856		0.926
M = Met		8		1.891		1.113
N = Asn		27		6.383		1.484
O = ---		0		0.000		0.000
P = Pro		36		8.511		1.637
Q = Gln		18		4.255		1.091
R = Arg		32		7.565		1.544
S = Ser		49		11.584		1.655
T = Thr		29		6.856		1.124
U = ---		0		0.000		0.000
V = Val		19		4.492		0.681
W = Trp		6		1.418		1.091
X = Xaa		0		0.000		0.000
Y = Tyr		11		2.600		0.765
Z = Glx		0		0.000		0.000
Property	Residues		Number		Mole%
Tiny		(A+C+G+S+T)		128		30.260
Small		(A+B+C+D+G+N+P+S+T+V)	222		52.482
Aliphatic	(A+I+L+V)		88		20.804
Aromatic	(F+H+W+Y)		45		10.638
Non-polar	(A+C+F+G+I+L+M+P+V+W+Y)	194		45.863
Polar		(D+E+H+K+N+Q+R+S+T+Z)	229		54.137
Charged		(B+D+E+H+K+R+Z)		106		25.059
Basic		(H+K+R)			57		13.475
Acidic		(B+D+E+Z)		49		11.584
PEPSTATS of Cucsat.PASA.G5634_HAG from 1 to 415
Molecular weight = 47823.13		Residues = 415
Average Residue Weight = 115.236	Charge = 15.0
Isoelectric Point = 8.7328
A280 Molar Extinction Coefficients = 63370 (reduced) 63995 (cystine bridges)
A280 Extinction Coefficients 1mg/ml = 1.325 (reduced) 1.338 (cystine bridges)
Improbability of expression in inclusion bodies = 0.848
Residue		Number		Mole%		DayhoffStat
A = Ala		19		4.578		0.532
B = Asx		0		0.000		0.000
C = Cys		10		2.410		0.831
D = Asp		25		6.024		1.095
E = Glu		23		5.542		0.924
F = Phe		24		5.783		1.606
G = Gly		22		5.301		0.631
H = His		14		3.373		1.687
I = Ile		28		6.747		1.499
J = ---		0		0.000		0.000
K = Lys		34		8.193		1.241
L = Leu		36		8.675		1.172
M = Met		10		2.410		1.417
N = Asn		29		6.988		1.625
O = ---		0		0.000		0.000
P = Pro		22		5.301		1.019
Q = Gln		8		1.928		0.494
R = Arg		22		5.301		1.082
S = Ser		27		6.506		0.929
T = Thr		12		2.892		0.474
U = ---		0		0.000		0.000
V = Val		29		6.988		1.059
W = Trp		8		1.928		1.483
X = Xaa		0		0.000		0.000
Y = Tyr		13		3.133		0.921
Z = Glx		0		0.000		0.000
Property	Residues		Number		Mole%
Tiny		(A+C+G+S+T)		90		21.687
Small		(A+B+C+D+G+N+P+S+T+V)	195		46.988
Aliphatic	(A+I+L+V)		112		26.988
Aromatic	(F+H+W+Y)		59		14.217
Non-polar	(A+C+F+G+I+L+M+P+V+W+Y)	221		53.253
Polar		(D+E+H+K+N+Q+R+S+T+Z)	194		46.747
Charged		(B+D+E+H+K+R+Z)		118		28.434
Basic		(H+K+R)			70		16.867
Acidic		(B+D+E+Z)		48		11.566
PEPSTATS of Cucsat.PASA.G1301_HAG from 1 to 415
Molecular weight = 47269.90		Residues = 415
Average Residue Weight = 113.903	Charge = 8.5
Isoelectric Point = 8.3834
A280 Molar Extinction Coefficients = 46410 (reduced) 46910 (cystine bridges)
A280 Extinction Coefficients 1mg/ml = 0.982 (reduced) 0.992 (cystine bridges)
Improbability of expression in inclusion bodies = 0.771
Residue		Number		Mole%		DayhoffStat
A = Ala		19		4.578		0.532
B = Asx		0		0.000		0.000
C = Cys		9		2.169		0.748
D = Asp		18		4.337		0.789
E = Glu		34		8.193		1.365
F = Phe		26		6.265		1.740
G = Gly		26		6.265		0.746
H = His		7		1.687		0.843
I = Ile		37		8.916		1.981
J = ---		0		0.000		0.000
K = Lys		36		8.675		1.314
L = Leu		32		7.711		1.042
M = Met		13		3.133		1.843
N = Asn		21		5.060		1.177
O = ---		0		0.000		0.000
P = Pro		13		3.133		0.602
Q = Gln		8		1.928		0.494
R = Arg		21		5.060		1.033
S = Ser		33		7.952		1.136
T = Thr		16		3.855		0.632
U = ---		0		0.000		0.000
V = Val		31		7.470		1.132
W = Trp		6		1.446		1.112
X = Xaa		0		0.000		0.000
Y = Tyr		9		2.169		0.638
Z = Glx		0		0.000		0.000
Property	Residues		Number		Mole%
Tiny		(A+C+G+S+T)		103		24.819
Small		(A+B+C+D+G+N+P+S+T+V)	186		44.819
Aliphatic	(A+I+L+V)		119		28.675
Aromatic	(F+H+W+Y)		48		11.566
Non-polar	(A+C+F+G+I+L+M+P+V+W+Y)	221		53.253
Polar		(D+E+H+K+N+Q+R+S+T+Z)	194		46.747
Charged		(B+D+E+H+K+R+Z)		116		27.952
Basic		(H+K+R)			64		15.422
Acidic		(B+D+E+Z)		52		12.530
PEPSTATS of Cucsat.PASA.G2255_HAG from 1 to 410
Molecular weight = 46155.54		Residues = 410
Average Residue Weight = 112.574	Charge = 14.0
Isoelectric Point = 8.8554
A280 Molar Extinction Coefficients = 57410 (reduced) 58160 (cystine bridges)
A280 Extinction Coefficients 1mg/ml = 1.244 (reduced) 1.260 (cystine bridges)
Improbability of expression in inclusion bodies = 0.860
Residue		Number		Mole%		DayhoffStat
A = Ala		26		6.341		0.737
B = Asx		0		0.000		0.000
C = Cys		12		2.927		1.009
D = Asp		22		5.366		0.976
E = Glu		24		5.854		0.976
F = Phe		21		5.122		1.423
G = Gly		27		6.585		0.784
H = His		8		1.951		0.976
I = Ile		21		5.122		1.138
J = ---		0		0.000		0.000
K = Lys		23		5.610		0.850
L = Leu		39		9.512		1.285
M = Met		10		2.439		1.435
N = Asn		11		2.683		0.624
O = ---		0		0.000		0.000
P = Pro		30		7.317		1.407
Q = Gln		5		1.220		0.313
R = Arg		33		8.049		1.643
S = Ser		29		7.073		1.010
T = Thr		21		5.122		0.840
U = ---		0		0.000		0.000
V = Val		31		7.561		1.146
W = Trp		8		1.951		1.501
X = Xaa		0		0.000		0.000
Y = Tyr		9		2.195		0.646
Z = Glx		0		0.000		0.000
Property	Residues		Number		Mole%
Tiny		(A+C+G+S+T)		115		28.049
Small		(A+B+C+D+G+N+P+S+T+V)	209		50.976
Aliphatic	(A+I+L+V)		117		28.537
Aromatic	(F+H+W+Y)		46		11.220
Non-polar	(A+C+F+G+I+L+M+P+V+W+Y)	234		57.073
Polar		(D+E+H+K+N+Q+R+S+T+Z)	176		42.927
Charged		(B+D+E+H+K+R+Z)		110		26.829
Basic		(H+K+R)			64		15.610
Acidic		(B+D+E+Z)		46		11.220
PEPSTATS of Cucsat.PASA.G12163_HAG from 1 to 409
Molecular weight = 46373.86		Residues = 409
Average Residue Weight = 113.384	Charge = 17.0
Isoelectric Point = 8.8240
A280 Molar Extinction Coefficients = 68870 (reduced) 69620 (cystine bridges)
A280 Extinction Coefficients 1mg/ml = 1.485 (reduced) 1.501 (cystine bridges)
Improbability of expression in inclusion bodies = 0.785
Residue		Number		Mole%		DayhoffStat
A = Ala		22		5.379		0.625
B = Asx		0		0.000		0.000
C = Cys		12		2.934		1.012
D = Asp		21		5.134		0.934
E = Glu		21		5.134		0.856
F = Phe		18		4.401		1.222
G = Gly		27		6.601		0.786
H = His		14		3.423		1.711
I = Ile		22		5.379		1.195
J = ---		0		0.000		0.000
K = Lys		30		7.335		1.111
L = Leu		37		9.046		1.222
M = Met		9		2.200		1.294
N = Asn		12		2.934		0.682
O = ---		0		0.000		0.000
P = Pro		21		5.134		0.987
Q = Gln		14		3.423		0.878
R = Arg		22		5.379		1.098
S = Ser		24		5.868		0.838
T = Thr		21		5.134		0.842
U = ---		0		0.000		0.000
V = Val		40		9.780		1.482
W = Trp		9		2.200		1.693
X = Xaa		0		0.000		0.000
Y = Tyr		13		3.178		0.935
Z = Glx		0		0.000		0.000
Property	Residues		Number		Mole%
Tiny		(A+C+G+S+T)		106		25.917
Small		(A+B+C+D+G+N+P+S+T+V)	200		48.900
Aliphatic	(A+I+L+V)		121		29.584
Aromatic	(F+H+W+Y)		54		13.203
Non-polar	(A+C+F+G+I+L+M+P+V+W+Y)	230		56.235
Polar		(D+E+H+K+N+Q+R+S+T+Z)	179		43.765
Charged		(B+D+E+H+K+R+Z)		108		26.406
Basic		(H+K+R)			66		16.137
Acidic		(B+D+E+Z)		42		10.269
PEPSTATS of Cucsat.PASA.G8133_HAG from 1 to 397
Molecular weight = 45291.42		Residues = 397
Average Residue Weight = 114.084	Charge = 9.5
Isoelectric Point = 8.3104
A280 Molar Extinction Coefficients = 56840 (reduced) 57465 (cystine bridges)
A280 Extinction Coefficients 1mg/ml = 1.255 (reduced) 1.269 (cystine bridges)
Improbability of expression in inclusion bodies = 0.723
Residue		Number		Mole%		DayhoffStat
A = Ala		23		5.793		0.674
B = Asx		0		0.000		0.000
C = Cys		10		2.519		0.869
D = Asp		22		5.542		1.008
E = Glu		28		7.053		1.175
F = Phe		18		4.534		1.259
G = Gly		23		5.793		0.690
H = His		9		2.267		1.134
I = Ile		24		6.045		1.343
J = ---		0		0.000		0.000
K = Lys		28		7.053		1.069
L = Leu		36		9.068		1.225
M = Met		9		2.267		1.334
N = Asn		12		3.023		0.703
O = ---		0		0.000		0.000
P = Pro		21		5.290		1.017
Q = Gln		7		1.763		0.452
R = Arg		27		6.801		1.388
S = Ser		26		6.549		0.936
T = Thr		18		4.534		0.743
U = ---		0		0.000		0.000
V = Val		34		8.564		1.298
W = Trp		6		1.511		1.163
X = Xaa		0		0.000		0.000
Y = Tyr		16		4.030		1.185
Z = Glx		0		0.000		0.000
Property	Residues		Number		Mole%
Tiny		(A+C+G+S+T)		100		25.189
Small		(A+B+C+D+G+N+P+S+T+V)	189		47.607
Aliphatic	(A+I+L+V)		117		29.471
Aromatic	(F+H+W+Y)		49		12.343
Non-polar	(A+C+F+G+I+L+M+P+V+W+Y)	220		55.416
Polar		(D+E+H+K+N+Q+R+S+T+Z)	177		44.584
Charged		(B+D+E+H+K+R+Z)		114		28.715
Basic		(H+K+R)			64		16.121
Acidic		(B+D+E+Z)		50		12.594
PEPSTATS of Cucsat.PASA.G5059_HAC from 1 to 395
Molecular weight = 44216.08		Residues = 395
Average Residue Weight = 111.939	Charge = 16.0
Isoelectric Point = 9.4809
A280 Molar Extinction Coefficients = 40910 (reduced) 41410 (cystine bridges)
A280 Extinction Coefficients 1mg/ml = 0.925 (reduced) 0.937 (cystine bridges)
Improbability of expression in inclusion bodies = 0.965
Residue		Number		Mole%		DayhoffStat
A = Ala		23		5.823		0.677
B = Asx		0		0.000		0.000
C = Cys		8		2.025		0.698
D = Asp		14		3.544		0.644
E = Glu		25		6.329		1.055
F = Phe		18		4.557		1.266
G = Gly		24		6.076		0.723
H = His		10		2.532		1.266
I = Ile		14		3.544		0.788
J = ---		0		0.000		0.000
K = Lys		22		5.570		0.844
L = Leu		36		9.114		1.232
M = Met		9		2.278		1.340
N = Asn		25		6.329		1.472
O = ---		0		0.000		0.000
P = Pro		27		6.835		1.315
Q = Gln		13		3.291		0.844
R = Arg		28		7.089		1.447
S = Ser		44		11.139		1.591
T = Thr		21		5.316		0.872
U = ---		0		0.000		0.000
V = Val		20		5.063		0.767
W = Trp		5		1.266		0.974
X = Xaa		0		0.000		0.000
Y = Tyr		9		2.278		0.670
Z = Glx		0		0.000		0.000
Property	Residues		Number		Mole%
Tiny		(A+C+G+S+T)		120		30.380
Small		(A+B+C+D+G+N+P+S+T+V)	206		52.152
Aliphatic	(A+I+L+V)		93		23.544
Aromatic	(F+H+W+Y)		42		10.633
Non-polar	(A+C+F+G+I+L+M+P+V+W+Y)	193		48.861
Polar		(D+E+H+K+N+Q+R+S+T+Z)	202		51.139
Charged		(B+D+E+H+K+R+Z)		99		25.063
Basic		(H+K+R)			60		15.190
Acidic		(B+D+E+Z)		39		9.873
PEPSTATS of Cucsat.PASA.G7439_HAG from 1 to 374
Molecular weight = 43326.89		Residues = 374
Average Residue Weight = 115.847	Charge = 4.5
Isoelectric Point = 7.4733
A280 Molar Extinction Coefficients = 36330 (reduced) 36580 (cystine bridges)
A280 Extinction Coefficients 1mg/ml = 0.839 (reduced) 0.844 (cystine bridges)
Improbability of expression in inclusion bodies = 0.871
Residue		Number		Mole%		DayhoffStat
A = Ala		9		2.406		0.280
B = Asx		0		0.000		0.000
C = Cys		4		1.070		0.369
D = Asp		19		5.080		0.924
E = Glu		30		8.021		1.337
F = Phe		20		5.348		1.485
G = Gly		14		3.743		0.446
H = His		9		2.406		1.203
I = Ile		19		5.080		1.129
J = ---		0		0.000		0.000
K = Lys		30		8.021		1.215
L = Leu		38		10.160		1.373
M = Met		11		2.941		1.730
N = Asn		29		7.754		1.803
O = ---		0		0.000		0.000
P = Pro		16		4.278		0.823
Q = Gln		12		3.209		0.823
R = Arg		19		5.080		1.037
S = Ser		49		13.102		1.872
T = Thr		12		3.209		0.526
U = ---		0		0.000		0.000
V = Val		15		4.011		0.608
W = Trp		2		0.535		0.411
X = Xaa		0		0.000		0.000
Y = Tyr		17		4.545		1.337
Z = Glx		0		0.000		0.000
Property	Residues		Number		Mole%
Tiny		(A+C+G+S+T)		88		23.529
Small		(A+B+C+D+G+N+P+S+T+V)	167		44.652
Aliphatic	(A+I+L+V)		81		21.658
Aromatic	(F+H+W+Y)		48		12.834
Non-polar	(A+C+F+G+I+L+M+P+V+W+Y)	165		44.118
Polar		(D+E+H+K+N+Q+R+S+T+Z)	209		55.882
Charged		(B+D+E+H+K+R+Z)		107		28.610
Basic		(H+K+R)			58		15.508
Acidic		(B+D+E+Z)		49		13.102
PEPSTATS of Cucsat.PASA.G13466_HAC from 1 to 355
Molecular weight = 40386.63		Residues = 355
Average Residue Weight = 113.765	Charge = 13.5
Isoelectric Point = 8.5541
A280 Molar Extinction Coefficients = 35410 (reduced) 36035 (cystine bridges)
A280 Extinction Coefficients 1mg/ml = 0.877 (reduced) 0.892 (cystine bridges)
Improbability of expression in inclusion bodies = 0.916
Residue		Number		Mole%		DayhoffStat
A = Ala		13		3.662		0.426
B = Asx		0		0.000		0.000
C = Cys		11		3.099		1.068
D = Asp		17		4.789		0.871
E = Glu		17		4.789		0.798
F = Phe		15		4.225		1.174
G = Gly		13		3.662		0.436
H = His		13		3.662		1.831
I = Ile		20		5.634		1.252
J = ---		0		0.000		0.000
K = Lys		18		5.070		0.768
L = Leu		28		7.887		1.066
M = Met		4		1.127		0.663
N = Asn		26		7.324		1.703
O = ---		0		0.000		0.000
P = Pro		26		7.324		1.408
Q = Gln		17		4.789		1.228
R = Arg		23		6.479		1.322
S = Ser		33		9.296		1.328
T = Thr		28		7.887		1.293
U = ---		0		0.000		0.000
V = Val		20		5.634		0.854
W = Trp		4		1.127		0.867
X = Xaa		0		0.000		0.000
Y = Tyr		9		2.535		0.746
Z = Glx		0		0.000		0.000
Property	Residues		Number		Mole%
Tiny		(A+C+G+S+T)		98		27.606
Small		(A+B+C+D+G+N+P+S+T+V)	187		52.676
Aliphatic	(A+I+L+V)		81		22.817
Aromatic	(F+H+W+Y)		41		11.549
Non-polar	(A+C+F+G+I+L+M+P+V+W+Y)	163		45.915
Polar		(D+E+H+K+N+Q+R+S+T+Z)	192		54.085
Charged		(B+D+E+H+K+R+Z)		88		24.789
Basic		(H+K+R)			54		15.211
Acidic		(B+D+E+Z)		34		9.577
PEPSTATS of Cucsat.PASA.G9940_HAG from 1 to 299
Molecular weight = 34152.42		Residues = 299
Average Residue Weight = 114.222	Charge = 6.0
Isoelectric Point = 8.2659
A280 Molar Extinction Coefficients = 29910 (reduced) 30035 (cystine bridges)
A280 Extinction Coefficients 1mg/ml = 0.876 (reduced) 0.879 (cystine bridges)
Improbability of expression in inclusion bodies = 0.761
Residue		Number		Mole%		DayhoffStat
A = Ala		17		5.686		0.661
B = Asx		0		0.000		0.000
C = Cys		3		1.003		0.346
D = Asp		16		5.351		0.973
E = Glu		19		6.355		1.059
F = Phe		17		5.686		1.579
G = Gly		13		4.348		0.518
H = His		8		2.676		1.338
I = Ile		14		4.682		1.041
J = ---		0		0.000		0.000
K = Lys		16		5.351		0.811
L = Leu		38		12.709		1.717
M = Met		11		3.679		2.164
N = Asn		6		2.007		0.467
O = ---		0		0.000		0.000
P = Pro		22		7.358		1.415
Q = Gln		8		2.676		0.686
R = Arg		21		7.023		1.433
S = Ser		28		9.365		1.338
T = Thr		19		6.355		1.042
U = ---		0		0.000		0.000
V = Val		11		3.679		0.557
W = Trp		3		1.003		0.772
X = Xaa		0		0.000		0.000
Y = Tyr		9		3.010		0.885
Z = Glx		0		0.000		0.000
Property	Residues		Number		Mole%
Tiny		(A+C+G+S+T)		80		26.756
Small		(A+B+C+D+G+N+P+S+T+V)	135		45.151
Aliphatic	(A+I+L+V)		80		26.756
Aromatic	(F+H+W+Y)		37		12.375
Non-polar	(A+C+F+G+I+L+M+P+V+W+Y)	158		52.843
Polar		(D+E+H+K+N+Q+R+S+T+Z)	141		47.157
Charged		(B+D+E+H+K+R+Z)		80		26.756
Basic		(H+K+R)			45		15.050
Acidic		(B+D+E+Z)		35		11.706
PEPSTATS of Cucsat.PASA.G7491_HAG from 1 to 299
Molecular weight = 34583.73		Residues = 299
Average Residue Weight = 115.665	Charge = 15.5
Isoelectric Point = 9.3279
A280 Molar Extinction Coefficients = 40910 (reduced) 41410 (cystine bridges)
A280 Extinction Coefficients 1mg/ml = 1.183 (reduced) 1.197 (cystine bridges)
Improbability of expression in inclusion bodies = 0.725
Residue		Number		Mole%		DayhoffStat
A = Ala		22		7.358		0.856
B = Asx		0		0.000		0.000
C = Cys		8		2.676		0.923
D = Asp		10		3.344		0.608
E = Glu		24		8.027		1.338
F = Phe		12		4.013		1.115
G = Gly		12		4.013		0.478
H = His		11		3.679		1.839
I = Ile		16		5.351		1.189
J = ---		0		0.000		0.000
K = Lys		23		7.692		1.166
L = Leu		27		9.030		1.220
M = Met		6		2.007		1.180
N = Asn		14		4.682		1.089
O = ---		0		0.000		0.000
P = Pro		10		3.344		0.643
Q = Gln		16		5.351		1.372
R = Arg		21		7.023		1.433
S = Ser		18		6.020		0.860
T = Thr		16		5.351		0.877
U = ---		0		0.000		0.000
V = Val		19		6.355		0.963
W = Trp		5		1.672		1.286
X = Xaa		0		0.000		0.000
Y = Tyr		9		3.010		0.885
Z = Glx		0		0.000		0.000
Property	Residues		Number		Mole%
Tiny		(A+C+G+S+T)		76		25.418
Small		(A+B+C+D+G+N+P+S+T+V)	129		43.144
Aliphatic	(A+I+L+V)		84		28.094
Aromatic	(F+H+W+Y)		37		12.375
Non-polar	(A+C+F+G+I+L+M+P+V+W+Y)	146		48.829
Polar		(D+E+H+K+N+Q+R+S+T+Z)	153		51.171
Charged		(B+D+E+H+K+R+Z)		89		29.766
Basic		(H+K+R)			55		18.395
Acidic		(B+D+E+Z)		34		11.371
PEPSTATS of Cucsat.PASA.G10916_HAG from 1 to 297
Molecular weight = 33107.82		Residues = 297
Average Residue Weight = 111.474	Charge = 10.0
Isoelectric Point = 8.8469
A280 Molar Extinction Coefficients = 30940 (reduced) 31440 (cystine bridges)
A280 Extinction Coefficients 1mg/ml = 0.935 (reduced) 0.950 (cystine bridges)
Improbability of expression in inclusion bodies = 0.931
Residue		Number		Mole%		DayhoffStat
A = Ala		18		6.061		0.705
B = Asx		0		0.000		0.000
C = Cys		8		2.694		0.929
D = Asp		14		4.714		0.857
E = Glu		16		5.387		0.898
F = Phe		18		6.061		1.684
G = Gly		15		5.051		0.601
H = His		6		2.020		1.010
I = Ile		17		5.724		1.272
J = ---		0		0.000		0.000
K = Lys		21		7.071		1.071
L = Leu		29		9.764		1.320
M = Met		4		1.347		0.792
N = Asn		12		4.040		0.940
O = ---		0		0.000		0.000
P = Pro		16		5.387		1.036
Q = Gln		8		2.694		0.691
R = Arg		16		5.387		1.099
S = Ser		40		13.468		1.924
T = Thr		15		5.051		0.828
U = ---		0		0.000		0.000
V = Val		14		4.714		0.714
W = Trp		4		1.347		1.036
X = Xaa		0		0.000		0.000
Y = Tyr		6		2.020		0.594
Z = Glx		0		0.000		0.000
Property	Residues		Number		Mole%
Tiny		(A+C+G+S+T)		96		32.323
Small		(A+B+C+D+G+N+P+S+T+V)	152		51.178
Aliphatic	(A+I+L+V)		78		26.263
Aromatic	(F+H+W+Y)		34		11.448
Non-polar	(A+C+F+G+I+L+M+P+V+W+Y)	149		50.168
Polar		(D+E+H+K+N+Q+R+S+T+Z)	148		49.832
Charged		(B+D+E+H+K+R+Z)		73		24.579
Basic		(H+K+R)			43		14.478
Acidic		(B+D+E+Z)		30		10.101
PEPSTATS of Cucsat.PASA.G2757_HAG from 1 to 271
Molecular weight = 30706.43		Residues = 271
Average Residue Weight = 113.308	Charge = 4.0
Isoelectric Point = 8.0957
A280 Molar Extinction Coefficients = 48360 (reduced) 48610 (cystine bridges)
A280 Extinction Coefficients 1mg/ml = 1.575 (reduced) 1.583 (cystine bridges)
Improbability of expression in inclusion bodies = 0.641
Residue		Number		Mole%		DayhoffStat
A = Ala		24		8.856		1.030
B = Asx		0		0.000		0.000
C = Cys		4		1.476		0.509
D = Asp		11		4.059		0.738
E = Glu		23		8.487		1.415
F = Phe		12		4.428		1.230
G = Gly		17		6.273		0.747
H = His		4		1.476		0.738
I = Ile		11		4.059		0.902
J = ---		0		0.000		0.000
K = Lys		18		6.642		1.006
L = Leu		27		9.963		1.346
M = Met		3		1.107		0.651
N = Asn		7		2.583		0.601
O = ---		0		0.000		0.000
P = Pro		13		4.797		0.923
Q = Gln		6		2.214		0.568
R = Arg		18		6.642		1.356
S = Ser		15		5.535		0.791
T = Thr		10		3.690		0.605
U = ---		0		0.000		0.000
V = Val		29		10.701		1.621
W = Trp		5		1.845		1.419
X = Xaa		0		0.000		0.000
Y = Tyr		14		5.166		1.519
Z = Glx		0		0.000		0.000
Property	Residues		Number		Mole%
Tiny		(A+C+G+S+T)		70		25.830
Small		(A+B+C+D+G+N+P+S+T+V)	130		47.970
Aliphatic	(A+I+L+V)		91		33.579
Aromatic	(F+H+W+Y)		35		12.915
Non-polar	(A+C+F+G+I+L+M+P+V+W+Y)	159		58.672
Polar		(D+E+H+K+N+Q+R+S+T+Z)	112		41.328
Charged		(B+D+E+H+K+R+Z)		74		27.306
Basic		(H+K+R)			40		14.760
Acidic		(B+D+E+Z)		34		12.546
PEPSTATS of Cucsat.PASA.G14614_HAG from 1 to 269
Molecular weight = 30257.69		Residues = 269
Average Residue Weight = 112.482	Charge = 12.5
Isoelectric Point = 9.4149
A280 Molar Extinction Coefficients = 18910 (reduced) 19160 (cystine bridges)
A280 Extinction Coefficients 1mg/ml = 0.625 (reduced) 0.633 (cystine bridges)
Improbability of expression in inclusion bodies = 0.884
Residue		Number		Mole%		DayhoffStat
A = Ala		17		6.320		0.735
B = Asx		0		0.000		0.000
C = Cys		4		1.487		0.513
D = Asp		7		2.602		0.473
E = Glu		19		7.063		1.177
F = Phe		12		4.461		1.239
G = Gly		15		5.576		0.664
H = His		11		4.089		2.045
I = Ile		14		5.204		1.157
J = ---		0		0.000		0.000
K = Lys		23		8.550		1.295
L = Leu		26		9.665		1.306
M = Met		8		2.974		1.749
N = Asn		16		5.948		1.383
O = ---		0		0.000		0.000
P = Pro		8		2.974		0.572
Q = Gln		12		4.461		1.144
R = Arg		10		3.717		0.759
S = Ser		27		10.037		1.434
T = Thr		12		4.461		0.731
U = ---		0		0.000		0.000
V = Val		18		6.691		1.014
W = Trp		1		0.372		0.286
X = Xaa		0		0.000		0.000
Y = Tyr		9		3.346		0.984
Z = Glx		0		0.000		0.000
Property	Residues		Number		Mole%
Tiny		(A+C+G+S+T)		75		27.881
Small		(A+B+C+D+G+N+P+S+T+V)	124		46.097
Aliphatic	(A+I+L+V)		75		27.881
Aromatic	(F+H+W+Y)		33		12.268
Non-polar	(A+C+F+G+I+L+M+P+V+W+Y)	132		49.071
Polar		(D+E+H+K+N+Q+R+S+T+Z)	137		50.929
Charged		(B+D+E+H+K+R+Z)		70		26.022
Basic		(H+K+R)			44		16.357
Acidic		(B+D+E+Z)		26		9.665
PEPSTATS of Cucsat.PASA.G19032_HAG from 1 to 255
Molecular weight = 29135.51		Residues = 255
Average Residue Weight = 114.257	Charge = 9.5
Isoelectric Point = 8.7193
A280 Molar Extinction Coefficients = 33350 (reduced) 33725 (cystine bridges)
A280 Extinction Coefficients 1mg/ml = 1.145 (reduced) 1.158 (cystine bridges)
Improbability of expression in inclusion bodies = 0.845
Residue		Number		Mole%		DayhoffStat
A = Ala		10		3.922		0.456
B = Asx		0		0.000		0.000
C = Cys		7		2.745		0.947
D = Asp		12		4.706		0.856
E = Glu		14		5.490		0.915
F = Phe		11		4.314		1.198
G = Gly		13		5.098		0.607
H = His		7		2.745		1.373
I = Ile		17		6.667		1.481
J = ---		0		0.000		0.000
K = Lys		16		6.275		0.951
L = Leu		23		9.020		1.219
M = Met		4		1.569		0.923
N = Asn		11		4.314		1.003
O = ---		0		0.000		0.000
P = Pro		9		3.529		0.679
Q = Gln		6		2.353		0.603
R = Arg		16		6.275		1.281
S = Ser		26		10.196		1.457
T = Thr		12		4.706		0.771
U = ---		0		0.000		0.000
V = Val		24		9.412		1.426
W = Trp		2		0.784		0.603
X = Xaa		0		0.000		0.000
Y = Tyr		15		5.882		1.730
Z = Glx		0		0.000		0.000
Property	Residues		Number		Mole%
Tiny		(A+C+G+S+T)		68		26.667
Small		(A+B+C+D+G+N+P+S+T+V)	124		48.627
Aliphatic	(A+I+L+V)		74		29.020
Aromatic	(F+H+W+Y)		35		13.725
Non-polar	(A+C+F+G+I+L+M+P+V+W+Y)	135		52.941
Polar		(D+E+H+K+N+Q+R+S+T+Z)	120		47.059
Charged		(B+D+E+H+K+R+Z)		65		25.490
Basic		(H+K+R)			39		15.294
Acidic		(B+D+E+Z)		26		10.196
PEPSTATS of Cucsat.PASA.G8051_HAG from 1 to 248
Molecular weight = 27761.79		Residues = 248
Average Residue Weight = 111.943	Charge = -1.0
Isoelectric Point = 6.1205
A280 Molar Extinction Coefficients = 30940 (reduced) 31190 (cystine bridges)
A280 Extinction Coefficients 1mg/ml = 1.114 (reduced) 1.123 (cystine bridges)
Improbability of expression in inclusion bodies = 0.723
Residue		Number		Mole%		DayhoffStat
A = Ala		16		6.452		0.750
B = Asx		0		0.000		0.000
C = Cys		4		1.613		0.556
D = Asp		12		4.839		0.880
E = Glu		17		6.855		1.142
F = Phe		9		3.629		1.008
G = Gly		16		6.452		0.768
H = His		4		1.613		0.806
I = Ile		13		5.242		1.165
J = ---		0		0.000		0.000
K = Lys		11		4.435		0.672
L = Leu		30		12.097		1.635
M = Met		6		2.419		1.423
N = Asn		14		5.645		1.313
O = ---		0		0.000		0.000
P = Pro		15		6.048		1.163
Q = Gln		10		4.032		1.034
R = Arg		15		6.048		1.234
S = Ser		18		7.258		1.037
T = Thr		12		4.839		0.793
U = ---		0		0.000		0.000
V = Val		16		6.452		0.978
W = Trp		4		1.613		1.241
X = Xaa		0		0.000		0.000
Y = Tyr		6		2.419		0.712
Z = Glx		0		0.000		0.000
Property	Residues		Number		Mole%
Tiny		(A+C+G+S+T)		66		26.613
Small		(A+B+C+D+G+N+P+S+T+V)	123		49.597
Aliphatic	(A+I+L+V)		75		30.242
Aromatic	(F+H+W+Y)		23		9.274
Non-polar	(A+C+F+G+I+L+M+P+V+W+Y)	135		54.435
Polar		(D+E+H+K+N+Q+R+S+T+Z)	113		45.565
Charged		(B+D+E+H+K+R+Z)		59		23.790
Basic		(H+K+R)			30		12.097
Acidic		(B+D+E+Z)		29		11.694
PEPSTATS of Cucsat.PASA.G10849_HAG from 1 to 225
Molecular weight = 25852.04		Residues = 225
Average Residue Weight = 114.898	Charge = -2.5
Isoelectric Point = 5.6878
A280 Molar Extinction Coefficients = 21430 (reduced) 21555 (cystine bridges)
A280 Extinction Coefficients 1mg/ml = 0.829 (reduced) 0.834 (cystine bridges)
Improbability of expression in inclusion bodies = 0.522
Residue		Number		Mole%		DayhoffStat
A = Ala		7		3.111		0.362
B = Asx		0		0.000		0.000
C = Cys		3		1.333		0.460
D = Asp		11		4.889		0.889
E = Glu		20		8.889		1.481
F = Phe		14		6.222		1.728
G = Gly		15		6.667		0.794
H = His		5		2.222		1.111
I = Ile		13		5.778		1.284
J = ---		0		0.000		0.000
K = Lys		18		8.000		1.212
L = Leu		27		12.000		1.622
M = Met		12		5.333		3.137
N = Asn		9		4.000		0.930
O = ---		0		0.000		0.000
P = Pro		8		3.556		0.684
Q = Gln		8		3.556		0.912
R = Arg		8		3.556		0.726
S = Ser		17		7.556		1.079
T = Thr		7		3.111		0.510
U = ---		0		0.000		0.000
V = Val		14		6.222		0.943
W = Trp		2		0.889		0.684
X = Xaa		0		0.000		0.000
Y = Tyr		7		3.111		0.915
Z = Glx		0		0.000		0.000
Property	Residues		Number		Mole%
Tiny		(A+C+G+S+T)		49		21.778
Small		(A+B+C+D+G+N+P+S+T+V)	91		40.444
Aliphatic	(A+I+L+V)		61		27.111
Aromatic	(F+H+W+Y)		28		12.444
Non-polar	(A+C+F+G+I+L+M+P+V+W+Y)	122		54.222
Polar		(D+E+H+K+N+Q+R+S+T+Z)	103		45.778
Charged		(B+D+E+H+K+R+Z)		62		27.556
Basic		(H+K+R)			31		13.778
Acidic		(B+D+E+Z)		31		13.778
PEPSTATS of Cucsat.PASA.G3385_HAG from 1 to 220
Molecular weight = 24827.93		Residues = 220
Average Residue Weight = 112.854	Charge = 14.0
Isoelectric Point = 7.8941
A280 Molar Extinction Coefficients = 26360 (reduced) 26735 (cystine bridges)
A280 Extinction Coefficients 1mg/ml = 1.062 (reduced) 1.077 (cystine bridges)
Improbability of expression in inclusion bodies = 0.650
Residue		Number		Mole%		DayhoffStat
A = Ala		19		8.636		1.004
B = Asx		0		0.000		0.000
C = Cys		6		2.727		0.940
D = Asp		8		3.636		0.661
E = Glu		14		6.364		1.061
F = Phe		3		1.364		0.379
G = Gly		21		9.545		1.136
H = His		26		11.818		5.909
I = Ile		8		3.636		0.808
J = ---		0		0.000		0.000
K = Lys		17		7.727		1.171
L = Leu		17		7.727		1.044
M = Met		7		3.182		1.872
N = Asn		11		5.000		1.163
O = ---		0		0.000		0.000
P = Pro		2		0.909		0.175
Q = Gln		9		4.091		1.049
R = Arg		6		2.727		0.557
S = Ser		10		4.545		0.649
T = Thr		9		4.091		0.671
U = ---		0		0.000		0.000
V = Val		12		5.455		0.826
W = Trp		1		0.455		0.350
X = Xaa		0		0.000		0.000
Y = Tyr		14		6.364		1.872
Z = Glx		0		0.000		0.000
Property	Residues		Number		Mole%
Tiny		(A+C+G+S+T)		65		29.545
Small		(A+B+C+D+G+N+P+S+T+V)	98		44.545
Aliphatic	(A+I+L+V)		56		25.455
Aromatic	(F+H+W+Y)		44		20.000
Non-polar	(A+C+F+G+I+L+M+P+V+W+Y)	110		50.000
Polar		(D+E+H+K+N+Q+R+S+T+Z)	110		50.000
Charged		(B+D+E+H+K+R+Z)		71		32.273
Basic		(H+K+R)			49		22.273
Acidic		(B+D+E+Z)		22		10.000
PEPSTATS of Cucsat.PASA.G16316_HAG from 1 to 196
Molecular weight = 22370.76		Residues = 196
Average Residue Weight = 114.137	Charge = -1.0
Isoelectric Point = 6.2319
A280 Molar Extinction Coefficients = 21890 (reduced) 22015 (cystine bridges)
A280 Extinction Coefficients 1mg/ml = 0.979 (reduced) 0.984 (cystine bridges)
Probability of expression in inclusion bodies = 0.507
Residue		Number		Mole%		DayhoffStat
A = Ala		12		6.122		0.712
B = Asx		0		0.000		0.000
C = Cys		3		1.531		0.528
D = Asp		8		4.082		0.742
E = Glu		18		9.184		1.531
F = Phe		10		5.102		1.417
G = Gly		16		8.163		0.972
H = His		6		3.061		1.531
I = Ile		8		4.082		0.907
J = ---		0		0.000		0.000
K = Lys		9		4.592		0.696
L = Leu		22		11.224		1.517
M = Met		8		4.082		2.401
N = Asn		6		3.061		0.712
O = ---		0		0.000		0.000
P = Pro		7		3.571		0.687
Q = Gln		4		2.041		0.523
R = Arg		13		6.633		1.354
S = Ser		11		5.612		0.802
T = Thr		7		3.571		0.585
U = ---		0		0.000		0.000
V = Val		16		8.163		1.237
W = Trp		1		0.510		0.392
X = Xaa		0		0.000		0.000
Y = Tyr		11		5.612		1.651
Z = Glx		0		0.000		0.000
Property	Residues		Number		Mole%
Tiny		(A+C+G+S+T)		49		25.000
Small		(A+B+C+D+G+N+P+S+T+V)	86		43.878
Aliphatic	(A+I+L+V)		58		29.592
Aromatic	(F+H+W+Y)		28		14.286
Non-polar	(A+C+F+G+I+L+M+P+V+W+Y)	114		58.163
Polar		(D+E+H+K+N+Q+R+S+T+Z)	82		41.837
Charged		(B+D+E+H+K+R+Z)		54		27.551
Basic		(H+K+R)			28		14.286
Acidic		(B+D+E+Z)		26		13.265
PEPSTATS of Cucsat.PASA.G505_HAG from 1 to 169
Molecular weight = 19336.31		Residues = 169
Average Residue Weight = 114.416	Charge = -0.5
Isoelectric Point = 5.9811
A280 Molar Extinction Coefficients = 32430 (reduced) 32555 (cystine bridges)
A280 Extinction Coefficients 1mg/ml = 1.677 (reduced) 1.684 (cystine bridges)
Probability of expression in inclusion bodies = 0.527
Residue		Number		Mole%		DayhoffStat
A = Ala		13		7.692		0.894
B = Asx		0		0.000		0.000
C = Cys		3		1.775		0.612
D = Asp		12		7.101		1.291
E = Glu		13		7.692		1.282
F = Phe		9		5.325		1.479
G = Gly		12		7.101		0.845
H = His		1		0.592		0.296
I = Ile		7		4.142		0.920
J = ---		0		0.000		0.000
K = Lys		12		7.101		1.076
L = Leu		14		8.284		1.119
M = Met		6		3.550		2.088
N = Asn		3		1.775		0.413
O = ---		0		0.000		0.000
P = Pro		5		2.959		0.569
Q = Gln		4		2.367		0.607
R = Arg		12		7.101		1.449
S = Ser		9		5.325		0.761
T = Thr		6		3.550		0.582
U = ---		0		0.000		0.000
V = Val		17		10.059		1.524
W = Trp		4		2.367		1.821
X = Xaa		0		0.000		0.000
Y = Tyr		7		4.142		1.218
Z = Glx		0		0.000		0.000
Property	Residues		Number		Mole%
Tiny		(A+C+G+S+T)		43		25.444
Small		(A+B+C+D+G+N+P+S+T+V)	80		47.337
Aliphatic	(A+I+L+V)		51		30.178
Aromatic	(F+H+W+Y)		21		12.426
Non-polar	(A+C+F+G+I+L+M+P+V+W+Y)	97		57.396
Polar		(D+E+H+K+N+Q+R+S+T+Z)	72		42.604
Charged		(B+D+E+H+K+R+Z)		50		29.586
Basic		(H+K+R)			25		14.793
Acidic		(B+D+E+Z)		25		14.793
PEPSTATS of Cucsat.PASA.G4728_HAG from 1 to 164
Molecular weight = 18610.55		Residues = 164
Average Residue Weight = 113.479	Charge = 6.5
Isoelectric Point = 8.9787
A280 Molar Extinction Coefficients = 17880 (reduced) 18130 (cystine bridges)
A280 Extinction Coefficients 1mg/ml = 0.961 (reduced) 0.974 (cystine bridges)
Improbability of expression in inclusion bodies = 0.800
Residue		Number		Mole%		DayhoffStat
A = Ala		9		5.488		0.638
B = Asx		0		0.000		0.000
C = Cys		4		2.439		0.841
D = Asp		8		4.878		0.887
E = Glu		7		4.268		0.711
F = Phe		5		3.049		0.847
G = Gly		11		6.707		0.798
H = His		3		1.829		0.915
I = Ile		12		7.317		1.626
J = ---		0		0.000		0.000
K = Lys		13		7.927		1.201
L = Leu		18		10.976		1.483
M = Met		3		1.829		1.076
N = Asn		10		6.098		1.418
O = ---		0		0.000		0.000
P = Pro		5		3.049		0.586
Q = Gln		7		4.268		1.094
R = Arg		7		4.268		0.871
S = Ser		7		4.268		0.610
T = Thr		11		6.707		1.100
U = ---		0		0.000		0.000
V = Val		12		7.317		1.109
W = Trp		0		0.000		0.000
X = Xaa		0		0.000		0.000
Y = Tyr		12		7.317		2.152
Z = Glx		0		0.000		0.000
Property	Residues		Number		Mole%
Tiny		(A+C+G+S+T)		42		25.610
Small		(A+B+C+D+G+N+P+S+T+V)	77		46.951
Aliphatic	(A+I+L+V)		51		31.098
Aromatic	(F+H+W+Y)		20		12.195
Non-polar	(A+C+F+G+I+L+M+P+V+W+Y)	91		55.488
Polar		(D+E+H+K+N+Q+R+S+T+Z)	73		44.512
Charged		(B+D+E+H+K+R+Z)		38		23.171
Basic		(H+K+R)			23		14.024
Acidic		(B+D+E+Z)		15		9.146
PEPSTATS of Cucsat.PASA.G13099_HAG from 1 to 163
Molecular weight = 18483.99		Residues = 163
Average Residue Weight = 113.399	Charge = -2.0
Isoelectric Point = 5.7023
A280 Molar Extinction Coefficients = 4470 (reduced) 4845 (cystine bridges)
A280 Extinction Coefficients 1mg/ml = 0.242 (reduced) 0.262 (cystine bridges)
Probability of expression in inclusion bodies = 0.571
Residue		Number		Mole%		DayhoffStat
A = Ala		7		4.294		0.499
B = Asx		0		0.000		0.000
C = Cys		6		3.681		1.269
D = Asp		13		7.975		1.450
E = Glu		15		9.202		1.534
F = Phe		9		5.521		1.534
G = Gly		11		6.748		0.803
H = His		4		2.454		1.227
I = Ile		10		6.135		1.363
J = ---		0		0.000		0.000
K = Lys		14		8.589		1.301
L = Leu		10		6.135		0.829
M = Met		5		3.067		1.804
N = Asn		6		3.681		0.856
O = ---		0		0.000		0.000
P = Pro		0		0.000		0.000
Q = Gln		6		3.681		0.944
R = Arg		10		6.135		1.252
S = Ser		15		9.202		1.315
T = Thr		4		2.454		0.402
U = ---		0		0.000		0.000
V = Val		15		9.202		1.394
W = Trp		0		0.000		0.000
X = Xaa		0		0.000		0.000
Y = Tyr		3		1.840		0.541
Z = Glx		0		0.000		0.000
Property	Residues		Number		Mole%
Tiny		(A+C+G+S+T)		43		26.380
Small		(A+B+C+D+G+N+P+S+T+V)	77		47.239
Aliphatic	(A+I+L+V)		42		25.767
Aromatic	(F+H+W+Y)		16		9.816
Non-polar	(A+C+F+G+I+L+M+P+V+W+Y)	76		46.626
Polar		(D+E+H+K+N+Q+R+S+T+Z)	87		53.374
Charged		(B+D+E+H+K+R+Z)		56		34.356
Basic		(H+K+R)			28		17.178
Acidic		(B+D+E+Z)		28		17.178
PEPSTATS of Cucsat.PASA.G9211_HAC from 1 to 127
Molecular weight = 14426.38		Residues = 127
Average Residue Weight = 113.594	Charge = -3.5
Isoelectric Point = 4.7776
A280 Molar Extinction Coefficients = 13980 (reduced) 13980 (cystine bridges)
A280 Extinction Coefficients 1mg/ml = 0.969 (reduced) 0.969 (cystine bridges)
Improbability of expression in inclusion bodies = 0.525
Residue		Number		Mole%		DayhoffStat
A = Ala		5		3.937		0.458
B = Asx		0		0.000		0.000
C = Cys		1		0.787		0.272
D = Asp		6		4.724		0.859
E = Glu		13		10.236		1.706
F = Phe		2		1.575		0.437
G = Gly		7		5.512		0.656
H = His		1		0.787		0.394
I = Ile		8		6.299		1.400
J = ---		0		0.000		0.000
K = Lys		7		5.512		0.835
L = Leu		12		9.449		1.277
M = Met		6		4.724		2.779
N = Asn		7		5.512		1.282
O = ---		0		0.000		0.000
P = Pro		6		4.724		0.909
Q = Gln		7		5.512		1.413
R = Arg		8		6.299		1.286
S = Ser		10		7.874		1.125
T = Thr		10		7.874		1.291
U = ---		0		0.000		0.000
V = Val		7		5.512		0.835
W = Trp		2		1.575		1.211
X = Xaa		0		0.000		0.000
Y = Tyr		2		1.575		0.463
Z = Glx		0		0.000		0.000
Property	Residues		Number		Mole%
Tiny		(A+C+G+S+T)		33		25.984
Small		(A+B+C+D+G+N+P+S+T+V)	59		46.457
Aliphatic	(A+I+L+V)		32		25.197
Aromatic	(F+H+W+Y)		7		5.512
Non-polar	(A+C+F+G+I+L+M+P+V+W+Y)	58		45.669
Polar		(D+E+H+K+N+Q+R+S+T+Z)	69		54.331
Charged		(B+D+E+H+K+R+Z)		35		27.559
Basic		(H+K+R)			16		12.598
Acidic		(B+D+E+Z)		19		14.961
PEPSTATS of Cucsat.PASA.G8005_HAG from 1 to 113
Molecular weight = 12547.30		Residues = 113
Average Residue Weight = 111.038	Charge = 5.0
Isoelectric Point = 9.0147
A280 Molar Extinction Coefficients = 18450 (reduced) 18575 (cystine bridges)
A280 Extinction Coefficients 1mg/ml = 1.470 (reduced) 1.480 (cystine bridges)
Improbability of expression in inclusion bodies = 0.932
Residue		Number		Mole%		DayhoffStat
A = Ala		11		9.735		1.132
B = Asx		0		0.000		0.000
C = Cys		2		1.770		0.610
D = Asp		5		4.425		0.805
E = Glu		4		3.540		0.590
F = Phe		4		3.540		0.983
G = Gly		6		5.310		0.632
H = His		4		3.540		1.770
I = Ile		6		5.310		1.180
J = ---		0		0.000		0.000
K = Lys		8		7.080		1.073
L = Leu		11		9.735		1.315
M = Met		3		2.655		1.562
N = Asn		7		6.195		1.441
O = ---		0		0.000		0.000
P = Pro		6		5.310		1.021
Q = Gln		3		2.655		0.681
R = Arg		4		3.540		0.722
S = Ser		12		10.619		1.517
T = Thr		6		5.310		0.870
U = ---		0		0.000		0.000
V = Val		4		3.540		0.536
W = Trp		2		1.770		1.361
X = Xaa		0		0.000		0.000
Y = Tyr		5		4.425		1.301
Z = Glx		0		0.000		0.000
Property	Residues		Number		Mole%
Tiny		(A+C+G+S+T)		37		32.743
Small		(A+B+C+D+G+N+P+S+T+V)	59		52.212
Aliphatic	(A+I+L+V)		32		28.319
Aromatic	(F+H+W+Y)		15		13.274
Non-polar	(A+C+F+G+I+L+M+P+V+W+Y)	60		53.097
Polar		(D+E+H+K+N+Q+R+S+T+Z)	53		46.903
Charged		(B+D+E+H+K+R+Z)		25		22.124
Basic		(H+K+R)			16		14.159
Acidic		(B+D+E+Z)		9		7.965

## Sheet: HDAC
PEPSTATS of Cucsat.PASA.G14544_HDA from 1 to 659
Molecular weight = 73207.77		Residues = 659
Average Residue Weight = 111.089	Charge = -13.5
Isoelectric Point = 5.3030
A280 Molar Extinction Coefficients = 107260 (reduced) 108010 (cystine bridges)
A280 Extinction Coefficients 1mg/ml = 1.465 (reduced) 1.475 (cystine bridges)
Improbability of expression in inclusion bodies = 0.620
Residue		Number		Mole%		DayhoffStat
A = Ala		42		6.373		0.741
B = Asx		0		0.000		0.000
C = Cys		13		1.973		0.680
D = Asp		42		6.373		1.159
E = Glu		45		6.829		1.138
F = Phe		22		3.338		0.927
G = Gly		52		7.891		0.939
H = His		21		3.187		1.593
I = Ile		38		5.766		1.281
J = ---		0		0.000		0.000
K = Lys		39		5.918		0.897
L = Leu		63		9.560		1.292
M = Met		14		2.124		1.250
N = Asn		34		5.159		1.200
O = ---		0		0.000		0.000
P = Pro		35		5.311		1.021
Q = Gln		16		2.428		0.623
R = Arg		24		3.642		0.743
S = Ser		57		8.649		1.236
T = Thr		25		3.794		0.622
U = ---		0		0.000		0.000
V = Val		40		6.070		0.920
W = Trp		13		1.973		1.517
X = Xaa		0		0.000		0.000
Y = Tyr		24		3.642		1.071
Z = Glx		0		0.000		0.000
Property	Residues		Number		Mole%
Tiny		(A+C+G+S+T)		189		28.680
Small		(A+B+C+D+G+N+P+S+T+V)	340		51.593
Aliphatic	(A+I+L+V)		183		27.769
Aromatic	(F+H+W+Y)		80		12.140
Non-polar	(A+C+F+G+I+L+M+P+V+W+Y)	356		54.021
Polar		(D+E+H+K+N+Q+R+S+T+Z)	303		45.979
Charged		(B+D+E+H+K+R+Z)		171		25.948
Basic		(H+K+R)			84		12.747
Acidic		(B+D+E+Z)		87		13.202
PEPSTATS of Cucsat.PASA.G7096_HDA from 1 to 605
Molecular weight = 66368.22		Residues = 605
Average Residue Weight = 109.700	Charge = 4.0
Isoelectric Point = 6.8251
A280 Molar Extinction Coefficients = 56380 (reduced) 57380 (cystine bridges)
A280 Extinction Coefficients 1mg/ml = 0.850 (reduced) 0.865 (cystine bridges)
Improbability of expression in inclusion bodies = 0.702
Residue		Number		Mole%		DayhoffStat
A = Ala		55		9.091		1.057
B = Asx		0		0.000		0.000
C = Cys		17		2.810		0.969
D = Asp		40		6.612		1.202
E = Glu		35		5.785		0.964
F = Phe		23		3.802		1.056
G = Gly		45		7.438		0.885
H = His		20		3.306		1.653
I = Ile		27		4.463		0.992
J = ---		0		0.000		0.000
K = Lys		36		5.950		0.902
L = Leu		47		7.769		1.050
M = Met		15		2.479		1.458
N = Asn		24		3.967		0.923
O = ---		0		0.000		0.000
P = Pro		26		4.298		0.826
Q = Gln		22		3.636		0.932
R = Arg		33		5.455		1.113
S = Ser		52		8.595		1.228
T = Thr		24		3.967		0.650
U = ---		0		0.000		0.000
V = Val		45		7.438		1.127
W = Trp		7		1.157		0.890
X = Xaa		0		0.000		0.000
Y = Tyr		12		1.983		0.583
Z = Glx		0		0.000		0.000
Property	Residues		Number		Mole%
Tiny		(A+C+G+S+T)		193		31.901
Small		(A+B+C+D+G+N+P+S+T+V)	328		54.215
Aliphatic	(A+I+L+V)		174		28.760
Aromatic	(F+H+W+Y)		62		10.248
Non-polar	(A+C+F+G+I+L+M+P+V+W+Y)	319		52.727
Polar		(D+E+H+K+N+Q+R+S+T+Z)	286		47.273
Charged		(B+D+E+H+K+R+Z)		164		27.107
Basic		(H+K+R)			89		14.711
Acidic		(B+D+E+Z)		75		12.397
PEPSTATS of Cucsat.PASA.G18033_HDA from 1 to 492
Molecular weight = 55592.58		Residues = 492
Average Residue Weight = 112.993	Charge = -15.5
Isoelectric Point = 5.0472
A280 Molar Extinction Coefficients = 55240 (reduced) 55990 (cystine bridges)
A280 Extinction Coefficients 1mg/ml = 0.994 (reduced) 1.007 (cystine bridges)
Probability of expression in inclusion bodies = 0.656
Residue		Number		Mole%		DayhoffStat
A = Ala		26		5.285		0.614
B = Asx		0		0.000		0.000
C = Cys		12		2.439		0.841
D = Asp		37		7.520		1.367
E = Glu		41		8.333		1.389
F = Phe		20		4.065		1.129
G = Gly		43		8.740		1.040
H = His		19		3.862		1.931
I = Ile		19		3.862		0.858
J = ---		0		0.000		0.000
K = Lys		30		6.098		0.924
L = Leu		40		8.130		1.099
M = Met		13		2.642		1.554
N = Asn		15		3.049		0.709
O = ---		0		0.000		0.000
P = Pro		25		5.081		0.977
Q = Gln		19		3.862		0.990
R = Arg		23		4.675		0.954
S = Ser		27		5.488		0.784
T = Thr		18		3.659		0.600
U = ---		0		0.000		0.000
V = Val		36		7.317		1.109
W = Trp		3		0.610		0.469
X = Xaa		0		0.000		0.000
Y = Tyr		26		5.285		1.554
Z = Glx		0		0.000		0.000
Property	Residues		Number		Mole%
Tiny		(A+C+G+S+T)		126		25.610
Small		(A+B+C+D+G+N+P+S+T+V)	239		48.577
Aliphatic	(A+I+L+V)		121		24.593
Aromatic	(F+H+W+Y)		68		13.821
Non-polar	(A+C+F+G+I+L+M+P+V+W+Y)	263		53.455
Polar		(D+E+H+K+N+Q+R+S+T+Z)	229		46.545
Charged		(B+D+E+H+K+R+Z)		150		30.488
Basic		(H+K+R)			72		14.634
Acidic		(B+D+E+Z)		78		15.854
PEPSTATS of Cucsat.PASA.G10868_HDA from 1 to 471
Molecular weight = 53319.35		Residues = 471
Average Residue Weight = 113.205	Charge = -8.0
Isoelectric Point = 5.6724
A280 Molar Extinction Coefficients = 56730 (reduced) 57605 (cystine bridges)
A280 Extinction Coefficients 1mg/ml = 1.064 (reduced) 1.080 (cystine bridges)
Probability of expression in inclusion bodies = 0.553
Residue		Number		Mole%		DayhoffStat
A = Ala		24		5.096		0.593
B = Asx		0		0.000		0.000
C = Cys		14		2.972		1.025
D = Asp		41		8.705		1.583
E = Glu		26		5.520		0.920
F = Phe		21		4.459		1.238
G = Gly		42		8.917		1.062
H = His		18		3.822		1.911
I = Ile		23		4.883		1.085
J = ---		0		0.000		0.000
K = Lys		29		6.157		0.933
L = Leu		42		8.917		1.205
M = Met		13		2.760		1.624
N = Asn		18		3.822		0.889
O = ---		0		0.000		0.000
P = Pro		20		4.246		0.817
Q = Gln		19		4.034		1.034
R = Arg		21		4.459		0.910
S = Ser		25		5.308		0.758
T = Thr		15		3.185		0.522
U = ---		0		0.000		0.000
V = Val		30		6.369		0.965
W = Trp		3		0.637		0.490
X = Xaa		0		0.000		0.000
Y = Tyr		27		5.732		1.686
Z = Glx		0		0.000		0.000
Property	Residues		Number		Mole%
Tiny		(A+C+G+S+T)		120		25.478
Small		(A+B+C+D+G+N+P+S+T+V)	229		48.620
Aliphatic	(A+I+L+V)		119		25.265
Aromatic	(F+H+W+Y)		69		14.650
Non-polar	(A+C+F+G+I+L+M+P+V+W+Y)	259		54.989
Polar		(D+E+H+K+N+Q+R+S+T+Z)	212		45.011
Charged		(B+D+E+H+K+R+Z)		135		28.662
Basic		(H+K+R)			68		14.437
Acidic		(B+D+E+Z)		67		14.225
PEPSTATS of Cucsat.PASA.G11084_HDA from 1 to 465
Molecular weight = 52308.73		Residues = 465
Average Residue Weight = 112.492	Charge = -8.0
Isoelectric Point = 5.7657
A280 Molar Extinction Coefficients = 47790 (reduced) 48415 (cystine bridges)
A280 Extinction Coefficients 1mg/ml = 0.914 (reduced) 0.926 (cystine bridges)
Improbability of expression in inclusion bodies = 0.583
Residue		Number		Mole%		DayhoffStat
A = Ala		24		5.161		0.600
B = Asx		0		0.000		0.000
C = Cys		10		2.151		0.742
D = Asp		38		8.172		1.486
E = Glu		30		6.452		1.075
F = Phe		22		4.731		1.314
G = Gly		44		9.462		1.126
H = His		20		4.301		2.151
I = Ile		22		4.731		1.051
J = ---		0		0.000		0.000
K = Lys		19		4.086		0.619
L = Leu		34		7.312		0.988
M = Met		13		2.796		1.645
N = Asn		24		5.161		1.200
O = ---		0		0.000		0.000
P = Pro		27		5.806		1.117
Q = Gln		8		1.720		0.441
R = Arg		31		6.667		1.361
S = Ser		28		6.022		0.860
T = Thr		14		3.011		0.494
U = ---		0		0.000		0.000
V = Val		33		7.097		1.075
W = Trp		3		0.645		0.496
X = Xaa		0		0.000		0.000
Y = Tyr		21		4.516		1.328
Z = Glx		0		0.000		0.000
Property	Residues		Number		Mole%
Tiny		(A+C+G+S+T)		120		25.806
Small		(A+B+C+D+G+N+P+S+T+V)	242		52.043
Aliphatic	(A+I+L+V)		113		24.301
Aromatic	(F+H+W+Y)		66		14.194
Non-polar	(A+C+F+G+I+L+M+P+V+W+Y)	253		54.409
Polar		(D+E+H+K+N+Q+R+S+T+Z)	212		45.591
Charged		(B+D+E+H+K+R+Z)		138		29.677
Basic		(H+K+R)			70		15.054
Acidic		(B+D+E+Z)		68		14.624
PEPSTATS of Cucsat.PASA.G1690_HDA from 1 to 442
Molecular weight = 48189.76		Residues = 442
Average Residue Weight = 109.027	Charge = 0.5
Isoelectric Point = 6.5575
A280 Molar Extinction Coefficients = 30830 (reduced) 31330 (cystine bridges)
A280 Extinction Coefficients 1mg/ml = 0.640 (reduced) 0.650 (cystine bridges)
Improbability of expression in inclusion bodies = 0.760
Residue		Number		Mole%		DayhoffStat
A = Ala		39		8.824		1.026
B = Asx		0		0.000		0.000
C = Cys		8		1.810		0.624
D = Asp		25		5.656		1.028
E = Glu		21		4.751		0.792
F = Phe		23		5.204		1.445
G = Gly		36		8.145		0.970
H = His		13		2.941		1.471
I = Ile		27		6.109		1.357
J = ---		0		0.000		0.000
K = Lys		21		4.751		0.720
L = Leu		38		8.597		1.162
M = Met		9		2.036		1.198
N = Asn		19		4.299		1.000
O = ---		0		0.000		0.000
P = Pro		25		5.656		1.088
Q = Gln		15		3.394		0.870
R = Arg		19		4.299		0.877
S = Ser		39		8.824		1.261
T = Thr		18		4.072		0.668
U = ---		0		0.000		0.000
V = Val		29		6.561		0.994
W = Trp		1		0.226		0.174
X = Xaa		0		0.000		0.000
Y = Tyr		17		3.846		1.131
Z = Glx		0		0.000		0.000
Property	Residues		Number		Mole%
Tiny		(A+C+G+S+T)		140		31.674
Small		(A+B+C+D+G+N+P+S+T+V)	238		53.846
Aliphatic	(A+I+L+V)		133		30.090
Aromatic	(F+H+W+Y)		54		12.217
Non-polar	(A+C+F+G+I+L+M+P+V+W+Y)	252		57.014
Polar		(D+E+H+K+N+Q+R+S+T+Z)	190		42.986
Charged		(B+D+E+H+K+R+Z)		99		22.398
Basic		(H+K+R)			53		11.991
Acidic		(B+D+E+Z)		46		10.407
PEPSTATS of Cucsat.PASA.G18140_HDA from 1 to 440
Molecular weight = 50404.76		Residues = 440
Average Residue Weight = 114.556	Charge = -15.0
Isoelectric Point = 5.1131
A280 Molar Extinction Coefficients = 45270 (reduced) 45895 (cystine bridges)
A280 Extinction Coefficients 1mg/ml = 0.898 (reduced) 0.911 (cystine bridges)
Probability of expression in inclusion bodies = 0.739
Residue		Number		Mole%		DayhoffStat
A = Ala		22		5.000		0.581
B = Asx		0		0.000		0.000
C = Cys		10		2.273		0.784
D = Asp		38		8.636		1.570
E = Glu		30		6.818		1.136
F = Phe		26		5.909		1.641
G = Gly		34		7.727		0.920
H = His		22		5.000		2.500
I = Ile		26		5.909		1.313
J = ---		0		0.000		0.000
K = Lys		21		4.773		0.723
L = Leu		39		8.864		1.198
M = Met		10		2.273		1.337
N = Asn		23		5.227		1.216
O = ---		0		0.000		0.000
P = Pro		19		4.318		0.830
Q = Gln		13		2.955		0.758
R = Arg		21		4.773		0.974
S = Ser		18		4.091		0.584
T = Thr		16		3.636		0.596
U = ---		0		0.000		0.000
V = Val		27		6.136		0.930
W = Trp		2		0.455		0.350
X = Xaa		0		0.000		0.000
Y = Tyr		23		5.227		1.537
Z = Glx		0		0.000		0.000
Property	Residues		Number		Mole%
Tiny		(A+C+G+S+T)		100		22.727
Small		(A+B+C+D+G+N+P+S+T+V)	207		47.045
Aliphatic	(A+I+L+V)		114		25.909
Aromatic	(F+H+W+Y)		73		16.591
Non-polar	(A+C+F+G+I+L+M+P+V+W+Y)	238		54.091
Polar		(D+E+H+K+N+Q+R+S+T+Z)	202		45.909
Charged		(B+D+E+H+K+R+Z)		132		30.000
Basic		(H+K+R)			64		14.545
Acidic		(B+D+E+Z)		68		15.455
PEPSTATS of Cucsat.PASA.G11217_HDA from 1 to 375
Molecular weight = 40959.23		Residues = 375
Average Residue Weight = 109.225	Charge = -7.5
Isoelectric Point = 5.8174
A280 Molar Extinction Coefficients = 51340 (reduced) 51715 (cystine bridges)
A280 Extinction Coefficients 1mg/ml = 1.253 (reduced) 1.263 (cystine bridges)
Improbability of expression in inclusion bodies = 0.614
Residue		Number		Mole%		DayhoffStat
A = Ala		22		5.867		0.682
B = Asx		0		0.000		0.000
C = Cys		6		1.600		0.552
D = Asp		22		5.867		1.067
E = Glu		20		5.333		0.889
F = Phe		13		3.467		0.963
G = Gly		40		10.667		1.270
H = His		21		5.600		2.800
I = Ile		19		5.067		1.126
J = ---		0		0.000		0.000
K = Lys		17		4.533		0.687
L = Leu		37		9.867		1.333
M = Met		10		2.667		1.569
N = Asn		19		5.067		1.178
O = ---		0		0.000		0.000
P = Pro		21		5.600		1.077
Q = Gln		10		2.667		0.684
R = Arg		7		1.867		0.381
S = Ser		29		7.733		1.105
T = Thr		14		3.733		0.612
U = ---		0		0.000		0.000
V = Val		27		7.200		1.091
W = Trp		5		1.333		1.026
X = Xaa		0		0.000		0.000
Y = Tyr		16		4.267		1.255
Z = Glx		0		0.000		0.000
Property	Residues		Number		Mole%
Tiny		(A+C+G+S+T)		111		29.600
Small		(A+B+C+D+G+N+P+S+T+V)	200		53.333
Aliphatic	(A+I+L+V)		105		28.000
Aromatic	(F+H+W+Y)		55		14.667
Non-polar	(A+C+F+G+I+L+M+P+V+W+Y)	216		57.600
Polar		(D+E+H+K+N+Q+R+S+T+Z)	159		42.400
Charged		(B+D+E+H+K+R+Z)		87		23.200
Basic		(H+K+R)			45		12.000
Acidic		(B+D+E+Z)		42		11.200
PEPSTATS of Cucsat.PASA.G11372_HDA from 1 to 352
Molecular weight = 38882.57		Residues = 352
Average Residue Weight = 110.462	Charge = 5.0
Isoelectric Point = 7.4555
A280 Molar Extinction Coefficients = 30370 (reduced) 30745 (cystine bridges)
A280 Extinction Coefficients 1mg/ml = 0.781 (reduced) 0.791 (cystine bridges)
Improbability of expression in inclusion bodies = 0.763
Residue		Number		Mole%		DayhoffStat
A = Ala		27		7.670		0.892
B = Asx		0		0.000		0.000
C = Cys		6		1.705		0.588
D = Asp		24		6.818		1.240
E = Glu		19		5.398		0.900
F = Phe		14		3.977		1.105
G = Gly		25		7.102		0.846
H = His		10		2.841		1.420
I = Ile		28		7.955		1.768
J = ---		0		0.000		0.000
K = Lys		26		7.386		1.119
L = Leu		29		8.239		1.113
M = Met		6		1.705		1.003
N = Asn		13		3.693		0.859
O = ---		0		0.000		0.000
P = Pro		16		4.545		0.874
Q = Gln		8		2.273		0.583
R = Arg		17		4.830		0.986
S = Ser		32		9.091		1.299
T = Thr		9		2.557		0.419
U = ---		0		0.000		0.000
V = Val		28		7.955		1.205
W = Trp		2		0.568		0.437
X = Xaa		0		0.000		0.000
Y = Tyr		13		3.693		1.086
Z = Glx		0		0.000		0.000
Property	Residues		Number		Mole%
Tiny		(A+C+G+S+T)		99		28.125
Small		(A+B+C+D+G+N+P+S+T+V)	180		51.136
Aliphatic	(A+I+L+V)		112		31.818
Aromatic	(F+H+W+Y)		39		11.080
Non-polar	(A+C+F+G+I+L+M+P+V+W+Y)	194		55.114
Polar		(D+E+H+K+N+Q+R+S+T+Z)	158		44.886
Charged		(B+D+E+H+K+R+Z)		96		27.273
Basic		(H+K+R)			53		15.057
Acidic		(B+D+E+Z)		43		12.216
PEPSTATS of Cucsat.PASA.G12291_HDT from 1 to 318
Molecular weight = 34605.51		Residues = 318
Average Residue Weight = 108.822	Charge = -22.5
Isoelectric Point = 4.4347
A280 Molar Extinction Coefficients = 15470 (reduced) 15595 (cystine bridges)
A280 Extinction Coefficients 1mg/ml = 0.447 (reduced) 0.451 (cystine bridges)
Probability of expression in inclusion bodies = 0.666
Residue		Number		Mole%		DayhoffStat
A = Ala		22		6.918		0.804
B = Asx		0		0.000		0.000
C = Cys		3		0.943		0.325
D = Asp		32		10.063		1.830
E = Glu		37		11.635		1.939
F = Phe		9		2.830		0.786
G = Gly		18		5.660		0.674
H = His		7		2.201		1.101
I = Ile		3		0.943		0.210
J = ---		0		0.000		0.000
K = Lys		41		12.893		1.953
L = Leu		18		5.660		0.765
M = Met		2		0.629		0.370
N = Asn		16		5.031		1.170
O = ---		0		0.000		0.000
P = Pro		20		6.289		1.209
Q = Gln		9		2.830		0.726
R = Arg		2		0.629		0.128
S = Ser		35		11.006		1.572
T = Thr		20		6.289		1.031
U = ---		0		0.000		0.000
V = Val		19		5.975		0.905
W = Trp		2		0.629		0.484
X = Xaa		0		0.000		0.000
Y = Tyr		3		0.943		0.277
Z = Glx		0		0.000		0.000
Property	Residues		Number		Mole%
Tiny		(A+C+G+S+T)		98		30.818
Small		(A+B+C+D+G+N+P+S+T+V)	185		58.176
Aliphatic	(A+I+L+V)		62		19.497
Aromatic	(F+H+W+Y)		21		6.604
Non-polar	(A+C+F+G+I+L+M+P+V+W+Y)	119		37.421
Polar		(D+E+H+K+N+Q+R+S+T+Z)	199		62.579
Charged		(B+D+E+H+K+R+Z)		119		37.421
Basic		(H+K+R)			50		15.723
Acidic		(B+D+E+Z)		69		21.698
PEPSTATS of Cucsat.PASA.G17927_HDT from 1 to 296
Molecular weight = 31714.46		Residues = 296
Average Residue Weight = 107.143	Charge = -20.0
Isoelectric Point = 4.4355
A280 Molar Extinction Coefficients = 9970 (reduced) 10095 (cystine bridges)
A280 Extinction Coefficients 1mg/ml = 0.314 (reduced) 0.318 (cystine bridges)
Probability of expression in inclusion bodies = 0.548
Residue		Number		Mole%		DayhoffStat
A = Ala		19		6.419		0.746
B = Asx		0		0.000		0.000
C = Cys		3		1.014		0.349
D = Asp		33		11.149		2.027
E = Glu		30		10.135		1.689
F = Phe		11		3.716		1.032
G = Gly		28		9.459		1.126
H = His		6		2.027		1.014
I = Ile		7		2.365		0.526
J = ---		0		0.000		0.000
K = Lys		37		12.500		1.894
L = Leu		17		5.743		0.776
M = Met		5		1.689		0.994
N = Asn		6		2.027		0.471
O = ---		0		0.000		0.000
P = Pro		15		5.068		0.975
Q = Gln		9		3.041		0.780
R = Arg		3		1.014		0.207
S = Ser		41		13.851		1.979
T = Thr		11		3.716		0.609
U = ---		0		0.000		0.000
V = Val		11		3.716		0.563
W = Trp		1		0.338		0.260
X = Xaa		0		0.000		0.000
Y = Tyr		3		1.014		0.298
Z = Glx		0		0.000		0.000
Property	Residues		Number		Mole%
Tiny		(A+C+G+S+T)		102		34.459
Small		(A+B+C+D+G+N+P+S+T+V)	167		56.419
Aliphatic	(A+I+L+V)		54		18.243
Aromatic	(F+H+W+Y)		21		7.095
Non-polar	(A+C+F+G+I+L+M+P+V+W+Y)	120		40.541
Polar		(D+E+H+K+N+Q+R+S+T+Z)	176		59.459
Charged		(B+D+E+H+K+R+Z)		109		36.824
Basic		(H+K+R)			46		15.541
Acidic		(B+D+E+Z)		63		21.284
PEPSTATS of Cucsat.PASA.G17928_HDT from 1 to 571
Molecular weight = 61621.65		Residues = 571
Average Residue Weight = 107.919	Charge = -22.0
Isoelectric Point = 4.8070
A280 Molar Extinction Coefficients = 48820 (reduced) 49320 (cystine bridges)
A280 Extinction Coefficients 1mg/ml = 0.792 (reduced) 0.800 (cystine bridges)
Improbability of expression in inclusion bodies = 0.534
Residue		Number		Mole%		DayhoffStat
A = Ala		39		6.830		0.794
B = Asx		0		0.000		0.000
C = Cys		9		1.576		0.544
D = Asp		45		7.881		1.433
E = Glu		45		7.881		1.313
F = Phe		16		2.802		0.778
G = Gly		55		9.632		1.147
H = His		20		3.503		1.751
I = Ile		21		3.678		0.817
J = ---		0		0.000		0.000
K = Lys		52		9.107		1.380
L = Leu		50		8.757		1.183
M = Met		9		1.576		0.927
N = Asn		22		3.853		0.896
O = ---		0		0.000		0.000
P = Pro		33		5.779		1.111
Q = Gln		16		2.802		0.718
R = Arg		6		1.051		0.214
S = Ser		53		9.282		1.326
T = Thr		25		4.378		0.718
U = ---		0		0.000		0.000
V = Val		33		5.779		0.876
W = Trp		4		0.701		0.539
X = Xaa		0		0.000		0.000
Y = Tyr		18		3.152		0.927
Z = Glx		0		0.000		0.000
Property	Residues		Number		Mole%
Tiny		(A+C+G+S+T)		181		31.699
Small		(A+B+C+D+G+N+P+S+T+V)	314		54.991
Aliphatic	(A+I+L+V)		143		25.044
Aromatic	(F+H+W+Y)		58		10.158
Non-polar	(A+C+F+G+I+L+M+P+V+W+Y)	287		50.263
Polar		(D+E+H+K+N+Q+R+S+T+Z)	284		49.737
Charged		(B+D+E+H+K+R+Z)		168		29.422
Basic		(H+K+R)			78		13.660
Acidic		(B+D+E+Z)		90		15.762
