# Supplementary material for: Genome-Wide Identification and Characterization of Histone Acetyltransferases and Deacetylases in Cucumber, and Their Implication in Developmental Processes
Source: Genes (Basel). 2025 Jan 23;16(2):127. doi: 10.3390/genes16020127 (PMC11855351; doi:10.3390/genes16020127)
Supplement: Supplementary file 1 [file genes-16-00127-s001.zip › Table S4.xlsx]

## Sheet: 1_2vsapex
Gene	Fold_change	FDR	Locus	Symbol	Biotype	Description
Cucsat.PASA.G17928	2.33868	1.84513e-14	ctg3345:1323822-1327471(+)		protein_coding	histone deacetylase | Histone deacetylase
Cucsat.PASA.G9940	2.03233	8.05455e-06	ctg1673:1987918-1994420(+)		protein_coding	MLP-like protein | Acetyltransferase (GNAT) family
Cucsat.PASA.G18033	1.65658	2.47107e-12	ctg3345:3960732-3965777(+)	HDA2	protein_coding	Histone deacetylase
Cucsat.PASA.G19498	1.63551	3.82568e-14	ctg4:1282651-1287430(-)		protein_coding
Cucsat.PASA.G19739	1.59158	4.02032e-09	ctg4:329471-333655(+)		protein_coding	acetyltransferase. type b catalytic
Cucsat.PASA.G16316	1.53356	8.08161e-06	ctg2246:313272-316828(-)		protein_coding	FR47-like protein
Cucsat.PASA.G11039	-2.65394	4.72139e-17	ctg1740:323653-327391(+)		protein_coding	elongator complex protein
Cucsat.PASA.G8133	-2.07964	1.84615e-14	ctg1557:892275-894304(+)		protein_coding	GCN5-related N-acetyltransferase (GNAT) family protein
Cucsat.PASA.G7714	-2.07353	1.00201e-12	ctg1546:298050-304738(+)		protein_coding	histone acetyltransferase
Cucsat.PASA.G1790	-1.88493	9.9703e-21	ctg1002:2300165-2307083(-)		protein_coding	Amino acid kinase family
Cucsat.PASA.G2757	-1.83153	2.85111e-11	ctg1041:822751-825505(-)		protein_coding	Acetyltransferase (GNAT) family
Cucsat.PASA.G7491	-1.64764	1.11591e-06	ctg1528:3357562-3360155(+)		protein_coding	FR47-like protein
Cucsat.PASA.G7439	-1.61806	0.000507646	ctg1528:2195363-2199742(+)		protein_coding	UPF0202 protein
Cucsat.PASA.G9211	-1.59015	0.000124922	ctg1658:1590288-1598827(+)		protein_coding
Cucsat.PASA.G1690	-1.56222	1.04417e-10	ctg1002:373456-379733(-)		protein_coding	Histone deacetylase
Cucsat.PASA.G5059	-1.5522	0.000162054	ctg1227:2823211-2832569(-)		protein_coding
Cucsat.PASA.G11372	-1.51642	1.59691e-08	ctg1798:64712-72066(-)	RTE1	protein_coding	transmembrane protein 222-like | Histone deacetylase

## Sheet: 1_2vsL
Gene	Fold_change	FDR	Locus	Symbol	Biotype	Description
Cucsat.PASA.G1301	10.8899	6.33418e-15	ctg1:11167598-11170238(+)		protein_coding	Acetyltransferase (GNAT) family
Cucsat.PASA.G13206	9.706	6.45432e-24	ctg1838:2203445-2207740(+)		protein_coding
Cucsat.PASA.G2255	5.03373	5.39296e-09	ctg1002:2192294-2194872(+)		protein_coding	Acetyltransferase (GNAT) family
Cucsat.PASA.G5632	4.02612	2.01087e-28	ctg1299:318309-325444(+)		protein_coding	PHD-finger
Cucsat.PASA.G19498	2.8219	1.07215e-27	ctg4:1282651-1287430(-)		protein_coding
Cucsat.PASA.G9940	2.67538	4.75603e-09	ctg1673:1987918-1994420(+)		protein_coding	MLP-like protein | Acetyltransferase (GNAT) family
Cucsat.PASA.G7439	2.03217	8.35468e-05	ctg1528:2195363-2199742(+)		protein_coding	UPF0202 protein
Cucsat.PASA.G16316	1.87161	5.76679e-09	ctg2246:313272-316828(-)		protein_coding	FR47-like protein
Cucsat.PASA.G7550	1.66976	2.92363e-08	ctg1528:4490591-4496659(+)		protein_coding	UPF0202 protein
Cucsat.PASA.G13466	1.63493	4.99631e-05	ctg1838:7194802-7198169(+)		protein_coding
Cucsat.PASA.G8133	-6.83586	6.56976e-38	ctg1557:892275-894304(+)		protein_coding	GCN5-related N-acetyltransferase (GNAT) family protein
Cucsat.PASA.G1790	-2.57303	5.45955e-30	ctg1002:2300165-2307083(-)		protein_coding	Amino acid kinase family
Cucsat.PASA.G1690	-1.92082	2.82576e-17	ctg1002:373456-379733(-)		protein_coding	Histone deacetylase
Cucsat.PASA.G11372	-1.77636	3.58408e-13	ctg1798:64712-72066(-)	RTE1	protein_coding	transmembrane protein 222-like | Histone deacetylase
Cucsat.PASA.G8051	-1.75884	6.8013e-15	ctg1556:3460680-3465076(-)	NSI	protein_coding	Acetyltransferase
Cucsat.PASA.G11039	-1.74752	5.35696e-09	ctg1740:323653-327391(+)		protein_coding	elongator complex protein
Cucsat.PASA.G10916	-1.54826	7.48795e-12	ctg1681:2018378-2026590(-)		protein_coding	Acetyltransferase (GNAT) family

## Sheet: 3_5vs1_2
Gene	Fold_change	FDR	Locus	Symbol	Biotype	Description
Cucsat.PASA.G1301	-5.09182	1.68916e-11	ctg1:11167598-11170238(+)		protein_coding	Acetyltransferase (GNAT) family
Cucsat.PASA.G13206	-1.88546	1.25297e-08	ctg1838:2203445-2207740(+)		protein_coding
Cucsat.PASA.G8133	-1.78313	5.24971e-07	ctg1557:892275-894304(+)		protein_coding	GCN5-related N-acetyltransferase (GNAT) family protein

## Sheet: 3_5vsL
Gene	Fold_change	FDR	Locus	Symbol	Biotype	Description
Cucsat.PASA.G13206	5.14781	1.504e-16	ctg1838:2203445-2207740(+)		protein_coding
Cucsat.PASA.G2255	5.04738	4.47429e-09	ctg1002:2192294-2194872(+)		protein_coding	Acetyltransferase (GNAT) family
Cucsat.PASA.G5632	3.26718	1.20813e-24	ctg1299:318309-325444(+)		protein_coding	PHD-finger
Cucsat.PASA.G19498	2.8256	8.43159e-28	ctg4:1282651-1287430(-)		protein_coding
Cucsat.PASA.G9940	2.46938	4.51019e-08	ctg1673:1987918-1994420(+)		protein_coding	MLP-like protein | Acetyltransferase (GNAT) family
Cucsat.PASA.G7550	2.34229	3.26547e-16	ctg1528:4490591-4496659(+)		protein_coding	UPF0202 protein
Cucsat.PASA.G16316	2.00631	1.45995e-10	ctg2246:313272-316828(-)		protein_coding	FR47-like protein
Cucsat.PASA.G7439	1.9281	0.000211941	ctg1528:2195363-2199742(+)		protein_coding	UPF0202 protein
Cucsat.PASA.G13466	1.51837	0.000467448	ctg1838:7194802-7198169(+)		protein_coding
Cucsat.PASA.G8133	-12.1892	2.38845e-40	ctg1557:892275-894304(+)		protein_coding	GCN5-related N-acetyltransferase (GNAT) family protein
Cucsat.PASA.G1790	-2.51441	1.99272e-29	ctg1002:2300165-2307083(-)		protein_coding	Amino acid kinase family
Cucsat.PASA.G1690	-1.94471	1.0938e-17	ctg1002:373456-379733(-)		protein_coding	Histone deacetylase
Cucsat.PASA.G8051	-1.65776	3.60641e-13	ctg1556:3460680-3465076(-)	NSI	protein_coding	Acetyltransferase
Cucsat.PASA.G10916	-1.6562	4.21979e-14	ctg1681:2018378-2026590(-)		protein_coding	Acetyltransferase (GNAT) family

## Sheet: 6_8vs3_5
Gene	Fold_change	FDR	Locus	Symbol	Biotype	Description
Cucsat.PASA.G5059	-5.01359	1.50423e-22	ctg1227:2823211-2832569(-)		protein_coding
Cucsat.PASA.G2255	-3.86562	1.5672e-07	ctg1002:2192294-2194872(+)		protein_coding	Acetyltransferase (GNAT) family
Cucsat.PASA.G13206	-2.22523	1.54132e-08	ctg1838:2203445-2207740(+)		protein_coding
Cucsat.PASA.G2757	-1.60688	4.11104e-05	ctg1041:822751-825505(-)		protein_coding	Acetyltransferase (GNAT) family
Cucsat.PASA.G19498	-1.53849	2.25487e-11	ctg4:1282651-1287430(-)		protein_coding
Cucsat.PASA.G13466	-1.53722	0.000831665	ctg1838:7194802-7198169(+)		protein_coding

## Sheet: 6_8vsL
Gene	Fold_change	FDR	Locus	Symbol	Biotype	Description
Cucsat.PASA.G12163	2.72361	2.9558e-06	ctg1837:1420082-1422790(-)		protein_coding	Acetyltransferase (GNAT) family
Cucsat.PASA.G5632	2.68188	8.27389e-21	ctg1299:318309-325444(+)		protein_coding	PHD-finger
Cucsat.PASA.G7550	2.3262	3.37519e-16	ctg1528:4490591-4496659(+)		protein_coding	UPF0202 protein
Cucsat.PASA.G13206	2.31338	2.06449e-06	ctg1838:2203445-2207740(+)		protein_coding
Cucsat.PASA.G16316	2.2128	1.20125e-12	ctg2246:313272-316828(-)		protein_coding	FR47-like protein
Cucsat.PASA.G9940	2.09364	2.98817e-06	ctg1673:1987918-1994420(+)		protein_coding	MLP-like protein | Acetyltransferase (GNAT) family
Cucsat.PASA.G7439	1.88997	0.000339704	ctg1528:2195363-2199742(+)		protein_coding	UPF0202 protein
Cucsat.PASA.G19498	1.83661	3.56071e-16	ctg4:1282651-1287430(-)		protein_coding
Cucsat.PASA.G8133	-8.26178	4.22998e-39	ctg1557:892275-894304(+)		protein_coding	GCN5-related N-acetyltransferase (GNAT) family protein
Cucsat.PASA.G5059	-4.08128	4.02543e-21	ctg1227:2823211-2832569(-)		protein_coding
Cucsat.PASA.G1790	-2.75361	6.82224e-32	ctg1002:2300165-2307083(-)		protein_coding	Amino acid kinase family
Cucsat.PASA.G2757	-2.39379	2.20378e-13	ctg1041:822751-825505(-)		protein_coding	Acetyltransferase (GNAT) family
Cucsat.PASA.G1690	-1.86223	1.11707e-16	ctg1002:373456-379733(-)		protein_coding	Histone deacetylase
Cucsat.PASA.G7714	-1.81878	1.24689e-10	ctg1546:298050-304738(+)		protein_coding	histone acetyltransferase
Cucsat.PASA.G11039	-1.58586	4.48456e-07	ctg1740:323653-327391(+)		protein_coding	elongator complex protein
Cucsat.PASA.G10916	-1.58506	8.63205e-13	ctg1681:2018378-2026590(-)		protein_coding	Acetyltransferase (GNAT) family
Cucsat.PASA.G7491	-1.56001	3.3156e-05	ctg1528:3357562-3360155(+)		protein_coding	FR47-like protein
Cucsat.PASA.G9211	-1.55027	0.000280335	ctg1658:1590288-1598827(+)		protein_coding
Cucsat.PASA.G8051	-1.51833	1.23925e-10	ctg1556:3460680-3465076(-)	NSI	protein_coding	Acetyltransferase
Cucsat.PASA.G18140	-1.51473	1.46201e-07	ctg3345:1224920-1231792(-)		protein_coding	histone deacetylase

## Sheet: 9vs6_8
Gene	Fold_change	FDR	Locus	Symbol	Biotype	Description
Cucsat.PASA.G5059	-1.99484	7.99269e-07	ctg1227:2823211-2832569(-)		protein_coding

## Sheet: 9vsL
Gene	Fold_change	FDR	Locus	Symbol	Biotype	Description
Cucsat.PASA.G7550	2.84528	1.24037e-20	ctg1528:4490591-4496659(+)		protein_coding	UPF0202 protein
Cucsat.PASA.G12163	2.8146	1.55852e-06	ctg1837:1420082-1422790(-)		protein_coding	Acetyltransferase (GNAT) family
Cucsat.PASA.G16316	2.19293	1.98828e-12	ctg2246:313272-316828(-)		protein_coding	FR47-like protein
Cucsat.PASA.G5632	2.04751	1.64508e-14	ctg1299:318309-325444(+)		protein_coding	PHD-finger
Cucsat.PASA.G9940	1.84626	7.11254e-05	ctg1673:1987918-1994420(+)		protein_coding	MLP-like protein | Acetyltransferase (GNAT) family
Cucsat.PASA.G19498	1.63741	1.73917e-12	ctg4:1282651-1287430(-)		protein_coding
Cucsat.PASA.G8133	-9.12323	2.45017e-39	ctg1557:892275-894304(+)		protein_coding	GCN5-related N-acetyltransferase (GNAT) family protein
Cucsat.PASA.G5059	-8.14151	1.77204e-28	ctg1227:2823211-2832569(-)		protein_coding
Cucsat.PASA.G2757	-3.17753	5.79749e-17	ctg1041:822751-825505(-)		protein_coding	Acetyltransferase (GNAT) family
Cucsat.PASA.G1790	-2.72202	1.06464e-31	ctg1002:2300165-2307083(-)		protein_coding	Amino acid kinase family
Cucsat.PASA.G7714	-1.9571	2.43061e-12	ctg1546:298050-304738(+)		protein_coding	histone acetyltransferase
Cucsat.PASA.G9212	-1.89161	0.000142383	ctg1658:1599861-1614805(+)		protein_coding
Cucsat.PASA.G1690	-1.8202	5.03432e-16	ctg1002:373456-379733(-)		protein_coding	Histone deacetylase
Cucsat.PASA.G9211	-1.81489	3.50071e-06	ctg1658:1590288-1598827(+)		protein_coding
Cucsat.PASA.G10916	-1.65703	4.29571e-14	ctg1681:2018378-2026590(-)		protein_coding	Acetyltransferase (GNAT) family
Cucsat.PASA.G11039	-1.56272	8.66745e-07	ctg1740:323653-327391(+)		protein_coding	elongator complex protein
Cucsat.PASA.G18140	-1.55247	3.6257e-08	ctg3345:1224920-1231792(-)		protein_coding	histone deacetylase
Cucsat.PASA.G8928	-1.53842	1.63007e-06	ctg1635:1972081-1987877(-)		protein_coding	PHD-finger

## Sheet: apexvsL
Gene	Fold_change	FDR	Locus	Symbol	Biotype	Description
Cucsat.PASA.G13206	14.2318	1.64553e-27	ctg1838:2203445-2207740(+)		protein_coding
Cucsat.PASA.G1301	7.8469	4.97974e-12	ctg1:11167598-11170238(+)		protein_coding	Acetyltransferase (GNAT) family
Cucsat.PASA.G2255	4.76475	2.07586e-08	ctg1002:2192294-2194872(+)		protein_coding	Acetyltransferase (GNAT) family
Cucsat.PASA.G5632	4.32588	4.1468e-29	ctg1299:318309-325444(+)		protein_coding	PHD-finger
Cucsat.PASA.G7439	3.28818	2.28139e-10	ctg1528:2195363-2199742(+)		protein_coding	UPF0202 protein
Cucsat.PASA.G12163	2.96061	7.50335e-07	ctg1837:1420082-1422790(-)		protein_coding	Acetyltransferase (GNAT) family
Cucsat.PASA.G5059	2.28526	1.07628e-10	ctg1227:2823211-2832569(-)		protein_coding
Cucsat.PASA.G17933	1.80484	2.47099e-18	ctg3345:1507356-1519041(+)		protein_coding	PHD
Cucsat.PASA.G19498	1.72539	7.61787e-14	ctg4:1282651-1287430(-)		protein_coding
Cucsat.PASA.G2757	1.69805	1.85125e-09	ctg1041:822751-825505(-)		protein_coding	Acetyltransferase (GNAT) family
Cucsat.PASA.G7491	1.67941	6.68e-07	ctg1528:3357562-3360155(+)		protein_coding	FR47-like protein
Cucsat.PASA.G7714	1.62947	1.97216e-07	ctg1546:298050-304738(+)		protein_coding	histone acetyltransferase
Cucsat.PASA.G7550	1.61236	2.20912e-07	ctg1528:4490591-4496659(+)		protein_coding	UPF0202 protein
Cucsat.PASA.G11039	1.51869	1.0223e-05	ctg1740:323653-327391(+)		protein_coding	elongator complex protein
Cucsat.PASA.G8133	-3.28704	4.9088e-31	ctg1557:892275-894304(+)		protein_coding	GCN5-related N-acetyltransferase (GNAT) family protein
Cucsat.PASA.G2199	-1.86274	9.24996e-13	ctg1002:985444-1000064(+)		protein_coding	UPF0202 protein
Cucsat.PASA.G17928	-1.6809	1.03202e-07	ctg3345:1323822-1327471(+)		protein_coding	histone deacetylase | Histone deacetylase
