# Supplementary material for: Genome-Wide Identification and Characterization of Histone Acetyltransferases and Deacetylases in Cucumber, and Their Implication in Developmental Processes
Source: Genes (Basel). 2025 Jan 23;16(2):127. doi: 10.3390/genes16020127 (PMC11855351; doi:10.3390/genes16020127)
Supplement: Supplementary file 1 [file genes-16-00127-s001.zip › Table S5.xlsx]

## Sheet: Venn_fig_8a
Comparison	Total	Genes
1-2vsapex 6-8vs3-5 9vs6_8	1	Cucsat.G5059
1-2vsapex 3-5vs1-2	1	Cucsat.G8133
1-2vsapex 6-8vs3-5	2	Cucsat.G2757,Cucsat.G19498
3-5vs1-2 6-8vs3-5	1	Cucsat.G13206
1-2vsapex	13	Cucsat.G11039,Cucsat.G9940,Cucsat.G19739,Cucsat.G1790,Cucsat.G7714,Cucsat.G7491,Cucsat.G9211,Cucsat.G11372,Cucsat.G18033,Cucsat.G16316,Cucsat.G1690,Cucsat.G7439,Cucsat.G17928
3-5vs1-2	1	Cucsat.G1301
6-8vs3-5	2	Cucsat.G13466,Cucsat.G2255

## Sheet: Venn_fig_8b
Comparison	Total	Genes
1-2vsL 3-5vsL 6-8vsL 9vsL apexvsL	4	Cucsat.G8133,Cucsat.G7550,Cucsat.G5632,Cucsat.G19498
1-2vsL 3-5vsL 6-8vsL 9vsL	5	Cucsat.G9940,Cucsat.G1790,Cucsat.G10916,Cucsat.G16316,Cucsat.G1690
1-2vsL 3-5vsL 6-8vsL apexvsL	2	Cucsat.G13206,Cucsat.G7439
1-2vsL 6-8vsL 9vsL apexvsL	1	Cucsat.G11039
1-2vsL 3-5vsL 6-8vsL	1	Cucsat.G8051
1-2vsL 3-5vsL apexvsL	1	Cucsat.G2255
6-8vsL 9vsL apexvsL	4	Cucsat.G5059,Cucsat.G7714,Cucsat.G12163,Cucsat.G2757
1-2vsL 3-5vsL	1	Cucsat.G13466
1-2vsL apexvsL	1	Cucsat.G1301
6-8vsL 9vsL	2	Cucsat.G18140,Cucsat.G9211
6-8vsL apexvsL	1	Cucsat.G7491
1-2vsL	1	Cucsat.G11372
9vsL	2	Cucsat.G9212,Cucsat.G8928
apexvsL	3	Cucsat.G17933,Cucsat.G2199,Cucsat.G17928
