# Supplementary material for: Genome-Wide Identification and Characterization of Histone Acetyltransferases and Deacetylases in Cucumber, and Their Implication in Developmental Processes
Source: Genes (Basel). 2025 Jan 23;16(2):127. doi: 10.3390/genes16020127 (PMC11855351; doi:10.3390/genes16020127)
Supplement: Supplementary file 1 [file genes-16-00127-s001.zip › Table S6.xlsx]

## Sheet: HAT
gene	ctg	start	stop	motif	seq	pos	length	string	species	name
G10849	ctg1681	910263	911263	as-1	TGACG	36	5	-	Arabidopsis thaliana	SA responsiveness
G10849	ctg1681	910263	911263	TATA-box	TATA	112	4	+	Arabidopsis thaliana	core promoter element
G10849	ctg1681	910263	911263	TATA-box	TATA	124	4	+	Arabidopsis thaliana	core promoter element
G10849	ctg1681	910263	911263	TATA-box	TATAA	189	5	-	Arabidopsis thaliana	core promoter element
G10849	ctg1681	910263	911263	TATA-box	TATA	190	4	+	Arabidopsis thaliana	core promoter element
G10849	ctg1681	910263	911263	TATA-box	TATA	203	4	+	Arabidopsis thaliana	core promoter element
G10849	ctg1681	910263	911263	TATA-box	TATA	264	4	+	Arabidopsis thaliana	core promoter element
G10849	ctg1681	910263	911263	as-1	TGACG	310	5	+	Arabidopsis thaliana	SA responsiveness
G10849	ctg1681	910263	911263	TATA-box	TATA	362	4	+	Arabidopsis thaliana	core promoter element
G10849	ctg1681	910263	911263	MYC	CATTTG	391	6	-	Arabidopsis thaliana	low temperature responsiveness
G10849	ctg1681	910263	911263	MYB	CAACCA	395	6	-	Arabidopsis thaliana	ABA responsiveness
G10849	ctg1681	910263	911263	ABRE	ACGTG	404	5	-	Arabidopsis thaliana	ABA responsiveness
G10849	ctg1681	910263	911263	MBS	CAACTG	461	6	-	Arabidopsis thaliana	drought inducibility
G10849	ctg1681	910263	911263	CAAT-box	CCAAT	637	5	+	Arabidopsis thaliana	core promoter element
G10849	ctg1681	910263	911263	TATA-box	TATA	681	4	-	Arabidopsis thaliana	core promoter element
G10849	ctg1681	910263	911263	MYC	CAATTG	688	6	-	Arabidopsis thaliana	low temperature responsiveness
G10849	ctg1681	910263	911263	as-1	TGACG	710	5	-	Arabidopsis thaliana	SA responsiveness
G10849	ctg1681	910263	911263	TATA-box	TATA	752	4	-	Arabidopsis thaliana	core promoter element
G10849	ctg1681	910263	911263	MYB	CAACAG	761	6	-	Arabidopsis thaliana	ABA responsiveness
G10849	ctg1681	910263	911263	TATA-box	TATA	841	4	-	Arabidopsis thaliana	core promoter element
G10849	ctg1681	910263	911263	CAAT-box	CAACCAACTCC	865	10	-	Arabidopsis thaliana	core promoter element
G10849	ctg1681	910263	911263	MYB	CAACCA	870	6	-	Arabidopsis thaliana	ABA responsiveness
G10916	ctg1681	2026590	2027590	TATA-box	TATAA	21	5	-	Arabidopsis thaliana	core promoter element
G10916	ctg1681	2026590	2027590	TATA-box	TATA	22	4	+	Arabidopsis thaliana	core promoter element
G10916	ctg1681	2026590	2027590	STRE	AGGGG	77	5	-	Arabidopsis thaliana	defense and stress responsiveness
G10916	ctg1681	2026590	2027590	MYC	CAATTG	149	6	+	Arabidopsis thaliana	low temperature responsiveness
G10916	ctg1681	2026590	2027590	G-box	CACGTG	221	6	+	Arabidopsis thaliana	light responsivness
G10916	ctg1681	2026590	2027590	ABRE	ACGTG	222	5	+	Arabidopsis thaliana	ABA responsiveness
G10916	ctg1681	2026590	2027590	TATA-box	TATATAA	246	7	-	Arabidopsis thaliana	core promoter element
G10916	ctg1681	2026590	2027590	TATA-box	TATA	249	4	+	Arabidopsis thaliana	core promoter element
G10916	ctg1681	2026590	2027590	TATA-box	TATA	265	4	+	Arabidopsis thaliana	core promoter element
G10916	ctg1681	2026590	2027590	TATA-box	TATAA	281	5	-	Arabidopsis thaliana	core promoter element
G10916	ctg1681	2026590	2027590	TATA-box	TATA	282	4	+	Arabidopsis thaliana	core promoter element
G10916	ctg1681	2026590	2027590	GATA-motif	GATAGGA	306	7	-	Arabidopsis thaliana	light responsivness
G10916	ctg1681	2026590	2027590	CAAT-box	CCAAT	404	5	+	Arabidopsis thaliana	core promoter element
G10916	ctg1681	2026590	2027590	TATA-box	TATAA	408	5	-	Arabidopsis thaliana	core promoter element
G10916	ctg1681	2026590	2027590	TATA-box	TATA	409	4	+	Arabidopsis thaliana	core promoter element
G10916	ctg1681	2026590	2027590	CAAT-box	CCAAT	437	5	-	Arabidopsis thaliana	core promoter element
G10916	ctg1681	2026590	2027590	TATA-box	TATA	470	4	+	Arabidopsis thaliana	core promoter element
G10916	ctg1681	2026590	2027590	MYC	CATTTG	542	6	-	Arabidopsis thaliana	low temperature responsiveness
G10916	ctg1681	2026590	2027590	Gap-box	CAAATGAA(A/G)A	542	9	+	Arabidopsis thaliana	light responsivness
G10916	ctg1681	2026590	2027590	TATA-box	TATA	550	4	-	Arabidopsis thaliana	core promoter element
G10916	ctg1681	2026590	2027590	TATA-box	TATA	562	4	-	Arabidopsis thaliana	core promoter element
G10916	ctg1681	2026590	2027590	TATA-box	TATA	610	4	-	Arabidopsis thaliana	core promoter element
G10916	ctg1681	2026590	2027590	TATA-box	TATA	621	4	-	Arabidopsis thaliana	core promoter element
G10916	ctg1681	2026590	2027590	TATA-box	TATA	640	4	-	Arabidopsis thaliana	core promoter element
G10916	ctg1681	2026590	2027590	TATA-box	TATA	659	4	-	Arabidopsis thaliana	core promoter element
G10916	ctg1681	2026590	2027590	TATA-box	TATA	666	4	-	Arabidopsis thaliana	core promoter element
G10916	ctg1681	2026590	2027590	TATA	TATAAAAT	688	8	-	Arabidopsis thaliana	core promoter element
G10916	ctg1681	2026590	2027590	TATA-box	TATA	692	4	-	Arabidopsis thaliana	core promoter element
G10916	ctg1681	2026590	2027590	TATA-box	TAAAGATT	694	8	+	Arabidopsis thaliana	core promoter element
G10916	ctg1681	2026590	2027590	TATA-box	TATA	721	4	-	Arabidopsis thaliana	core promoter element
G10916	ctg1681	2026590	2027590	GT1-motif	GGTTAA	737	6	+	Arabidopsis thaliana	light responsivness
G10916	ctg1681	2026590	2027590	CAAT-box	CCAAT	764	5	-	Arabidopsis thaliana	core promoter element
G10916	ctg1681	2026590	2027590	MYB	CAACCA	838	6	+	Arabidopsis thaliana	ABA responsiveness
G10916	ctg1681	2026590	2027590	TATA-box	TATA	894	4	-	Arabidopsis thaliana	core promoter element
G10916	ctg1681	2026590	2027590	AT~TATA-box	TATATA	928	6	-	Arabidopsis thaliana	core promoter element
G10916	ctg1681	2026590	2027590	TATA-box	TATA	930	4	-	Arabidopsis thaliana	core promoter element
G11039	ctg1740	322652	323652	MYB	CAACAG	92	6	-	Arabidopsis thaliana	ABA responsiveness
G11039	ctg1740	322652	323652	AE-box	AGAAACTT	152	8	+	Arabidopsis thaliana	light responsivness
G11039	ctg1740	322652	323652	CAAT-box	CCAAT	265	5	-	Arabidopsis thaliana	core promoter element
G11039	ctg1740	322652	323652	MBS	CAACTG	312	6	-	Arabidopsis thaliana	drought inducibility
G11039	ctg1740	322652	323652	MYB recognition site	CCGTTG	389	6	+	Arabidopsis thaliana	ABA responsiveness
G11039	ctg1740	322652	323652	TATA-box	TATAA	438	5	-	Arabidopsis thaliana	core promoter element
G11039	ctg1740	322652	323652	TATA-box	TATA	439	4	+	Arabidopsis thaliana	core promoter element
G11039	ctg1740	322652	323652	TATA-box	TATAA	492	5	-	Arabidopsis thaliana	core promoter element
G11039	ctg1740	322652	323652	TATA-box	TATA	493	4	+	Arabidopsis thaliana	core promoter element
G11039	ctg1740	322652	323652	GATA-motif	GATAGGA	500	7	-	Arabidopsis thaliana	light responsivness
G11039	ctg1740	322652	323652	TATA	TATAAAAT	553	8	-	Arabidopsis thaliana	core promoter element
G11039	ctg1740	322652	323652	TATA-box	TATA	557	4	-	Arabidopsis thaliana	core promoter element
G11039	ctg1740	322652	323652	TATA-box	TATA	568	4	-	Arabidopsis thaliana	core promoter element
G11039	ctg1740	322652	323652	TATA-box	TATA	586	4	-	Arabidopsis thaliana	core promoter element
G11039	ctg1740	322652	323652	TATA-box	TATA	601	4	-	Arabidopsis thaliana	core promoter element
G11039	ctg1740	322652	323652	W box	TTGACC	733	6	-	Arabidopsis thaliana	defense and stress responsiveness
G11039	ctg1740	322652	323652	TATA-box	TATA	746	4	-	Arabidopsis thaliana	core promoter element
G11039	ctg1740	322652	323652	TATA-box	TATA	802	4	-	Arabidopsis thaliana	core promoter element
G11039	ctg1740	322652	323652	TATA-box	TATA	847	4	-	Arabidopsis thaliana	core promoter element
G11039	ctg1740	322652	323652	TATA-box	TATA	870	4	-	Arabidopsis thaliana	core promoter element
G11039	ctg1740	322652	323652	TATA-box	TATA	910	4	-	Arabidopsis thaliana	core promoter element
G11039	ctg1740	322652	323652	CAAT-box	CCAAT	913	5	-	Arabidopsis thaliana	core promoter element
G11039	ctg1740	322652	323652	TATA-box	TATA	951	4	-	Arabidopsis thaliana	core promoter element
G12163	ctg1837	1422790	1423790	GT1-motif	GGTTAA	49	6	-	Arabidopsis thaliana	light responsivness
G12163	ctg1837	1422790	1423790	MYB	TAACCA	50	6	+	Arabidopsis thaliana	ABA responsiveness
G12163	ctg1837	1422790	1423790	HD-Zip 1	CAAT(A/T)ATTG	76	8.5	+	Arabidopsis thaliana	palisade mesophyll cells differentiation
G12163	ctg1837	1422790	1423790	TATA-box	TATAA	115	5	-	Arabidopsis thaliana	core promoter element
G12163	ctg1837	1422790	1423790	TATA-box	TATA	116	4	+	Arabidopsis thaliana	core promoter element
G12163	ctg1837	1422790	1423790	TATA-box	TATA	131	4	+	Arabidopsis thaliana	core promoter element
G12163	ctg1837	1422790	1423790	TATA-box	TATAA	138	5	-	Arabidopsis thaliana	core promoter element
G12163	ctg1837	1422790	1423790	TATA-box	TATA	139	4	+	Arabidopsis thaliana	core promoter element
G12163	ctg1837	1422790	1423790	TATA-box	TATAA	176	5	-	Arabidopsis thaliana	core promoter element
G12163	ctg1837	1422790	1423790	TATA-box	TATA	177	4	+	Arabidopsis thaliana	core promoter element
G12163	ctg1837	1422790	1423790	box S	AGCCACC	194	7	-	Arabidopsis thaliana	wounding response
G12163	ctg1837	1422790	1423790	CAAT-box	CCAAT	245	5	+	Arabidopsis thaliana	core promoter element
G12163	ctg1837	1422790	1423790	TATA-box	TATA	263	4	+	Arabidopsis thaliana	core promoter element
G12163	ctg1837	1422790	1423790	TCT-motif	TCTTAC	364	6	-	Arabidopsis thaliana	light responsivness
G12163	ctg1837	1422790	1423790	MYB	TAACCA	391	6	-	Arabidopsis thaliana	ABA responsiveness
G12163	ctg1837	1422790	1423790	GT1-motif	GGTTAA	392	6	+	Arabidopsis thaliana	light responsivness
G12163	ctg1837	1422790	1423790	as-1	TGACG	446	5	-	Arabidopsis thaliana	SA responsiveness
G12163	ctg1837	1422790	1423790	ABRE	ACGTG	449	5	-	Arabidopsis thaliana	ABA responsiveness
G12163	ctg1837	1422790	1423790	TATA-box	TATTTAAA	545	8	-	Arabidopsis thaliana	core promoter element
G12163	ctg1837	1422790	1423790	TATA-box	TATA	558	4	-	Arabidopsis thaliana	core promoter element
G12163	ctg1837	1422790	1423790	MYC	CATGTG	610	6	+	Arabidopsis thaliana	low temperature responsiveness
G12163	ctg1837	1422790	1423790	CAAT-box	CCAAT	781	5	-	Arabidopsis thaliana	core promoter element
G12163	ctg1837	1422790	1423790	TATA-box	TATA	850	4	-	Arabidopsis thaliana	core promoter element
G12163	ctg1837	1422790	1423790	MYC	CATTTG	855	6	-	Arabidopsis thaliana	low temperature responsiveness
G12163	ctg1837	1422790	1423790	TATA-box	TATA	899	4	-	Arabidopsis thaliana	core promoter element
G12163	ctg1837	1422790	1423790	G-box	TACGTG	929	6	+	Arabidopsis thaliana	light responsivness
G12163	ctg1837	1422790	1423790	ABRE	ACGTG	930	5	+	Arabidopsis thaliana	ABA responsiveness
G12163	ctg1837	1422790	1423790	TATA-box	TATA	969	4	-	Arabidopsis thaliana	core promoter element
G12163	ctg1837	1422790	1423790	TATA-box	TATA	974	4	-	Arabidopsis thaliana	core promoter element
G12163	ctg1837	1422790	1423790	CAAT-box	CCAAT	991	5	+	Arabidopsis thaliana	core promoter element
G12163	ctg1837	1422790	1423790	HD-Zip 1	CAAT(A/T)ATTG	992	8.5	-	Arabidopsis thaliana	palisade mesophyll cells differentiation
G1301	ctg1	11166597	11167597	MYC	CATTTG	7	6	+	Arabidopsis thaliana	low temperature responsiveness
G1301	ctg1	11166597	11167597	MYC	CATTTG	65	6	+	Arabidopsis thaliana	low temperature responsiveness
G1301	ctg1	11166597	11167597	TATA-box	TATA	71	4	+	Arabidopsis thaliana	core promoter element
G1301	ctg1	11166597	11167597	TATA-box	TATA	102	4	+	Arabidopsis thaliana	core promoter element
G1301	ctg1	11166597	11167597	TATA-box	TATA	142	4	+	Arabidopsis thaliana	core promoter element
G1301	ctg1	11166597	11167597	TATA-box	TATAA	420	5	-	Arabidopsis thaliana	core promoter element
G1301	ctg1	11166597	11167597	TATA-box	TATA	421	4	+	Arabidopsis thaliana	core promoter element
G1301	ctg1	11166597	11167597	MYC	CATTTG	512	6	-	Arabidopsis thaliana	low temperature responsiveness
G1301	ctg1	11166597	11167597	TATA-box	TATTTAAA	535	8	+	Arabidopsis thaliana	core promoter element
G1301	ctg1	11166597	11167597	CAAT-box	CCAAT	816	5	-	Arabidopsis thaliana	core promoter element
G1301	ctg1	11166597	11167597	W box	TTGACC	819	6	-	Arabidopsis thaliana	defense and stress responsiveness
G1301	ctg1	11166597	11167597	TATA-box	TATA	963	4	-	Arabidopsis thaliana	core promoter element
G1301	ctg1	11166597	11167597	TATA-box	TATA	983	4	-	Arabidopsis thaliana	core promoter element
G13099	ctg1838	167256	168256	CAAT-box	CCAAT	9	5	+	Arabidopsis thaliana	core promoter element
G13099	ctg1838	167256	168256	TATA-box	TATA	13	4	+	Arabidopsis thaliana	core promoter element
G13099	ctg1838	167256	168256	TATA-box	TATA	51	4	+	Arabidopsis thaliana	core promoter element
G13099	ctg1838	167256	168256	MYB	CAACCA	115	6	+	Arabidopsis thaliana	ABA responsiveness
G13099	ctg1838	167256	168256	MYC	CAATTG	172	6	+	Arabidopsis thaliana	low temperature responsiveness
G13099	ctg1838	167256	168256	TATA-box	TATA	196	4	+	Arabidopsis thaliana	core promoter element
G13099	ctg1838	167256	168256	TATA-box	TATAA	249	5	-	Arabidopsis thaliana	core promoter element
G13099	ctg1838	167256	168256	TATA-box	TATA	250	4	+	Arabidopsis thaliana	core promoter element
G13099	ctg1838	167256	168256	G-box	TACGTG	349	6	+	Arabidopsis thaliana	light responsivness
G13099	ctg1838	167256	168256	ABRE	ACGTG	350	5	+	Arabidopsis thaliana	ABA responsiveness
G13099	ctg1838	167256	168256	as-1	TGACG	398	5	-	Arabidopsis thaliana	SA responsiveness
G13099	ctg1838	167256	168256	MYC	CATTTG	433	6	-	Arabidopsis thaliana	low temperature responsiveness
G13099	ctg1838	167256	168256	TATA-box	TATAA	439	5	-	Arabidopsis thaliana	core promoter element
G13099	ctg1838	167256	168256	TATA-box	TATA	440	4	+	Arabidopsis thaliana	core promoter element
G13099	ctg1838	167256	168256	MYB	TAACCA	520	6	+	Arabidopsis thaliana	ABA responsiveness
G13099	ctg1838	167256	168256	TATA-box	TATA	554	4	-	Arabidopsis thaliana	core promoter element
G13099	ctg1838	167256	168256	AE-box	AGAAACTT	567	8	-	Arabidopsis thaliana	light responsivness
G13099	ctg1838	167256	168256	TATA-box	TATA	581	4	-	Arabidopsis thaliana	core promoter element
G13099	ctg1838	167256	168256	CAAT-box	CCAAT	604	5	-	Arabidopsis thaliana	core promoter element
G13099	ctg1838	167256	168256	TATA-box	TATA	820	4	-	Arabidopsis thaliana	core promoter element
G13099	ctg1838	167256	168256	TATA-box	TATA	841	4	-	Arabidopsis thaliana	core promoter element
G13099	ctg1838	167256	168256	TATA-box	TATA	941	4	-	Arabidopsis thaliana	core promoter element
G13099	ctg1838	167256	168256	TATA-box	TATA	987	4	-	Arabidopsis thaliana	core promoter element
G13206	ctg1838	2202444	2203444	TATA-box	TATA	41	4	+	Arabidopsis thaliana	core promoter element
G13206	ctg1838	2202444	2203444	TATA-box	TATATA	66	6	+	Arabidopsis thaliana	core promoter element
G13206	ctg1838	2202444	2203444	TATA-box	TATA	68	4	+	Arabidopsis thaliana	core promoter element
G13206	ctg1838	2202444	2203444	MYC	CATTTG	114	6	+	Arabidopsis thaliana	low temperature responsiveness
G13206	ctg1838	2202444	2203444	TCT-motif	TCTTAC	122	6	-	Arabidopsis thaliana	light responsivness
G13206	ctg1838	2202444	2203444	CAAT-box	CCAAT	170	5	-	Arabidopsis thaliana	core promoter element
G13206	ctg1838	2202444	2203444	CAAT-box	CCAAT	208	5	+	Arabidopsis thaliana	core promoter element
G13206	ctg1838	2202444	2203444	MYC	CAATTG	209	6	+	Arabidopsis thaliana	low temperature responsiveness
G13206	ctg1838	2202444	2203444	CAAT-box	CCAAT	263	5	+	Arabidopsis thaliana	core promoter element
G13206	ctg1838	2202444	2203444	ABRE	ACGTG	301	5	-	Arabidopsis thaliana	ABA responsiveness
G13206	ctg1838	2202444	2203444	G-box	TACGTG	301	6	-	Arabidopsis thaliana	light responsivness
G13206	ctg1838	2202444	2203444	TATA-box	TATTTAAA	342	8	+	Arabidopsis thaliana	core promoter element
G13206	ctg1838	2202444	2203444	CAAT-box	CCAAT	390	5	+	Arabidopsis thaliana	core promoter element
G13206	ctg1838	2202444	2203444	TATA-box	TATA	398	4	+	Arabidopsis thaliana	core promoter element
G13206	ctg1838	2202444	2203444	TATA-box	TATA	414	4	+	Arabidopsis thaliana	core promoter element
G13206	ctg1838	2202444	2203444	CAAT-box	CCAAT	437	5	+	Arabidopsis thaliana	core promoter element
G13206	ctg1838	2202444	2203444	MYC	CATTTG	459	6	-	Arabidopsis thaliana	low temperature responsiveness
G13206	ctg1838	2202444	2203444	TCT-motif	TCTTAC	522	6	-	Arabidopsis thaliana	light responsivness
G13206	ctg1838	2202444	2203444	TATA-box	TATA	755	4	-	Arabidopsis thaliana	core promoter element
G13206	ctg1838	2202444	2203444	TATA-box	TATA	807	4	-	Arabidopsis thaliana	core promoter element
G13206	ctg1838	2202444	2203444	ABRE	ACGTG	901	5	+	Arabidopsis thaliana	ABA responsiveness
G13206	ctg1838	2202444	2203444	ABRE	ACGTG	939	5	-	Arabidopsis thaliana	ABA responsiveness
G13206	ctg1838	2202444	2203444	as-1	TGACG	941	5	-	Arabidopsis thaliana	SA responsiveness
G13206	ctg1838	2202444	2203444	CAAT-box	CCAAT	949	5	+	Arabidopsis thaliana	core promoter element
G13206	ctg1838	2202444	2203444	CAAT-box	CCAAT	959	5	-	Arabidopsis thaliana	core promoter element
G13206	ctg1838	2202444	2203444	CAAT-box	CCAAT	965	5	-	Arabidopsis thaliana	core promoter element
G13466	ctg1838	7193801	7194801	TATA-box	TATAA	51	5	-	Arabidopsis thaliana	core promoter element
G13466	ctg1838	7193801	7194801	TATA-box	TATA	52	4	+	Arabidopsis thaliana	core promoter element
G13466	ctg1838	7193801	7194801	G-box	TACGTG	159	6	+	Arabidopsis thaliana	light responsivness
G13466	ctg1838	7193801	7194801	ABRE	ACGTG	160	5	+	Arabidopsis thaliana	ABA responsiveness
G13466	ctg1838	7193801	7194801	TATA-box	TATA	210	4	+	Arabidopsis thaliana	core promoter element
G13466	ctg1838	7193801	7194801	as-1	TGACG	221	5	-	Arabidopsis thaliana	SA responsiveness
G13466	ctg1838	7193801	7194801	TATA-box	TATAA	237	5	-	Arabidopsis thaliana	core promoter element
G13466	ctg1838	7193801	7194801	TATA-box	TATA	238	4	+	Arabidopsis thaliana	core promoter element
G13466	ctg1838	7193801	7194801	MYB	TAACCA	296	6	+	Arabidopsis thaliana	ABA responsiveness
G13466	ctg1838	7193801	7194801	TATA-box	TATAA	317	5	-	Arabidopsis thaliana	core promoter element
G13466	ctg1838	7193801	7194801	TATA-box	TATA	318	4	+	Arabidopsis thaliana	core promoter element
G13466	ctg1838	7193801	7194801	Myc	TCTCTTA	324	7	-	Arabidopsis thaliana	low temperature responsiveness
G13466	ctg1838	7193801	7194801	AE-box	AGAAACTT	328	8	+	Arabidopsis thaliana	light responsivness
G13466	ctg1838	7193801	7194801	CAAT-box	CCAAT	352	5	+	Arabidopsis thaliana	core promoter element
G13466	ctg1838	7193801	7194801	TCT-motif	TCTTAC	397	6	-	Arabidopsis thaliana	light responsivness
G13466	ctg1838	7193801	7194801	TATA-box	TATA	514	4	-	Arabidopsis thaliana	core promoter element
G13466	ctg1838	7193801	7194801	TATA	TATAAAAT	537	8	+	Arabidopsis thaliana	core promoter element
G13466	ctg1838	7193801	7194801	TATA-box	TATA	537	4	-	Arabidopsis thaliana	core promoter element
G13466	ctg1838	7193801	7194801	TATA-box	TATA	552	4	-	Arabidopsis thaliana	core promoter element
G13466	ctg1838	7193801	7194801	TATA-box	TATA	615	4	-	Arabidopsis thaliana	core promoter element
G13466	ctg1838	7193801	7194801	STRE	AGGGG	719	5	-	Arabidopsis thaliana	defense and stress responsiveness
G13466	ctg1838	7193801	7194801	STRE	AGGGG	725	5	-	Arabidopsis thaliana	defense and stress responsiveness
G13466	ctg1838	7193801	7194801	CAAT-box	CCAAT	764	5	+	Arabidopsis thaliana	core promoter element
G13466	ctg1838	7193801	7194801	MYC	CATGTG	787	6	+	Arabidopsis thaliana	low temperature responsiveness
G13466	ctg1838	7193801	7194801	CAAT-box	CCAAT	807	5	+	Arabidopsis thaliana	core promoter element
G13466	ctg1838	7193801	7194801	GATA-motif	AAGATAAGATT	878	10	+	Arabidopsis thaliana	light responsivness
G14614	ctg1869	2370775	2371775	STRE	AGGGG	102	5	+	Arabidopsis thaliana	defense and stress responsiveness
G14614	ctg1869	2370775	2371775	CAAT-box	CCAAT	126	5	-	Arabidopsis thaliana	core promoter element
G14614	ctg1869	2370775	2371775	TATA-box	TATA	136	4	+	Arabidopsis thaliana	core promoter element
G14614	ctg1869	2370775	2371775	CAAT-box	CCAAT	259	5	+	Arabidopsis thaliana	core promoter element
G14614	ctg1869	2370775	2371775	TATA-box	TATA	282	4	+	Arabidopsis thaliana	core promoter element
G14614	ctg1869	2370775	2371775	TATA-box	TATA	288	4	+	Arabidopsis thaliana	core promoter element
G14614	ctg1869	2370775	2371775	TATA-box	TATAA	354	5	-	Arabidopsis thaliana	core promoter element
G14614	ctg1869	2370775	2371775	TATA-box	TATA	355	4	+	Arabidopsis thaliana	core promoter element
G14614	ctg1869	2370775	2371775	TATA-box	TATAA	365	5	-	Arabidopsis thaliana	core promoter element
G14614	ctg1869	2370775	2371775	TATA-box	TATA	366	4	+	Arabidopsis thaliana	core promoter element
G14614	ctg1869	2370775	2371775	TATA-box	TATA	386	4	+	Arabidopsis thaliana	core promoter element
G14614	ctg1869	2370775	2371775	TATA-box	TAAAGATT	468	8	-	Arabidopsis thaliana	core promoter element
G14614	ctg1869	2370775	2371775	TATA-box	TATATA	548	6	-	Arabidopsis thaliana	core promoter element
G14614	ctg1869	2370775	2371775	AT~TATA-box	TATATA	550	6	-	Arabidopsis thaliana	core promoter element
G14614	ctg1869	2370775	2371775	TATA-box	TATA	552	4	-	Arabidopsis thaliana	core promoter element
G14614	ctg1869	2370775	2371775	TATA-box	TATA	580	4	-	Arabidopsis thaliana	core promoter element
G14614	ctg1869	2370775	2371775	TATA-box	TATA	705	4	-	Arabidopsis thaliana	core promoter element
G14614	ctg1869	2370775	2371775	TATA-box	TATA	950	4	-	Arabidopsis thaliana	core promoter element
G16316	ctg2246	316828	317828	TATA	TATAAAAT	7	8	-	Arabidopsis thaliana	core promoter element
G16316	ctg2246	316828	317828	TATA-box	TATAA	10	5	-	Arabidopsis thaliana	core promoter element
G16316	ctg2246	316828	317828	TATA-box	TATA	11	4	+	Arabidopsis thaliana	core promoter element
G16316	ctg2246	316828	317828	TATA-box	TATA	58	4	+	Arabidopsis thaliana	core promoter element
G16316	ctg2246	316828	317828	as-1	TGACG	126	5	+	Arabidopsis thaliana	SA responsiveness
G16316	ctg2246	316828	317828	TATA-box	TATTTAAA	164	8	-	Arabidopsis thaliana	core promoter element
G16316	ctg2246	316828	317828	TATA-box	TATAA	215	5	-	Arabidopsis thaliana	core promoter element
G16316	ctg2246	316828	317828	TATA-box	TATA	216	4	+	Arabidopsis thaliana	core promoter element
G16316	ctg2246	316828	317828	TATA-box	TATA	237	4	+	Arabidopsis thaliana	core promoter element
G16316	ctg2246	316828	317828	GT1-motif	GGTTAA	365	6	-	Arabidopsis thaliana	light responsivness
G16316	ctg2246	316828	317828	MYB	TAACCA	366	6	+	Arabidopsis thaliana	ABA responsiveness
G16316	ctg2246	316828	317828	MYC	CATTTG	386	6	-	Arabidopsis thaliana	low temperature responsiveness
G16316	ctg2246	316828	317828	TATA-box	TATAA	492	5	-	Arabidopsis thaliana	core promoter element
G16316	ctg2246	316828	317828	TATA-box	TATA	545	4	-	Arabidopsis thaliana	core promoter element
G16316	ctg2246	316828	317828	TATA	TATAAAAT	555	8	-	Arabidopsis thaliana	core promoter element
G16316	ctg2246	316828	317828	TATA-box	TATA	559	4	-	Arabidopsis thaliana	core promoter element
G16316	ctg2246	316828	317828	CAAT-box	CCAAT	811	5	-	Arabidopsis thaliana	core promoter element
G16316	ctg2246	316828	317828	TATA-box	TATA	831	4	-	Arabidopsis thaliana	core promoter element
G16316	ctg2246	316828	317828	CAAT-box	CCAAT	870	5	+	Arabidopsis thaliana	core promoter element
G16316	ctg2246	316828	317828	MYC	CATGTG	927	6	-	Arabidopsis thaliana	low temperature responsiveness
G16316	ctg2246	316828	317828	CAAT-box	CAACCAACTCC	959	10	+	Arabidopsis thaliana	core promoter element
G16316	ctg2246	316828	317828	TATA-box	TATATA	984	6	-	Arabidopsis thaliana	core promoter element
G16316	ctg2246	316828	317828	TATA-box	TATA	988	4	-	Arabidopsis thaliana	core promoter element
G1790	ctg1002	2307083	2308083	G-box	CACGTG	216	6	+	Arabidopsis thaliana	light responsivness
G1790	ctg1002	2307083	2308083	ABRE	ACGTG	217	5	+	Arabidopsis thaliana	ABA responsiveness
G1790	ctg1002	2307083	2308083	Gap-box	CAAATGAA(A/G)A	238	9	-	Arabidopsis thaliana	light responsivness
G1790	ctg1002	2307083	2308083	MYC	CATTTG	242	6	+	Arabidopsis thaliana	low temperature responsiveness
G1790	ctg1002	2307083	2308083	G-box	CACGTG	274	6	+	Arabidopsis thaliana	light responsivness
G1790	ctg1002	2307083	2308083	ABRE	ACGTG	275	5	+	Arabidopsis thaliana	ABA responsiveness
G1790	ctg1002	2307083	2308083	TATA-box	TATAA	336	5	-	Arabidopsis thaliana	core promoter element
G1790	ctg1002	2307083	2308083	TATA-box	TATA	337	4	+	Arabidopsis thaliana	core promoter element
G1790	ctg1002	2307083	2308083	MYB recognition site	CCGTTG	467	6	-	Arabidopsis thaliana	ABA responsiveness
G1790	ctg1002	2307083	2308083	CAAT-box	CCAAT	796	5	+	Arabidopsis thaliana	core promoter element
G1790	ctg1002	2307083	2308083	MYC	CATTTG	805	6	+	Arabidopsis thaliana	low temperature responsiveness
G1790	ctg1002	2307083	2308083	CAAT-box	CCAAT	830	5	+	Arabidopsis thaliana	core promoter element
G1790	ctg1002	2307083	2308083	MYC	CAATTG	831	6	-	Arabidopsis thaliana	low temperature responsiveness
G1790	ctg1002	2307083	2308083	TATA-box	TATA	841	4	-	Arabidopsis thaliana	core promoter element
G1790	ctg1002	2307083	2308083	CAAT-box	CCAAT	851	5	-	Arabidopsis thaliana	core promoter element
G1790	ctg1002	2307083	2308083	MYC	CATTTG	886	6	+	Arabidopsis thaliana	low temperature responsiveness
G1790	ctg1002	2307083	2308083	TATA-box	TATA	952	4	-	Arabidopsis thaliana	core promoter element
G1790	ctg1002	2307083	2308083	TATA-box	TATA	976	4	-	Arabidopsis thaliana	core promoter element
G17933	ctg3345	1506355	1507355	TATA-box	TATAA	10	5	-	Arabidopsis thaliana	core promoter element
G17933	ctg3345	1506355	1507355	TATA-box	TATA	11	4	+	Arabidopsis thaliana	core promoter element
G17933	ctg3345	1506355	1507355	TATA-box	TAAAGATT	33	8	+	Arabidopsis thaliana	core promoter element
G17933	ctg3345	1506355	1507355	TATA-box	TATAA	76	5	-	Arabidopsis thaliana	core promoter element
G17933	ctg3345	1506355	1507355	TATA-box	TATA	77	4	+	Arabidopsis thaliana	core promoter element
G17933	ctg3345	1506355	1507355	AT~TATA-box	TATATA	169	6	+	Arabidopsis thaliana	core promoter element
G17933	ctg3345	1506355	1507355	TATA-box	TATA	171	4	+	Arabidopsis thaliana	core promoter element
G17933	ctg3345	1506355	1507355	GA-motif	ATAGATAA	172	8	+	Arabidopsis thaliana	light responsivness
G17933	ctg3345	1506355	1507355	TATA-box	TATA	295	4	+	Arabidopsis thaliana	core promoter element
G17933	ctg3345	1506355	1507355	ABRE	ACGTG	325	5	-	Arabidopsis thaliana	ABA responsiveness
G17933	ctg3345	1506355	1507355	MYC	CATTTG	450	6	-	Arabidopsis thaliana	low temperature responsiveness
G17933	ctg3345	1506355	1507355	TATA-box	TATA	472	4	+	Arabidopsis thaliana	core promoter element
G17933	ctg3345	1506355	1507355	TATA-box	TATA	559	4	-	Arabidopsis thaliana	core promoter element
G17933	ctg3345	1506355	1507355	TATA-box	ccTATAAAaa	641	9	+	Arabidopsis thaliana	core promoter element
G17933	ctg3345	1506355	1507355	TATA-box	TATA	643	4	-	Arabidopsis thaliana	core promoter element
G17933	ctg3345	1506355	1507355	MYC	CATTTG	695	6	+	Arabidopsis thaliana	low temperature responsiveness
G17933	ctg3345	1506355	1507355	CAAT-box	CCAAT	754	5	+	Arabidopsis thaliana	core promoter element
G17933	ctg3345	1506355	1507355	TATA-box	TATA	835	4	-	Arabidopsis thaliana	core promoter element
G17933	ctg3345	1506355	1507355	TATA-box	TATA	855	4	-	Arabidopsis thaliana	core promoter element
G17933	ctg3345	1506355	1507355	MBS	CAACTG	864	6	+	Arabidopsis thaliana	drought inducibility
G17933	ctg3345	1506355	1507355	TATA-box	TATA	942	4	-	Arabidopsis thaliana	core promoter element
G17933	ctg3345	1506355	1507355	CAAT-box	CCAAT	960	5	-	Arabidopsis thaliana	core promoter element
G19032	ctg35	291641	292641	TCT-motif	TCTTAC	82	6	+	Arabidopsis thaliana	light responsivness
G19032	ctg35	291641	292641	TATA	TATAAAAT	131	8	-	Arabidopsis thaliana	core promoter element
G19032	ctg35	291641	292641	TATA-box	TATAA	134	5	-	Arabidopsis thaliana	core promoter element
G19032	ctg35	291641	292641	TATA-box	TATA	135	4	+	Arabidopsis thaliana	core promoter element
G19032	ctg35	291641	292641	MYC	CATTTG	139	6	-	Arabidopsis thaliana	low temperature responsiveness
G19032	ctg35	291641	292641	GA-motif	ATAGATAA	164	8	-	Arabidopsis thaliana	light responsivness
G19032	ctg35	291641	292641	TATA	TATAAAAT	170	8	-	Arabidopsis thaliana	core promoter element
G19032	ctg35	291641	292641	TATA-box	TATAA	173	5	-	Arabidopsis thaliana	core promoter element
G19032	ctg35	291641	292641	TATA-box	TATA	174	4	+	Arabidopsis thaliana	core promoter element
G19032	ctg35	291641	292641	TATA-box	TATA	236	4	+	Arabidopsis thaliana	core promoter element
G19032	ctg35	291641	292641	TATA-box	TATAA	277	5	-	Arabidopsis thaliana	core promoter element
G19032	ctg35	291641	292641	TATA-box	TATA	278	4	+	Arabidopsis thaliana	core promoter element
G19032	ctg35	291641	292641	TATA-box	TATAA	302	5	-	Arabidopsis thaliana	core promoter element
G19032	ctg35	291641	292641	TATA-box	TATA	303	4	+	Arabidopsis thaliana	core promoter element
G19032	ctg35	291641	292641	TATA-box	TATA	309	4	+	Arabidopsis thaliana	core promoter element
G19032	ctg35	291641	292641	TATA-box	TATATA	363	6	+	Arabidopsis thaliana	core promoter element
G19032	ctg35	291641	292641	TATA-box	TATA	365	4	+	Arabidopsis thaliana	core promoter element
G19032	ctg35	291641	292641	TATA-box	TATAA	480	5	-	Arabidopsis thaliana	core promoter element
G19032	ctg35	291641	292641	TATA-box	TATA	481	4	+	Arabidopsis thaliana	core promoter element
G19032	ctg35	291641	292641	TATA-box	TATA	488	4	+	Arabidopsis thaliana	core promoter element
G19032	ctg35	291641	292641	TATA-box	TATA	493	4	+	Arabidopsis thaliana	core promoter element
G19032	ctg35	291641	292641	TATA-box	TATATAA	497	7	-	Arabidopsis thaliana	core promoter element
G19032	ctg35	291641	292641	TATA-box	TATATA	498	6	+	Arabidopsis thaliana	core promoter element
G19032	ctg35	291641	292641	TATA-box	TATA	500	4	-	Arabidopsis thaliana	core promoter element
G19032	ctg35	291641	292641	TATA-box	TATTTAAA	525	8	+	Arabidopsis thaliana	core promoter element
G19032	ctg35	291641	292641	TATA-box	TATA	561	4	-	Arabidopsis thaliana	core promoter element
G19032	ctg35	291641	292641	TATA-box	TATA	575	4	-	Arabidopsis thaliana	core promoter element
G19032	ctg35	291641	292641	TATA-box	TATA	603	4	-	Arabidopsis thaliana	core promoter element
G19032	ctg35	291641	292641	AT~TATA-box	TATATA	609	6	-	Arabidopsis thaliana	core promoter element
G19032	ctg35	291641	292641	TATA-box	TATA	611	4	-	Arabidopsis thaliana	core promoter element
G19032	ctg35	291641	292641	ABRE	ACGTG	628	5	-	Arabidopsis thaliana	ABA responsiveness
G19032	ctg35	291641	292641	G-box	TACGTG	628	6	-	Arabidopsis thaliana	light responsivness
G19032	ctg35	291641	292641	TATA-box	TATA	642	4	-	Arabidopsis thaliana	core promoter element
G19032	ctg35	291641	292641	TATA-box	TATA	649	4	-	Arabidopsis thaliana	core promoter element
G19032	ctg35	291641	292641	TATA-box	TATA	656	4	-	Arabidopsis thaliana	core promoter element
G19032	ctg35	291641	292641	TATA-box	TATA	686	4	-	Arabidopsis thaliana	core promoter element
G19032	ctg35	291641	292641	MYB recognition site	CCGTTG	699	6	-	Arabidopsis thaliana	ABA responsiveness
G19032	ctg35	291641	292641	TATA-box	TATA	713	4	-	Arabidopsis thaliana	core promoter element
G19032	ctg35	291641	292641	TATA-box	TATA	720	4	-	Arabidopsis thaliana	core promoter element
G19032	ctg35	291641	292641	TATA-box	TATA	725	4	-	Arabidopsis thaliana	core promoter element
G19032	ctg35	291641	292641	TATA-box	TATA	735	4	-	Arabidopsis thaliana	core promoter element
G19032	ctg35	291641	292641	TATA-box	TATATA	742	6	-	Arabidopsis thaliana	core promoter element
G19032	ctg35	291641	292641	TATA-box	TATA	746	4	-	Arabidopsis thaliana	core promoter element
G19032	ctg35	291641	292641	TATA	TATAAAAT	746	8	+	Arabidopsis thaliana	core promoter element
G19032	ctg35	291641	292641	TATA-box	TATTTAAA	824	8	-	Arabidopsis thaliana	core promoter element
G19032	ctg35	291641	292641	TATA-box	TATA	841	4	-	Arabidopsis thaliana	core promoter element
G19032	ctg35	291641	292641	TATA-box	TATA	855	4	-	Arabidopsis thaliana	core promoter element
G19032	ctg35	291641	292641	TATA	TATAAAAT	855	8	+	Arabidopsis thaliana	core promoter element
G19032	ctg35	291641	292641	TATA-box	TATA	862	4	-	Arabidopsis thaliana	core promoter element
G19032	ctg35	291641	292641	TATA-box	TATA	876	4	-	Arabidopsis thaliana	core promoter element
G19032	ctg35	291641	292641	TATA-box	TATA	881	4	-	Arabidopsis thaliana	core promoter element
G19032	ctg35	291641	292641	TATA-box	TATA	886	4	-	Arabidopsis thaliana	core promoter element
G19032	ctg35	291641	292641	TATA-box	TATA	893	4	-	Arabidopsis thaliana	core promoter element
G19032	ctg35	291641	292641	Myc	TCTCTTA	904	7	+	Arabidopsis thaliana	low temperature responsiveness
G19032	ctg35	291641	292641	TCT-motif	TCTTAC	995	6	+	Arabidopsis thaliana	light responsivness
G19498	ctg4	1287430	1288430	CAAT-box	CCAAT	18	5	+	Arabidopsis thaliana	core promoter element
G19498	ctg4	1287430	1288430	TATA-box	ccTATAAAaa	30	9	+	Arabidopsis thaliana	core promoter element
G19498	ctg4	1287430	1288430	MBS	CAACTG	117	6	-	Arabidopsis thaliana	drought inducibility
G19498	ctg4	1287430	1288430	TATA-box	TATAA	172	5	-	Arabidopsis thaliana	core promoter element
G19498	ctg4	1287430	1288430	TATA-box	TATA	173	4	+	Arabidopsis thaliana	core promoter element
G19498	ctg4	1287430	1288430	TATA-box	TATA	179	4	+	Arabidopsis thaliana	core promoter element
G19498	ctg4	1287430	1288430	TATA-box	TATA	208	4	+	Arabidopsis thaliana	core promoter element
G19498	ctg4	1287430	1288430	TATA-box	TATA	215	4	+	Arabidopsis thaliana	core promoter element
G19498	ctg4	1287430	1288430	TATA-box	TATTTAAA	247	8	-	Arabidopsis thaliana	core promoter element
G19498	ctg4	1287430	1288430	TATA-box	TATA	253	4	+	Arabidopsis thaliana	core promoter element
G19498	ctg4	1287430	1288430	ABRE	ACGTG	272	5	+	Arabidopsis thaliana	ABA responsiveness
G19498	ctg4	1287430	1288430	CAAT-box	CCAAT	286	5	+	Arabidopsis thaliana	core promoter element
G19498	ctg4	1287430	1288430	TATA-box	TATAA	309	5	-	Arabidopsis thaliana	core promoter element
G19498	ctg4	1287430	1288430	TATA-box	TATA	310	4	+	Arabidopsis thaliana	core promoter element
G19498	ctg4	1287430	1288430	TATA-box	TATATAA	332	7	-	Arabidopsis thaliana	core promoter element
G19498	ctg4	1287430	1288430	TATA-box	TATA	335	4	+	Arabidopsis thaliana	core promoter element
G19498	ctg4	1287430	1288430	MYC	CATGTG	447	6	-	Arabidopsis thaliana	low temperature responsiveness
G19498	ctg4	1287430	1288430	CAT-box	GCCACT	469	6	-	Arabidopsis thaliana	meristem expression
G19498	ctg4	1287430	1288430	MYB	TAACCA	575	6	-	Arabidopsis thaliana	ABA responsiveness
G19498	ctg4	1287430	1288430	ABRE	ACGTG	657	5	+	Arabidopsis thaliana	ABA responsiveness
G19498	ctg4	1287430	1288430	TATA-box	TATA	681	4	-	Arabidopsis thaliana	core promoter element
G19498	ctg4	1287430	1288430	TATA-box	TATA	686	4	-	Arabidopsis thaliana	core promoter element
G19498	ctg4	1287430	1288430	ABRE	CACGTG	710	6	-	Arabidopsis thaliana	ABA responsiveness
G19498	ctg4	1287430	1288430	G-box	CACGTG	710	6	-	Arabidopsis thaliana	light responsivness
G19498	ctg4	1287430	1288430	ABRE	ACGTG	711	5	+	Arabidopsis thaliana	ABA responsiveness
G19498	ctg4	1287430	1288430	TATA-box	TATA	755	4	-	Arabidopsis thaliana	core promoter element
G19498	ctg4	1287430	1288430	TATA-box	TATA	870	4	-	Arabidopsis thaliana	core promoter element
G19498	ctg4	1287430	1288430	TCT-motif	TCTTAC	877	6	-	Arabidopsis thaliana	light responsivness
G19498	ctg4	1287430	1288430	TATA-box	TATA	903	4	-	Arabidopsis thaliana	core promoter element
G19498	ctg4	1287430	1288430	TATA-box	TATA	914	4	-	Arabidopsis thaliana	core promoter element
G19498	ctg4	1287430	1288430	TATA-box	TAAAGATT	946	8	-	Arabidopsis thaliana	core promoter element
G19498	ctg4	1287430	1288430	ABRE	ACGTG	975	5	-	Arabidopsis thaliana	ABA responsiveness
G19498	ctg4	1287430	1288430	G-box	TACGTG	975	6	-	Arabidopsis thaliana	light responsivness
G19739	ctg4	328470	329470	GT1-motif	GGTTAA	57	6	-	Arabidopsis thaliana	light responsivness
G19739	ctg4	328470	329470	TATA	TATAAAAT	72	8	-	Arabidopsis thaliana	core promoter element
G19739	ctg4	328470	329470	TATA-box	TATAA	75	5	-	Arabidopsis thaliana	core promoter element
G19739	ctg4	328470	329470	TATA-box	TATA	76	4	+	Arabidopsis thaliana	core promoter element
G19739	ctg4	328470	329470	CAAT-box	CCAAT	136	5	-	Arabidopsis thaliana	core promoter element
G19739	ctg4	328470	329470	as-1	TGACG	147	5	+	Arabidopsis thaliana	SA responsiveness
G19739	ctg4	328470	329470	CAAT-box	CCAAT	216	5	-	Arabidopsis thaliana	core promoter element
G19739	ctg4	328470	329470	MYB	TAACCA	218	6	-	Arabidopsis thaliana	ABA responsiveness
G19739	ctg4	328470	329470	GT1-motif	GGTTAA	219	6	+	Arabidopsis thaliana	light responsivness
G19739	ctg4	328470	329470	TATA-box	TATA	248	4	+	Arabidopsis thaliana	core promoter element
G19739	ctg4	328470	329470	CAAT-box	CCAAT	311	5	+	Arabidopsis thaliana	core promoter element
G19739	ctg4	328470	329470	TATA-box	TATA	325	4	+	Arabidopsis thaliana	core promoter element
G19739	ctg4	328470	329470	TATA-box	TATAA	394	5	-	Arabidopsis thaliana	core promoter element
G19739	ctg4	328470	329470	TATA-box	TATA	395	4	+	Arabidopsis thaliana	core promoter element
G19739	ctg4	328470	329470	MYC	CATGTG	424	6	+	Arabidopsis thaliana	low temperature responsiveness
G19739	ctg4	328470	329470	GATA-motif	AAGATAAGATT	439	11	-	Arabidopsis thaliana	light responsivness
G19739	ctg4	328470	329470	TATA-box	TATA	525	4	-	Arabidopsis thaliana	core promoter element
G19739	ctg4	328470	329470	TATA-box	TATA	626	4	-	Arabidopsis thaliana	core promoter element
G19739	ctg4	328470	329470	TATA-box	TATA	668	4	-	Arabidopsis thaliana	core promoter element
G19739	ctg4	328470	329470	TATA-box	TATA	676	4	-	Arabidopsis thaliana	core promoter element
G19739	ctg4	328470	329470	CAAT-box	CCAAT	717	5	+	Arabidopsis thaliana	core promoter element
G19739	ctg4	328470	329470	MYC	CAATTG	718	6	-	Arabidopsis thaliana	low temperature responsiveness
G19739	ctg4	328470	329470	CAAT-box	CCAAT	720	5	-	Arabidopsis thaliana	core promoter element
G19739	ctg4	328470	329470	MYC	CATGTG	745	6	-	Arabidopsis thaliana	low temperature responsiveness
G19739	ctg4	328470	329470	TATA-box	TATA	754	4	-	Arabidopsis thaliana	core promoter element
G19739	ctg4	328470	329470	G-box	TACGTG	801	6	+	Arabidopsis thaliana	light responsivness
G19739	ctg4	328470	329470	ABRE	ACGTG	802	5	+	Arabidopsis thaliana	ABA responsiveness
G19739	ctg4	328470	329470	TATA-box	TATA	852	4	-	Arabidopsis thaliana	core promoter element
G19739	ctg4	328470	329470	TATA-box	TATA	879	4	-	Arabidopsis thaliana	core promoter element
G19739	ctg4	328470	329470	TATA-box	TATTTAAA	945	8	+	Arabidopsis thaliana	core promoter element
G19739	ctg4	328470	329470	TATA-box	TATA	955	4	-	Arabidopsis thaliana	core promoter element
G19739	ctg4	328470	329470	CAAT-box	CCAAT	959	5	-	Arabidopsis thaliana	core promoter element
G2199	ctg1002	984443	985443	GT1-motif	GGTTAA	77	6	-	Arabidopsis thaliana	light responsivness
G2199	ctg1002	984443	985443	MYB	TAACCA	78	6	+	Arabidopsis thaliana	ABA responsiveness
G2199	ctg1002	984443	985443	MYB	TAACCA	276	6	+	Arabidopsis thaliana	ABA responsiveness
G2199	ctg1002	984443	985443	CAAT-box	CCAAT	339	5	+	Arabidopsis thaliana	core promoter element
G2199	ctg1002	984443	985443	CAAT-box	CCAAT	561	5	+	Arabidopsis thaliana	core promoter element
G2199	ctg1002	984443	985443	TCT-motif	TCTTAC	610	6	+	Arabidopsis thaliana	light responsivness
G2199	ctg1002	984443	985443	TATA-box	TATA	715	4	-	Arabidopsis thaliana	core promoter element
G2199	ctg1002	984443	985443	STRE	AGGGG	741	5	+	Arabidopsis thaliana	defense and stress responsiveness
G2199	ctg1002	984443	985443	MYC	CATGTG	777	6	+	Arabidopsis thaliana	low temperature responsiveness
G2199	ctg1002	984443	985443	TATA-box	TATA	831	4	-	Arabidopsis thaliana	core promoter element
G2199	ctg1002	984443	985443	as-1	TGACG	943	5	+	Arabidopsis thaliana	SA responsiveness
G2255	ctg1002	2191293	2192293	CAAT-box	CCAAT	21	5	-	Arabidopsis thaliana	core promoter element
G2255	ctg1002	2191293	2192293	STRE	AGGGG	32	5	+	Arabidopsis thaliana	defense and stress responsiveness
G2255	ctg1002	2191293	2192293	STRE	AGGGG	38	5	+	Arabidopsis thaliana	defense and stress responsiveness
G2255	ctg1002	2191293	2192293	CAAT-box	CCAAT	141	5	-	Arabidopsis thaliana	core promoter element
G2255	ctg1002	2191293	2192293	STRE	AGGGG	187	5	+	Arabidopsis thaliana	defense and stress responsiveness
G2255	ctg1002	2191293	2192293	as-1	TGACG	192	5	+	Arabidopsis thaliana	SA responsiveness
G2255	ctg1002	2191293	2192293	TATA-box	TATAA	235	5	-	Arabidopsis thaliana	core promoter element
G2255	ctg1002	2191293	2192293	TATA-box	TATA	236	4	+	Arabidopsis thaliana	core promoter element
G2255	ctg1002	2191293	2192293	CAAT-box	CCAAT	240	5	+	Arabidopsis thaliana	core promoter element
G2255	ctg1002	2191293	2192293	MYC	CATTTG	251	6	-	Arabidopsis thaliana	low temperature responsiveness
G2255	ctg1002	2191293	2192293	CAAT-box	CCAAT	276	5	+	Arabidopsis thaliana	core promoter element
G2255	ctg1002	2191293	2192293	MYB	CAACCA	285	6	+	Arabidopsis thaliana	ABA responsiveness
G2255	ctg1002	2191293	2192293	STRE	AGGGG	302	5	-	Arabidopsis thaliana	defense and stress responsiveness
G2255	ctg1002	2191293	2192293	CAAT-box	CCAAT	342	5	-	Arabidopsis thaliana	core promoter element
G2255	ctg1002	2191293	2192293	STRE	AGGGG	422	5	+	Arabidopsis thaliana	defense and stress responsiveness
G2255	ctg1002	2191293	2192293	STRE	AGGGG	429	5	+	Arabidopsis thaliana	defense and stress responsiveness
G2255	ctg1002	2191293	2192293	box S	AGCCACC	457	7	+	Arabidopsis thaliana	wounding response
G2255	ctg1002	2191293	2192293	TATA-box	TATA	490	4	+	Arabidopsis thaliana	core promoter element
G2255	ctg1002	2191293	2192293	STRE	AGGGG	526	5	-	Arabidopsis thaliana	defense and stress responsiveness
G2255	ctg1002	2191293	2192293	TATA-box	TATA	590	4	-	Arabidopsis thaliana	core promoter element
G2255	ctg1002	2191293	2192293	TATA-box	TATTTAAA	608	8	+	Arabidopsis thaliana	core promoter element
G2255	ctg1002	2191293	2192293	TATA-box	TATA	709	4	-	Arabidopsis thaliana	core promoter element
G2255	ctg1002	2191293	2192293	CAAT-box	CCAAT	748	5	+	Arabidopsis thaliana	core promoter element
G2255	ctg1002	2191293	2192293	TATA-box	TATA	791	4	-	Arabidopsis thaliana	core promoter element
G2255	ctg1002	2191293	2192293	TATA-box	TATA	797	4	-	Arabidopsis thaliana	core promoter element
G2255	ctg1002	2191293	2192293	CAAT-box	CCAAT	848	5	-	Arabidopsis thaliana	core promoter element
G2255	ctg1002	2191293	2192293	MYB	TAACCA	918	6	+	Arabidopsis thaliana	ABA responsiveness
G2255	ctg1002	2191293	2192293	TATA-box	TATTTAAA	943	8	+	Arabidopsis thaliana	core promoter element
G2255	ctg1002	2191293	2192293	MYB	TAACCA	951	6	-	Arabidopsis thaliana	ABA responsiveness
G2757	ctg1041	825505	826505	TATA-box	TATA	1	4	+	Arabidopsis thaliana	core promoter element
G2757	ctg1041	825505	826505	CAAT-box	CCAAT	18	5	-	Arabidopsis thaliana	core promoter element
G2757	ctg1041	825505	826505	MYB	CAACCA	55	6	-	Arabidopsis thaliana	ABA responsiveness
G2757	ctg1041	825505	826505	AE-box	AGAAACAA	65	8	-	Arabidopsis thaliana	light responsivness
G2757	ctg1041	825505	826505	CAAT-box	CCAAT	74	5	-	Arabidopsis thaliana	core promoter element
G2757	ctg1041	825505	826505	MYB	CAACCA	79	6	+	Arabidopsis thaliana	ABA responsiveness
G2757	ctg1041	825505	826505	G-box	CACGTG	87	6	+	Arabidopsis thaliana	light responsivness
G2757	ctg1041	825505	826505	ABRE	ACGTG	88	5	+	Arabidopsis thaliana	ABA responsiveness
G2757	ctg1041	825505	826505	TATA-box	TATAA	153	5	-	Arabidopsis thaliana	core promoter element
G2757	ctg1041	825505	826505	TATA-box	TATA	154	4	+	Arabidopsis thaliana	core promoter element
G2757	ctg1041	825505	826505	MYC	CAATTG	173	6	+	Arabidopsis thaliana	low temperature responsiveness
G2757	ctg1041	825505	826505	TATA-box	TATATAA	180	7	-	Arabidopsis thaliana	core promoter element
G2757	ctg1041	825505	826505	TATA-box	TATA	183	4	+	Arabidopsis thaliana	core promoter element
G2757	ctg1041	825505	826505	MYB	TAACCA	201	6	+	Arabidopsis thaliana	ABA responsiveness
G2757	ctg1041	825505	826505	TATA-box	TATA	403	4	+	Arabidopsis thaliana	core promoter element
G2757	ctg1041	825505	826505	TATA	TATAAAAT	408	8	-	Arabidopsis thaliana	core promoter element
G2757	ctg1041	825505	826505	TATA-box	TATAA	411	5	-	Arabidopsis thaliana	core promoter element
G2757	ctg1041	825505	826505	TATA-box	TATA	412	4	+	Arabidopsis thaliana	core promoter element
G2757	ctg1041	825505	826505	Myb	TAACTG	425	6	-	Arabidopsis thaliana	ABA responsiveness
G2757	ctg1041	825505	826505	TATA-box	TATAA	428	5	-	Arabidopsis thaliana	core promoter element
G2757	ctg1041	825505	826505	TATA-box	TATAA	434	5	-	Arabidopsis thaliana	core promoter element
G2757	ctg1041	825505	826505	TATA-box	TATA	435	4	+	Arabidopsis thaliana	core promoter element
G2757	ctg1041	825505	826505	TATA-box	TATAA	440	5	-	Arabidopsis thaliana	core promoter element
G2757	ctg1041	825505	826505	TATA-box	TATA	441	4	+	Arabidopsis thaliana	core promoter element
G2757	ctg1041	825505	826505	TATA	TATAAAAT	483	8	-	Arabidopsis thaliana	core promoter element
G2757	ctg1041	825505	826505	TATA-box	TATAA	486	5	-	Arabidopsis thaliana	core promoter element
G2757	ctg1041	825505	826505	TATA-box	TATA	487	4	+	Arabidopsis thaliana	core promoter element
G2757	ctg1041	825505	826505	TATA-box	TATA	521	4	-	Arabidopsis thaliana	core promoter element
G2757	ctg1041	825505	826505	Myc	TCTCTTA	567	7	-	Arabidopsis thaliana	low temperature responsiveness
G2757	ctg1041	825505	826505	TATA-box	TATA	578	4	-	Arabidopsis thaliana	core promoter element
G2757	ctg1041	825505	826505	TATA-box	TATA	585	4	-	Arabidopsis thaliana	core promoter element
G2757	ctg1041	825505	826505	TATA-box	TATA	598	4	-	Arabidopsis thaliana	core promoter element
G2757	ctg1041	825505	826505	TATA-box	TATA	635	4	-	Arabidopsis thaliana	core promoter element
G2757	ctg1041	825505	826505	TATA-box	TATA	681	4	-	Arabidopsis thaliana	core promoter element
G2757	ctg1041	825505	826505	TATA-box	TATA	712	4	-	Arabidopsis thaliana	core promoter element
G2757	ctg1041	825505	826505	MYC	CAATTG	780	6	-	Arabidopsis thaliana	low temperature responsiveness
G2757	ctg1041	825505	826505	MYB	CAACCA	811	6	+	Arabidopsis thaliana	ABA responsiveness
G2757	ctg1041	825505	826505	TATA-box	TATA	836	4	-	Arabidopsis thaliana	core promoter element
G2757	ctg1041	825505	826505	TATA-box	TATA	923	4	-	Arabidopsis thaliana	core promoter element
G3385	ctg1041	6255431	6256431	MYB recognition site	CCGTTG	177	6	+	Arabidopsis thaliana	ABA responsiveness
G3385	ctg1041	6255431	6256431	TATA-box	TATTTAAA	267	8	+	Arabidopsis thaliana	core promoter element
G3385	ctg1041	6255431	6256431	Myb	TAACTG	353	6	-	Arabidopsis thaliana	ABA responsiveness
G3385	ctg1041	6255431	6256431	TATA-box	TATAA	363	5	-	Arabidopsis thaliana	core promoter element
G3385	ctg1041	6255431	6256431	TATA-box	TATA	364	4	+	Arabidopsis thaliana	core promoter element
G3385	ctg1041	6255431	6256431	TATA-box	TATA	438	4	+	Arabidopsis thaliana	core promoter element
G3385	ctg1041	6255431	6256431	TATA-box	TATA	457	4	+	Arabidopsis thaliana	core promoter element
G3385	ctg1041	6255431	6256431	TATA-box	TATAA	461	5	-	Arabidopsis thaliana	core promoter element
G3385	ctg1041	6255431	6256431	TATA-box	TATA	462	4	+	Arabidopsis thaliana	core promoter element
G3385	ctg1041	6255431	6256431	TATA-box	TATA	474	4	+	Arabidopsis thaliana	core promoter element
G3385	ctg1041	6255431	6256431	TATA-box	TATA	488	4	+	Arabidopsis thaliana	core promoter element
G3385	ctg1041	6255431	6256431	TATA-box	TATA	507	4	-	Arabidopsis thaliana	core promoter element
G3385	ctg1041	6255431	6256431	TATA-box	TATA	529	4	-	Arabidopsis thaliana	core promoter element
G3385	ctg1041	6255431	6256431	TATA-box	TATA	534	4	-	Arabidopsis thaliana	core promoter element
G3385	ctg1041	6255431	6256431	TATA-box	TATA	558	4	-	Arabidopsis thaliana	core promoter element
G3385	ctg1041	6255431	6256431	TATA-box	TATA	563	4	-	Arabidopsis thaliana	core promoter element
G3385	ctg1041	6255431	6256431	MYC	CATTTG	600	6	-	Arabidopsis thaliana	low temperature responsiveness
G3385	ctg1041	6255431	6256431	TATA-box	TATA	607	4	-	Arabidopsis thaliana	core promoter element
G3385	ctg1041	6255431	6256431	GA-motif	ATAGATAA	608	8	+	Arabidopsis thaliana	light responsivness
G3385	ctg1041	6255431	6256431	TATA-box	TATA	647	4	-	Arabidopsis thaliana	core promoter element
G3385	ctg1041	6255431	6256431	CAAT-box	CCAAT	679	5	+	Arabidopsis thaliana	core promoter element
G3385	ctg1041	6255431	6256431	TATA-box	TATA	758	4	-	Arabidopsis thaliana	core promoter element
G3385	ctg1041	6255431	6256431	MYB	TAACCA	760	6	+	Arabidopsis thaliana	ABA responsiveness
G3385	ctg1041	6255431	6256431	MYB	CAACCA	784	6	+	Arabidopsis thaliana	ABA responsiveness
G3385	ctg1041	6255431	6256431	TATA-box	TATA	799	4	-	Arabidopsis thaliana	core promoter element
G3385	ctg1041	6255431	6256431	TATA-box	TATA	845	4	-	Arabidopsis thaliana	core promoter element
G3385	ctg1041	6255431	6256431	TATA-box	TATA	867	4	-	Arabidopsis thaliana	core promoter element
G3385	ctg1041	6255431	6256431	GT1-motif	GGTTAA	959	6	-	Arabidopsis thaliana	light responsivness
G3385	ctg1041	6255431	6256431	MYB	TAACCA	960	6	+	Arabidopsis thaliana	ABA responsiveness
G4728	ctg1227	2563028	2564028	TATA-box	TATA	20	4	+	Arabidopsis thaliana	core promoter element
G4728	ctg1227	2563028	2564028	TATA-box	TATATAA	99	7	-	Arabidopsis thaliana	core promoter element
G4728	ctg1227	2563028	2564028	TATA-box	TATATA	100	6	+	Arabidopsis thaliana	core promoter element
G4728	ctg1227	2563028	2564028	TATA-box	TATATA	102	6	+	Arabidopsis thaliana	core promoter element
G4728	ctg1227	2563028	2564028	TATA-box	TATATA	104	6	+	Arabidopsis thaliana	core promoter element
G4728	ctg1227	2563028	2564028	TATA-box	TATA	108	4	+	Arabidopsis thaliana	core promoter element
G4728	ctg1227	2563028	2564028	TATA-box	TATA	118	4	+	Arabidopsis thaliana	core promoter element
G4728	ctg1227	2563028	2564028	TATA-box	TATA	145	4	+	Arabidopsis thaliana	core promoter element
G4728	ctg1227	2563028	2564028	TATA-box	TATA	174	4	+	Arabidopsis thaliana	core promoter element
G4728	ctg1227	2563028	2564028	TATA-box	TATA	217	4	+	Arabidopsis thaliana	core promoter element
G4728	ctg1227	2563028	2564028	W box	TTGACC	239	6	-	Arabidopsis thaliana	defense and stress responsiveness
G4728	ctg1227	2563028	2564028	G-box	CACGTG	245	6	+	Arabidopsis thaliana	light responsivness
G4728	ctg1227	2563028	2564028	ABRE	ACGTG	246	5	+	Arabidopsis thaliana	ABA responsiveness
G4728	ctg1227	2563028	2564028	CAAT-box	CCAAT	366	5	-	Arabidopsis thaliana	core promoter element
G4728	ctg1227	2563028	2564028	CAT-box	GCCACT	376	6	-	Arabidopsis thaliana	meristem expression
G4728	ctg1227	2563028	2564028	CAAT-box	CCAAT	445	5	+	Arabidopsis thaliana	core promoter element
G4728	ctg1227	2563028	2564028	TATA-box	TATA	482	4	+	Arabidopsis thaliana	core promoter element
G4728	ctg1227	2563028	2564028	TATA-box	TATA	513	4	-	Arabidopsis thaliana	core promoter element
G4728	ctg1227	2563028	2564028	TATA-box	TATA	776	4	-	Arabidopsis thaliana	core promoter element
G4728	ctg1227	2563028	2564028	TATA-box	TATATA	841	6	-	Arabidopsis thaliana	core promoter element
G4728	ctg1227	2563028	2564028	TATA-box	TATA	843	4	-	Arabidopsis thaliana	core promoter element
G4728	ctg1227	2563028	2564028	TATA-box	TATA	860	4	-	Arabidopsis thaliana	core promoter element
G4728	ctg1227	2563028	2564028	TATA-box	TATATA	904	6	-	Arabidopsis thaliana	core promoter element
G4728	ctg1227	2563028	2564028	TATA-box	TATA	908	4	-	Arabidopsis thaliana	core promoter element
G4728	ctg1227	2563028	2564028	TCT-motif	TCTTAC	915	6	+	Arabidopsis thaliana	light responsivness
G505	ctg1	9928112	9929112	CAAT-box	CCAAT	4	5	+	Arabidopsis thaliana	core promoter element
G505	ctg1	9928112	9929112	TATA-box	TATAA	21	5	-	Arabidopsis thaliana	core promoter element
G505	ctg1	9928112	9929112	TATA-box	TATA	22	4	+	Arabidopsis thaliana	core promoter element
G505	ctg1	9928112	9929112	TATA-box	TATAA	62	5	-	Arabidopsis thaliana	core promoter element
G505	ctg1	9928112	9929112	TATA-box	TATA	63	4	+	Arabidopsis thaliana	core promoter element
G505	ctg1	9928112	9929112	TATA-box	TATATAA	113	7	-	Arabidopsis thaliana	core promoter element
G505	ctg1	9928112	9929112	AT~TATA-box	TATATA	114	6	+	Arabidopsis thaliana	core promoter element
G505	ctg1	9928112	9929112	TATA-box	TATATA	116	6	+	Arabidopsis thaliana	core promoter element
G505	ctg1	9928112	9929112	TATA-box	TATA	118	4	+	Arabidopsis thaliana	core promoter element
G505	ctg1	9928112	9929112	MBS	CAACTG	123	6	-	Arabidopsis thaliana	drought inducibility
G505	ctg1	9928112	9929112	TATA-box	TATA	149	4	+	Arabidopsis thaliana	core promoter element
G505	ctg1	9928112	9929112	MYB	CAACCA	188	6	-	Arabidopsis thaliana	ABA responsiveness
G505	ctg1	9928112	9929112	MYC	CATTTG	197	6	-	Arabidopsis thaliana	low temperature responsiveness
G505	ctg1	9928112	9929112	MYB	TAACCA	201	6	-	Arabidopsis thaliana	ABA responsiveness
G505	ctg1	9928112	9929112	MYB	CAACCA	254	6	-	Arabidopsis thaliana	ABA responsiveness
G505	ctg1	9928112	9929112	Myb	TAACTG	465	6	-	Arabidopsis thaliana	ABA responsiveness
G505	ctg1	9928112	9929112	CAAT-box	CCAAT	707	5	+	Arabidopsis thaliana	core promoter element
G505	ctg1	9928112	9929112	TATA-box	TATATA	758	6	-	Arabidopsis thaliana	core promoter element
G505	ctg1	9928112	9929112	TATA-box	TATATA	762	6	-	Arabidopsis thaliana	core promoter element
G505	ctg1	9928112	9929112	TATA-box	TATA	764	4	-	Arabidopsis thaliana	core promoter element
G505	ctg1	9928112	9929112	G-box	TACGTG	822	6	-	Arabidopsis thaliana	light responsivness
G505	ctg1	9928112	9929112	ABRE	ACGTG	822	5	-	Arabidopsis thaliana	ABA responsiveness
G505	ctg1	9928112	9929112	AE-box	AGAAACAA	868	8	-	Arabidopsis thaliana	light responsivness
G505	ctg1	9928112	9929112	CAAT-box	CCAAT	915	5	+	Arabidopsis thaliana	core promoter element
G505	ctg1	9928112	9929112	MYC	CAATTG	933	6	-	Arabidopsis thaliana	low temperature responsiveness
G505	ctg1	9928112	9929112	TATA-box	TATA	941	4	-	Arabidopsis thaliana	core promoter element
G505	ctg1	9928112	9929112	TATA-box	TATA	947	4	-	Arabidopsis thaliana	core promoter element
G505	ctg1	9928112	9929112	MBS	CAACTG	955	6	-	Arabidopsis thaliana	drought inducibility
G505	ctg1	9928112	9929112	TATA-box	TATA	990	4	-	Arabidopsis thaliana	core promoter element
G5059	ctg1227	2832569	2833569	TATA-box	TATAA	49	5	-	Arabidopsis thaliana	core promoter element
G5059	ctg1227	2832569	2833569	TATA-box	TATA	50	4	+	Arabidopsis thaliana	core promoter element
G5059	ctg1227	2832569	2833569	MYC	CATGTG	80	6	+	Arabidopsis thaliana	low temperature responsiveness
G5059	ctg1227	2832569	2833569	TATA-box	TATAA	144	5	-	Arabidopsis thaliana	core promoter element
G5059	ctg1227	2832569	2833569	TATA-box	TATA	145	4	+	Arabidopsis thaliana	core promoter element
G5059	ctg1227	2832569	2833569	TATA-box	TATA	154	4	+	Arabidopsis thaliana	core promoter element
G5059	ctg1227	2832569	2833569	TATA-box	TATAA	178	5	-	Arabidopsis thaliana	core promoter element
G5059	ctg1227	2832569	2833569	TATA-box	TATA	179	4	+	Arabidopsis thaliana	core promoter element
G5059	ctg1227	2832569	2833569	TATA-box	TATAA	307	5	-	Arabidopsis thaliana	core promoter element
G5059	ctg1227	2832569	2833569	TATA-box	TATA	308	4	+	Arabidopsis thaliana	core promoter element
G5059	ctg1227	2832569	2833569	TATA-box	taTATAAAtc	316	9	-	Arabidopsis thaliana	core promoter element
G5059	ctg1227	2832569	2833569	TATA-box	TATAA	319	5	-	Arabidopsis thaliana	core promoter element
G5059	ctg1227	2832569	2833569	TATA-box	TATA	320	4	+	Arabidopsis thaliana	core promoter element
G5059	ctg1227	2832569	2833569	TATA-box	TATATA	391	6	+	Arabidopsis thaliana	core promoter element
G5059	ctg1227	2832569	2833569	TATA-box	TATA	393	4	+	Arabidopsis thaliana	core promoter element
G5059	ctg1227	2832569	2833569	TATA-box	TATAA	485	5	-	Arabidopsis thaliana	core promoter element
G5059	ctg1227	2832569	2833569	TATA-box	TATA	486	4	+	Arabidopsis thaliana	core promoter element
G5059	ctg1227	2832569	2833569	TCT-motif	TCTTAC	508	6	+	Arabidopsis thaliana	light responsivness
G5059	ctg1227	2832569	2833569	TATA-box	TATA	518	4	-	Arabidopsis thaliana	core promoter element
G5059	ctg1227	2832569	2833569	TATA-box	TATA	544	4	-	Arabidopsis thaliana	core promoter element
G5059	ctg1227	2832569	2833569	TATA-box	ccTATAAAaa	565	9	-	Arabidopsis thaliana	core promoter element
G5059	ctg1227	2832569	2833569	TCT-motif	TCTTAC	672	6	-	Arabidopsis thaliana	light responsivness
G5059	ctg1227	2832569	2833569	TATA-box	TATA	724	4	-	Arabidopsis thaliana	core promoter element
G5059	ctg1227	2832569	2833569	TATA-box	TATATA	761	6	-	Arabidopsis thaliana	core promoter element
G5059	ctg1227	2832569	2833569	TATA-box	TATA	763	4	-	Arabidopsis thaliana	core promoter element
G5059	ctg1227	2832569	2833569	MYC	CATTTG	823	6	-	Arabidopsis thaliana	low temperature responsiveness
G5059	ctg1227	2832569	2833569	MYC	CATTTG	850	6	-	Arabidopsis thaliana	low temperature responsiveness
G5059	ctg1227	2832569	2833569	MYC	CATTTG	879	6	-	Arabidopsis thaliana	low temperature responsiveness
G5059	ctg1227	2832569	2833569	MYB	CAACCA	895	6	+	Arabidopsis thaliana	ABA responsiveness
G5059	ctg1227	2832569	2833569	CAAT-box	CCAAT	907	5	-	Arabidopsis thaliana	core promoter element
G5059	ctg1227	2832569	2833569	CAAT-box	CCAAT	915	5	+	Arabidopsis thaliana	core promoter element
G5059	ctg1227	2832569	2833569	TATA-box	TATATA	935	6	-	Arabidopsis thaliana	core promoter element
G5059	ctg1227	2832569	2833569	TATA-box	TATA	937	4	-	Arabidopsis thaliana	core promoter element
G5059	ctg1227	2832569	2833569	TATA-box	TATA	956	4	-	Arabidopsis thaliana	core promoter element
G5059	ctg1227	2832569	2833569	TATA-box	TATA	984	4	-	Arabidopsis thaliana	core promoter element
G5059	ctg1227	2832569	2833569	MYB	CAACCA	994	6	-	Arabidopsis thaliana	ABA responsiveness
G5632	ctg1299	317308	318308	MYC	CATTTG	2	6	+	Arabidopsis thaliana	low temperature responsiveness
G5632	ctg1299	317308	318308	MYC	CAATTG	34	6	+	Arabidopsis thaliana	low temperature responsiveness
G5632	ctg1299	317308	318308	MYB	TAACCA	95	6	-	Arabidopsis thaliana	ABA responsiveness
G5632	ctg1299	317308	318308	MYC	CATGTG	110	6	+	Arabidopsis thaliana	low temperature responsiveness
G5632	ctg1299	317308	318308	MYC	CATGTG	258	6	+	Arabidopsis thaliana	low temperature responsiveness
G5632	ctg1299	317308	318308	TATA-box	TATA	317	4	+	Arabidopsis thaliana	core promoter element
G5632	ctg1299	317308	318308	CAAT-box	CCAAT	351	5	+	Arabidopsis thaliana	core promoter element
G5632	ctg1299	317308	318308	G-box	CACGTG	375	6	+	Arabidopsis thaliana	light responsivness
G5632	ctg1299	317308	318308	ABRE	ACGTG	376	5	+	Arabidopsis thaliana	ABA responsiveness
G5632	ctg1299	317308	318308	MYC	CATGTG	410	6	-	Arabidopsis thaliana	low temperature responsiveness
G5632	ctg1299	317308	318308	as-1	TGACG	421	5	-	Arabidopsis thaliana	SA responsiveness
G5632	ctg1299	317308	318308	MYB	CAACCA	516	6	-	Arabidopsis thaliana	ABA responsiveness
G5632	ctg1299	317308	318308	CAAT-box	CCAAT	562	5	-	Arabidopsis thaliana	core promoter element
G5632	ctg1299	317308	318308	TATA-box	TATA	580	4	-	Arabidopsis thaliana	core promoter element
G5632	ctg1299	317308	318308	TATA-box	TATATA	644	6	-	Arabidopsis thaliana	core promoter element
G5632	ctg1299	317308	318308	AT~TATA-box	TATATA	646	6	-	Arabidopsis thaliana	core promoter element
G5632	ctg1299	317308	318308	TATA-box	TATA	652	4	-	Arabidopsis thaliana	core promoter element
G5632	ctg1299	317308	318308	Myc	TCTCTTA	717	7	-	Arabidopsis thaliana	low temperature responsiveness
G5632	ctg1299	317308	318308	TATA-box	TATA	732	4	-	Arabidopsis thaliana	core promoter element
G5632	ctg1299	317308	318308	CAAT-box	CCAAT	745	5	+	Arabidopsis thaliana	core promoter element
G5632	ctg1299	317308	318308	CAAT-box	CCAAT	758	5	+	Arabidopsis thaliana	core promoter element
G5632	ctg1299	317308	318308	MYB	TAACCA	813	6	-	Arabidopsis thaliana	ABA responsiveness
G5632	ctg1299	317308	318308	CAAT-box	CCAAT	836	5	-	Arabidopsis thaliana	core promoter element
G5632	ctg1299	317308	318308	TATA-box	TATTTAAA	845	8	+	Arabidopsis thaliana	core promoter element
G5632	ctg1299	317308	318308	TATA-box	ccTATAAAaa	882	9	+	Arabidopsis thaliana	core promoter element
G5632	ctg1299	317308	318308	MYB	CAACAG	942	6	+	Arabidopsis thaliana	ABA responsiveness
G5634	ctg1299	395718	396718	MYC	CATGTG	94	6	-	Arabidopsis thaliana	low temperature responsiveness
G5634	ctg1299	395718	396718	MYC	CATGTG	96	6	+	Arabidopsis thaliana	low temperature responsiveness
G5634	ctg1299	395718	396718	TATA-box	TATA	103	4	+	Arabidopsis thaliana	core promoter element
G5634	ctg1299	395718	396718	as-1	TGACG	203	5	+	Arabidopsis thaliana	SA responsiveness
G5634	ctg1299	395718	396718	TATA-box	TATAA	214	5	-	Arabidopsis thaliana	core promoter element
G5634	ctg1299	395718	396718	TATA-box	TATA	215	4	+	Arabidopsis thaliana	core promoter element
G5634	ctg1299	395718	396718	TATA-box	TATA	225	4	+	Arabidopsis thaliana	core promoter element
G5634	ctg1299	395718	396718	TATA-box	TATAA	242	5	-	Arabidopsis thaliana	core promoter element
G5634	ctg1299	395718	396718	TATA-box	TATA	243	4	+	Arabidopsis thaliana	core promoter element
G5634	ctg1299	395718	396718	TATA-box	TAAAGATT	252	8	+	Arabidopsis thaliana	core promoter element
G5634	ctg1299	395718	396718	CAAT-box	CCAAT	327	5	-	Arabidopsis thaliana	core promoter element
G5634	ctg1299	395718	396718	CAAT-box	CCAAT	345	5	-	Arabidopsis thaliana	core promoter element
G5634	ctg1299	395718	396718	MYB	TAACCA	347	6	-	Arabidopsis thaliana	ABA responsiveness
G5634	ctg1299	395718	396718	GT1-motif	GGTTAA	416	6	-	Arabidopsis thaliana	light responsivness
G5634	ctg1299	395718	396718	TATA-box	TATAA	446	5	-	Arabidopsis thaliana	core promoter element
G5634	ctg1299	395718	396718	TATA-box	TATA	447	4	+	Arabidopsis thaliana	core promoter element
G5634	ctg1299	395718	396718	TATA-box	TATAA	451	5	-	Arabidopsis thaliana	core promoter element
G5634	ctg1299	395718	396718	TATA-box	TATA	452	4	+	Arabidopsis thaliana	core promoter element
G5634	ctg1299	395718	396718	GA-motif	ATAGATAA	464	8	-	Arabidopsis thaliana	light responsivness
G5634	ctg1299	395718	396718	TATA-box	TATA	482	4	+	Arabidopsis thaliana	core promoter element
G5634	ctg1299	395718	396718	GATA-motif	GATAGGA	545	7	+	Arabidopsis thaliana	light responsivness
G5634	ctg1299	395718	396718	HSE1	TGAAGCTTCTGGAAT	582	14	+	Arabidopsis thaliana	heat stress responsiveness
G5634	ctg1299	395718	396718	ABRE	ACGTG	614	5	-	Arabidopsis thaliana	ABA responsiveness
G5634	ctg1299	395718	396718	TATA-box	TATA	659	4	-	Arabidopsis thaliana	core promoter element
G5634	ctg1299	395718	396718	as-1	TGACG	688	5	+	Arabidopsis thaliana	SA responsiveness
G5634	ctg1299	395718	396718	ABRE	ACGTG	766	5	+	Arabidopsis thaliana	ABA responsiveness
G5634	ctg1299	395718	396718	TATA-box	ccTATAAAaa	776	9	+	Arabidopsis thaliana	core promoter element
G5634	ctg1299	395718	396718	TATA-box	TATA	778	4	-	Arabidopsis thaliana	core promoter element
G5634	ctg1299	395718	396718	ABRE	ACGTG	826	5	-	Arabidopsis thaliana	ABA responsiveness
G5634	ctg1299	395718	396718	TATA-box	TATATA	899	6	-	Arabidopsis thaliana	core promoter element
G5634	ctg1299	395718	396718	TATA-box	TATA	901	4	-	Arabidopsis thaliana	core promoter element
G5634	ctg1299	395718	396718	STRE	AGGGG	928	5	-	Arabidopsis thaliana	defense and stress responsiveness
G5634	ctg1299	395718	396718	TATA-box	TATA	942	4	-	Arabidopsis thaliana	core promoter element
G5634	ctg1299	395718	396718	STRE	AGGGG	962	5	-	Arabidopsis thaliana	defense and stress responsiveness
G5634	ctg1299	395718	396718	MYC	CATTTG	969	6	+	Arabidopsis thaliana	low temperature responsiveness
G716	ctg1	41741	42741	TATA-box	TATAA	28	5	-	Arabidopsis thaliana	core promoter element
G716	ctg1	41741	42741	TATA-box	TATA	29	4	+	Arabidopsis thaliana	core promoter element
G716	ctg1	41741	42741	TATA-box	TATA	90	4	+	Arabidopsis thaliana	core promoter element
G716	ctg1	41741	42741	TATA-box	ccTATAAAaa	132	9	-	Arabidopsis thaliana	core promoter element
G716	ctg1	41741	42741	TATA-box	TATA	204	4	+	Arabidopsis thaliana	core promoter element
G716	ctg1	41741	42741	TATA-box	TATAA	298	5	-	Arabidopsis thaliana	core promoter element
G716	ctg1	41741	42741	TATA-box	TATA	299	4	+	Arabidopsis thaliana	core promoter element
G716	ctg1	41741	42741	CAAT-box	CCAAT	320	5	-	Arabidopsis thaliana	core promoter element
G716	ctg1	41741	42741	TATA-box	TATA	359	4	+	Arabidopsis thaliana	core promoter element
G716	ctg1	41741	42741	MYB	TAACCA	373	6	-	Arabidopsis thaliana	ABA responsiveness
G716	ctg1	41741	42741	GT1-motif	GGTTAA	374	6	+	Arabidopsis thaliana	light responsivness
G716	ctg1	41741	42741	TATA-box	TATA	541	4	-	Arabidopsis thaliana	core promoter element
G716	ctg1	41741	42741	TCT-motif	TCTTAC	658	6	-	Arabidopsis thaliana	light responsivness
G716	ctg1	41741	42741	W box	TTGACC	682	6	-	Arabidopsis thaliana	defense and stress responsiveness
G716	ctg1	41741	42741	MYB	CAACCA	685	6	+	Arabidopsis thaliana	ABA responsiveness
G716	ctg1	41741	42741	TATA-box	TATA	707	4	-	Arabidopsis thaliana	core promoter element
G716	ctg1	41741	42741	TATA-box	TATTTAAA	755	8	-	Arabidopsis thaliana	core promoter element
G716	ctg1	41741	42741	TATA-box	TATA	761	4	-	Arabidopsis thaliana	core promoter element
G716	ctg1	41741	42741	TATA	TATAAAAT	782	8	+	Arabidopsis thaliana	core promoter element
G716	ctg1	41741	42741	TATA-box	TATA	782	4	-	Arabidopsis thaliana	core promoter element
G716	ctg1	41741	42741	CAAT-box	CCAAT	822	5	+	Arabidopsis thaliana	core promoter element
G716	ctg1	41741	42741	MYB	TAACCA	898	6	-	Arabidopsis thaliana	ABA responsiveness
G716	ctg1	41741	42741	TATA-box	TATA	916	4	-	Arabidopsis thaliana	core promoter element
G716	ctg1	41741	42741	TATA-box	TATATA	928	6	-	Arabidopsis thaliana	core promoter element
G716	ctg1	41741	42741	TATA-box	TATATA	930	6	-	Arabidopsis thaliana	core promoter element
G716	ctg1	41741	42741	TATA-box	TATA	934	4	-	Arabidopsis thaliana	core promoter element
G716	ctg1	41741	42741	TATA-box	TATTTAAA	967	8	+	Arabidopsis thaliana	core promoter element
G716	ctg1	41741	42741	TATA-box	TATTTAAA	969	8	-	Arabidopsis thaliana	core promoter element
G7439	ctg1528	2194362	2195362	TATA-box	TATAA	125	5	-	Arabidopsis thaliana	core promoter element
G7439	ctg1528	2194362	2195362	TATA-box	TATA	126	4	+	Arabidopsis thaliana	core promoter element
G7439	ctg1528	2194362	2195362	CAT-box	GCCACT	217	6	+	Arabidopsis thaliana	meristem expression
G7439	ctg1528	2194362	2195362	AE-box	AGAAACAA	256	8	-	Arabidopsis thaliana	light responsivness
G7439	ctg1528	2194362	2195362	GT1-motif	GGTTAA	379	6	-	Arabidopsis thaliana	light responsivness
G7439	ctg1528	2194362	2195362	MYB	TAACCA	380	6	+	Arabidopsis thaliana	ABA responsiveness
G7439	ctg1528	2194362	2195362	MYB	TAACCA	407	6	-	Arabidopsis thaliana	ABA responsiveness
G7439	ctg1528	2194362	2195362	MYC	CAATTG	427	6	+	Arabidopsis thaliana	low temperature responsiveness
G7439	ctg1528	2194362	2195362	W box	TTGACC	483	6	+	Arabidopsis thaliana	defense and stress responsiveness
G7439	ctg1528	2194362	2195362	as-1	TGACG	489	5	+	Arabidopsis thaliana	SA responsiveness
G7439	ctg1528	2194362	2195362	ABRE	ACGTG	491	5	+	Arabidopsis thaliana	ABA responsiveness
G7439	ctg1528	2194362	2195362	MYB	CAACAG	502	6	-	Arabidopsis thaliana	ABA responsiveness
G7439	ctg1528	2194362	2195362	as-1	TGACG	506	5	+	Arabidopsis thaliana	SA responsiveness
G7439	ctg1528	2194362	2195362	CAT-box	GCCACT	588	6	+	Arabidopsis thaliana	meristem expression
G7439	ctg1528	2194362	2195362	TATA-box	TATA	629	4	-	Arabidopsis thaliana	core promoter element
G7439	ctg1528	2194362	2195362	CAT-box	GCCACT	681	6	-	Arabidopsis thaliana	meristem expression
G7439	ctg1528	2194362	2195362	TATA-box	TAAAGATT	711	8	-	Arabidopsis thaliana	core promoter element
G7439	ctg1528	2194362	2195362	TATA-box	TATA	737	4	-	Arabidopsis thaliana	core promoter element
G7439	ctg1528	2194362	2195362	G-box	GCCACGTGGA	982	9	+	Arabidopsis thaliana	light responsivness
G7439	ctg1528	2194362	2195362	G-box	CACGTG	984	6	-	Arabidopsis thaliana	light responsivness
G7439	ctg1528	2194362	2195362	ABRE	CACGTG	984	6	-	Arabidopsis thaliana	ABA responsiveness
G7439	ctg1528	2194362	2195362	ABRE	ACGTG	985	5	+	Arabidopsis thaliana	ABA responsiveness
G7491	ctg1528	3356561	3357561	MYB	TAACCA	134	6	-	Arabidopsis thaliana	ABA responsiveness
G7491	ctg1528	3356561	3357561	TATA-box	TATA	168	4	+	Arabidopsis thaliana	core promoter element
G7491	ctg1528	3356561	3357561	W box	TTGACC	180	6	-	Arabidopsis thaliana	defense and stress responsiveness
G7491	ctg1528	3356561	3357561	TATA-box	TATATAA	206	7	-	Arabidopsis thaliana	core promoter element
G7491	ctg1528	3356561	3357561	TATA-box	TATATA	207	6	+	Arabidopsis thaliana	core promoter element
G7491	ctg1528	3356561	3357561	TATA-box	TATA	209	4	+	Arabidopsis thaliana	core promoter element
G7491	ctg1528	3356561	3357561	TATA-box	TATA	239	4	+	Arabidopsis thaliana	core promoter element
G7491	ctg1528	3356561	3357561	CAAT-box	CCAAT	260	5	-	Arabidopsis thaliana	core promoter element
G7491	ctg1528	3356561	3357561	TATA-box	TATA	269	4	+	Arabidopsis thaliana	core promoter element
G7491	ctg1528	3356561	3357561	TATA-box	TATAA	316	5	-	Arabidopsis thaliana	core promoter element
G7491	ctg1528	3356561	3357561	TATA-box	TATA	317	4	+	Arabidopsis thaliana	core promoter element
G7491	ctg1528	3356561	3357561	TATA-box	TATA	466	4	+	Arabidopsis thaliana	core promoter element
G7491	ctg1528	3356561	3357561	TATA-box	TATA	475	4	+	Arabidopsis thaliana	core promoter element
G7491	ctg1528	3356561	3357561	TATA-box	TATTTAAA	484	8	+	Arabidopsis thaliana	core promoter element
G7491	ctg1528	3356561	3357561	Myb	TAACTG	605	6	-	Arabidopsis thaliana	ABA responsiveness
G7491	ctg1528	3356561	3357561	W box	TTGACC	674	6	-	Arabidopsis thaliana	defense and stress responsiveness
G7491	ctg1528	3356561	3357561	MYC	CAATTG	771	6	-	Arabidopsis thaliana	low temperature responsiveness
G7491	ctg1528	3356561	3357561	as-1	TGACG	775	5	+	Arabidopsis thaliana	SA responsiveness
G7491	ctg1528	3356561	3357561	TATA-box	TATATA	784	6	-	Arabidopsis thaliana	core promoter element
G7491	ctg1528	3356561	3357561	TATA-box	TATA	790	4	-	Arabidopsis thaliana	core promoter element
G7491	ctg1528	3356561	3357561	ABRE	ACGTG	920	5	-	Arabidopsis thaliana	ABA responsiveness
G7491	ctg1528	3356561	3357561	as-1	TGACG	922	5	-	Arabidopsis thaliana	SA responsiveness
G7491	ctg1528	3356561	3357561	ABRE	ACGTG	938	5	+	Arabidopsis thaliana	ABA responsiveness
G7491	ctg1528	3356561	3357561	GT1-motif	GGTTAA	963	6	-	Arabidopsis thaliana	light responsivness
G7491	ctg1528	3356561	3357561	TATA-box	TATA	974	4	-	Arabidopsis thaliana	core promoter element
G7550	ctg1528	4489590	4490590	TATA-box	TATA	104	4	+	Arabidopsis thaliana	core promoter element
G7550	ctg1528	4489590	4490590	MYB	CAACCA	256	6	-	Arabidopsis thaliana	ABA responsiveness
G7550	ctg1528	4489590	4490590	TCT-motif	TCTTAC	277	6	-	Arabidopsis thaliana	light responsivness
G7550	ctg1528	4489590	4490590	AE-box	AGAAACAA	308	8	+	Arabidopsis thaliana	light responsivness
G7550	ctg1528	4489590	4490590	TATA-box	TATAA	394	5	-	Arabidopsis thaliana	core promoter element
G7550	ctg1528	4489590	4490590	TATA-box	TATA	395	4	+	Arabidopsis thaliana	core promoter element
G7550	ctg1528	4489590	4490590	as-1	TGACG	427	5	-	Arabidopsis thaliana	SA responsiveness
G7550	ctg1528	4489590	4490590	GT1-motif	GGTTAA	452	6	-	Arabidopsis thaliana	light responsivness
G7550	ctg1528	4489590	4490590	MYB	TAACCA	453	6	+	Arabidopsis thaliana	ABA responsiveness
G7550	ctg1528	4489590	4490590	TATA-box	TATATA	461	6	+	Arabidopsis thaliana	core promoter element
G7550	ctg1528	4489590	4490590	TATA-box	TATA	463	4	+	Arabidopsis thaliana	core promoter element
G7550	ctg1528	4489590	4490590	TATA-box	TATA	551	4	-	Arabidopsis thaliana	core promoter element
G7550	ctg1528	4489590	4490590	TATA-box	TATA	575	4	-	Arabidopsis thaliana	core promoter element
G7550	ctg1528	4489590	4490590	AE-box	AGAAACAA	629	8	-	Arabidopsis thaliana	light responsivness
G7550	ctg1528	4489590	4490590	TATA-box	TATA	653	4	-	Arabidopsis thaliana	core promoter element
G7550	ctg1528	4489590	4490590	TATA-box	TATA	661	4	-	Arabidopsis thaliana	core promoter element
G7550	ctg1528	4489590	4490590	Myc	TCTCTTA	663	7	-	Arabidopsis thaliana	low temperature responsiveness
G7550	ctg1528	4489590	4490590	TATA-box	TATTTAAA	746	8	-	Arabidopsis thaliana	core promoter element
G7550	ctg1528	4489590	4490590	CAAT-box	CCAAT	775	5	-	Arabidopsis thaliana	core promoter element
G7550	ctg1528	4489590	4490590	MYB	TAACCA	777	6	-	Arabidopsis thaliana	ABA responsiveness
G7550	ctg1528	4489590	4490590	TATA-box	TATA	799	4	-	Arabidopsis thaliana	core promoter element
G7550	ctg1528	4489590	4490590	TATA-box	TATA	823	4	-	Arabidopsis thaliana	core promoter element
G7550	ctg1528	4489590	4490590	TATA-box	TATA	830	4	-	Arabidopsis thaliana	core promoter element
G7550	ctg1528	4489590	4490590	TATA-box	TATA	849	4	-	Arabidopsis thaliana	core promoter element
G7550	ctg1528	4489590	4490590	TATA-box	TATA	859	4	-	Arabidopsis thaliana	core promoter element
G7550	ctg1528	4489590	4490590	CAT-box	GCCACT	944	6	+	Arabidopsis thaliana	meristem expression
G7550	ctg1528	4489590	4490590	TATA-box	TATA	958	4	-	Arabidopsis thaliana	core promoter element
G7550	ctg1528	4489590	4490590	TATA-box	TATA	963	4	-	Arabidopsis thaliana	core promoter element
G7550	ctg1528	4489590	4490590	TATA-box	TATA	973	4	-	Arabidopsis thaliana	core promoter element
G7714	ctg1546	297049	298049	STRE	AGGGG	106	5	-	Arabidopsis thaliana	defense and stress responsiveness
G7714	ctg1546	297049	298049	TATA-box	TATAA	139	5	-	Arabidopsis thaliana	core promoter element
G7714	ctg1546	297049	298049	TATA-box	TATA	140	4	+	Arabidopsis thaliana	core promoter element
G7714	ctg1546	297049	298049	TATA-box	TATAA	167	5	-	Arabidopsis thaliana	core promoter element
G7714	ctg1546	297049	298049	TATA-box	TATA	168	4	+	Arabidopsis thaliana	core promoter element
G7714	ctg1546	297049	298049	TATA-box	TATA	175	4	+	Arabidopsis thaliana	core promoter element
G7714	ctg1546	297049	298049	TATA-box	TATA	211	4	+	Arabidopsis thaliana	core promoter element
G7714	ctg1546	297049	298049	TATA-box	TATATAA	216	7	-	Arabidopsis thaliana	core promoter element
G7714	ctg1546	297049	298049	AT~TATA-box	TATATA	217	6	+	Arabidopsis thaliana	core promoter element
G7714	ctg1546	297049	298049	TATA-box	TATA	219	4	+	Arabidopsis thaliana	core promoter element
G7714	ctg1546	297049	298049	MYC	CATGTG	239	6	-	Arabidopsis thaliana	low temperature responsiveness
G7714	ctg1546	297049	298049	TATA	TATAAAAT	412	8	-	Arabidopsis thaliana	core promoter element
G7714	ctg1546	297049	298049	TATA-box	TATAA	415	5	-	Arabidopsis thaliana	core promoter element
G7714	ctg1546	297049	298049	TATA-box	TATA	416	4	+	Arabidopsis thaliana	core promoter element
G7714	ctg1546	297049	298049	CAAT-box	CCAAT	511	5	-	Arabidopsis thaliana	core promoter element
G7714	ctg1546	297049	298049	CAAT-box	CCAAT	631	5	+	Arabidopsis thaliana	core promoter element
G7714	ctg1546	297049	298049	TATA-box	ccTATAAAaa	655	9	-	Arabidopsis thaliana	core promoter element
G7714	ctg1546	297049	298049	TATA-box	TATA	888	4	-	Arabidopsis thaliana	core promoter element
G8005	ctg1556	2251525	2252525	GATA-motif	GATAGGA	39	7	+	Arabidopsis thaliana	light responsivness
G8005	ctg1556	2251525	2252525	TATA-box	TATAA	58	5	-	Arabidopsis thaliana	core promoter element
G8005	ctg1556	2251525	2252525	TATA-box	TATA	59	4	+	Arabidopsis thaliana	core promoter element
G8005	ctg1556	2251525	2252525	TATA-box	TATA	341	4	+	Arabidopsis thaliana	core promoter element
G8005	ctg1556	2251525	2252525	MYB	CAACCA	486	6	-	Arabidopsis thaliana	ABA responsiveness
G8005	ctg1556	2251525	2252525	MYB	CAACCA	532	6	-	Arabidopsis thaliana	ABA responsiveness
G8005	ctg1556	2251525	2252525	CAAT-box	CCAAT	598	5	-	Arabidopsis thaliana	core promoter element
G8005	ctg1556	2251525	2252525	CAAT-box	CCAAT	611	5	-	Arabidopsis thaliana	core promoter element
G8005	ctg1556	2251525	2252525	as-1	TGACG	630	5	-	Arabidopsis thaliana	SA responsiveness
G8005	ctg1556	2251525	2252525	MYB	CAACCA	653	6	-	Arabidopsis thaliana	ABA responsiveness
G8005	ctg1556	2251525	2252525	CAAT-box	CCAAT	671	5	-	Arabidopsis thaliana	core promoter element
G8005	ctg1556	2251525	2252525	as-1	TGACG	677	5	-	Arabidopsis thaliana	SA responsiveness
G8005	ctg1556	2251525	2252525	CAAT-box	CCAAT	709	5	+	Arabidopsis thaliana	core promoter element
G8005	ctg1556	2251525	2252525	MYB	CAACCA	716	6	-	Arabidopsis thaliana	ABA responsiveness
G8005	ctg1556	2251525	2252525	CAAT-box	CCAAT	734	5	-	Arabidopsis thaliana	core promoter element
G8005	ctg1556	2251525	2252525	CAAT-box	CCAAT	743	5	-	Arabidopsis thaliana	core promoter element
G8005	ctg1556	2251525	2252525	TATA-box	TATA	769	4	-	Arabidopsis thaliana	core promoter element
G8005	ctg1556	2251525	2252525	TATA-box	TATA	882	4	-	Arabidopsis thaliana	core promoter element
G8005	ctg1556	2251525	2252525	as-1	TGACG	949	5	-	Arabidopsis thaliana	SA responsiveness
G8051	ctg1556	3465076	3466076	TATA-box	TATA	88	4	+	Arabidopsis thaliana	core promoter element
G8051	ctg1556	3465076	3466076	TATA-box	TATA	93	4	+	Arabidopsis thaliana	core promoter element
G8051	ctg1556	3465076	3466076	MYB	CAACCA	148	6	+	Arabidopsis thaliana	ABA responsiveness
G8051	ctg1556	3465076	3466076	TATA-box	TATA	186	4	+	Arabidopsis thaliana	core promoter element
G8051	ctg1556	3465076	3466076	W box	TTGACC	405	6	+	Arabidopsis thaliana	defense and stress responsiveness
G8051	ctg1556	3465076	3466076	TATA-box	TATAA	477	5	-	Arabidopsis thaliana	core promoter element
G8051	ctg1556	3465076	3466076	TATA-box	TATA	478	4	+	Arabidopsis thaliana	core promoter element
G8051	ctg1556	3465076	3466076	TATA-box	TATA	503	4	-	Arabidopsis thaliana	core promoter element
G8051	ctg1556	3465076	3466076	Myc	TCTCTTA	555	7	+	Arabidopsis thaliana	low temperature responsiveness
G8051	ctg1556	3465076	3466076	TATA-box	TATA	564	4	-	Arabidopsis thaliana	core promoter element
G8051	ctg1556	3465076	3466076	CAAT-box	CCAAT	618	5	-	Arabidopsis thaliana	core promoter element
G8051	ctg1556	3465076	3466076	MYB	CAACCA	634	6	+	Arabidopsis thaliana	ABA responsiveness
G8051	ctg1556	3465076	3466076	TATA-box	TATA	684	4	-	Arabidopsis thaliana	core promoter element
G8051	ctg1556	3465076	3466076	ABRE	ACGTG	754	5	+	Arabidopsis thaliana	ABA responsiveness
G8051	ctg1556	3465076	3466076	CAAT-box	CCAAT	775	5	+	Arabidopsis thaliana	core promoter element
G8051	ctg1556	3465076	3466076	MYC	CATGTG	803	6	-	Arabidopsis thaliana	low temperature responsiveness
G8051	ctg1556	3465076	3466076	TATA-box	TATA	811	4	-	Arabidopsis thaliana	core promoter element
G8051	ctg1556	3465076	3466076	CAAT-box	CCAAT	933	5	-	Arabidopsis thaliana	core promoter element
G8051	ctg1556	3465076	3466076	TATA-box	TATA	952	4	-	Arabidopsis thaliana	core promoter element
G8051	ctg1556	3465076	3466076	GT1-motif	GGTTAA	986	6	+	Arabidopsis thaliana	light responsivness
G8133	ctg1557	891274	892274	TATA-box	TATTTAAA	9	8	-	Arabidopsis thaliana	core promoter element
G8133	ctg1557	891274	892274	TATA-box	TATA	35	4	+	Arabidopsis thaliana	core promoter element
G8133	ctg1557	891274	892274	TATA-box	TATAA	89	5	-	Arabidopsis thaliana	core promoter element
G8133	ctg1557	891274	892274	TATA-box	TATA	90	4	+	Arabidopsis thaliana	core promoter element
G8133	ctg1557	891274	892274	MYC	CATTTG	153	6	+	Arabidopsis thaliana	low temperature responsiveness
G8133	ctg1557	891274	892274	MBS	CAACTG	164	6	-	Arabidopsis thaliana	drought inducibility
G8133	ctg1557	891274	892274	AE-box	AGAAACAA	177	8	-	Arabidopsis thaliana	light responsivness
G8133	ctg1557	891274	892274	TATA-box	TATAA	235	5	-	Arabidopsis thaliana	core promoter element
G8133	ctg1557	891274	892274	TATA-box	TATA	236	4	+	Arabidopsis thaliana	core promoter element
G8133	ctg1557	891274	892274	TATA-box	TATATAA	288	7	-	Arabidopsis thaliana	core promoter element
G8133	ctg1557	891274	892274	TATA-box	TATATA	289	6	+	Arabidopsis thaliana	core promoter element
G8133	ctg1557	891274	892274	TATA-box	TATA	291	4	+	Arabidopsis thaliana	core promoter element
G8133	ctg1557	891274	892274	TATA-box	TATA	316	4	+	Arabidopsis thaliana	core promoter element
G8133	ctg1557	891274	892274	ABRE	ACGTG	380	5	-	Arabidopsis thaliana	ABA responsiveness
G8133	ctg1557	891274	892274	AE-box	AGAAACAA	404	8	+	Arabidopsis thaliana	light responsivness
G8133	ctg1557	891274	892274	STRE	AGGGG	414	5	-	Arabidopsis thaliana	defense and stress responsiveness
G8133	ctg1557	891274	892274	TATA-box	TATA	486	4	+	Arabidopsis thaliana	core promoter element
G8133	ctg1557	891274	892274	MYB	CAACCA	503	6	+	Arabidopsis thaliana	ABA responsiveness
G8133	ctg1557	891274	892274	GATA-motif	GATAGGA	565	7	+	Arabidopsis thaliana	light responsivness
G8133	ctg1557	891274	892274	CAT-box	GCCACT	618	6	-	Arabidopsis thaliana	meristem expression
G8133	ctg1557	891274	892274	TATA-box	ccTATAAAaa	665	10	+	Arabidopsis thaliana	core promoter element
G8133	ctg1557	891274	892274	TATA-box	TATA	667	4	-	Arabidopsis thaliana	core promoter element
G8133	ctg1557	891274	892274	CAAT-box	CCAAT	678	5	-	Arabidopsis thaliana	core promoter element
G8133	ctg1557	891274	892274	MYB	TAACCA	680	6	-	Arabidopsis thaliana	ABA responsiveness
G8133	ctg1557	891274	892274	GT1-motif	GGTTAA	681	6	+	Arabidopsis thaliana	light responsivness
G8133	ctg1557	891274	892274	TATA-box	TATA	707	4	-	Arabidopsis thaliana	core promoter element
G8133	ctg1557	891274	892274	TATA-box	TATA	718	4	-	Arabidopsis thaliana	core promoter element
G8133	ctg1557	891274	892274	AT~TATA-box	TATATA	771	6	-	Arabidopsis thaliana	core promoter element
G8133	ctg1557	891274	892274	TATA-box	TATA	773	4	-	Arabidopsis thaliana	core promoter element
G8133	ctg1557	891274	892274	CAAT-box	CCAAT	847	5	+	Arabidopsis thaliana	core promoter element
G8133	ctg1557	891274	892274	TATA-box	TATA	991	4	-	Arabidopsis thaliana	core promoter element
G8928	ctg1635	1987877	1988877	TATA-box	TATAA	35	5	-	Arabidopsis thaliana	core promoter element
G8928	ctg1635	1987877	1988877	TATA-box	TATA	36	4	+	Arabidopsis thaliana	core promoter element
G8928	ctg1635	1987877	1988877	TATA-box	TATA	119	4	+	Arabidopsis thaliana	core promoter element
G8928	ctg1635	1987877	1988877	TCT-motif	TCTTAC	147	6	-	Arabidopsis thaliana	light responsivness
G8928	ctg1635	1987877	1988877	TATA-box	TATAA	177	5	-	Arabidopsis thaliana	core promoter element
G8928	ctg1635	1987877	1988877	TATA-box	TATA	178	4	+	Arabidopsis thaliana	core promoter element
G8928	ctg1635	1987877	1988877	TATA-box	TATA	296	4	+	Arabidopsis thaliana	core promoter element
G8928	ctg1635	1987877	1988877	TATA-box	TATA	341	4	+	Arabidopsis thaliana	core promoter element
G8928	ctg1635	1987877	1988877	TATA-box	TATA	466	4	+	Arabidopsis thaliana	core promoter element
G8928	ctg1635	1987877	1988877	ABRE	ACGTG	482	5	+	Arabidopsis thaliana	ABA responsiveness
G8928	ctg1635	1987877	1988877	TATA-box	TATA	563	4	-	Arabidopsis thaliana	core promoter element
G8928	ctg1635	1987877	1988877	TATA-box	TATA	585	4	-	Arabidopsis thaliana	core promoter element
G8928	ctg1635	1987877	1988877	TATA-box	TATA	657	4	-	Arabidopsis thaliana	core promoter element
G8928	ctg1635	1987877	1988877	TATA-box	TATA	683	4	-	Arabidopsis thaliana	core promoter element
G8928	ctg1635	1987877	1988877	ABRE	ACGTG	707	5	+	Arabidopsis thaliana	ABA responsiveness
G8928	ctg1635	1987877	1988877	CAAT-box	CCAAT	723	5	+	Arabidopsis thaliana	core promoter element
G8928	ctg1635	1987877	1988877	TATA-box	TATATA	737	6	-	Arabidopsis thaliana	core promoter element
G8928	ctg1635	1987877	1988877	TATA-box	TATATA	739	6	-	Arabidopsis thaliana	core promoter element
G8928	ctg1635	1987877	1988877	TATA-box	TATA	741	4	-	Arabidopsis thaliana	core promoter element
G8928	ctg1635	1987877	1988877	TATA-box	TATA	783	4	-	Arabidopsis thaliana	core promoter element
G8928	ctg1635	1987877	1988877	W box	TTGACC	824	6	+	Arabidopsis thaliana	defense and stress responsiveness
G8928	ctg1635	1987877	1988877	TATA-box	TATA	839	4	-	Arabidopsis thaliana	core promoter element
G8928	ctg1635	1987877	1988877	TATA-box	TATA	897	4	-	Arabidopsis thaliana	core promoter element
G8928	ctg1635	1987877	1988877	TATA-box	TATA	965	4	-	Arabidopsis thaliana	core promoter element
G9211	ctg1658	1589287	1590287	MYC	CATTTG	15	6	+	Arabidopsis thaliana	low temperature responsiveness
G9211	ctg1658	1589287	1590287	Myc	TCTCTTA	45	7	+	Arabidopsis thaliana	low temperature responsiveness
G9211	ctg1658	1589287	1590287	TATA-box	TATA	77	4	+	Arabidopsis thaliana	core promoter element
G9211	ctg1658	1589287	1590287	MYC	CAATTG	189	6	+	Arabidopsis thaliana	low temperature responsiveness
G9211	ctg1658	1589287	1590287	CAAT-box	CCAAT	191	5	-	Arabidopsis thaliana	core promoter element
G9211	ctg1658	1589287	1590287	as-1	TGACG	200	5	-	Arabidopsis thaliana	SA responsiveness
G9211	ctg1658	1589287	1590287	MYB	CAACCA	256	6	-	Arabidopsis thaliana	ABA responsiveness
G9211	ctg1658	1589287	1590287	CAAT-box	CCAAT	273	5	-	Arabidopsis thaliana	core promoter element
G9211	ctg1658	1589287	1590287	CAAT-box	CCAAT	297	5	-	Arabidopsis thaliana	core promoter element
G9211	ctg1658	1589287	1590287	W box	TTGACC	353	6	+	Arabidopsis thaliana	defense and stress responsiveness
G9211	ctg1658	1589287	1590287	TATA	TATAAAAT	393	8	-	Arabidopsis thaliana	core promoter element
G9211	ctg1658	1589287	1590287	TATA-box	TATAA	396	5	-	Arabidopsis thaliana	core promoter element
G9211	ctg1658	1589287	1590287	TATA-box	TATA	397	4	+	Arabidopsis thaliana	core promoter element
G9211	ctg1658	1589287	1590287	CAAT-box	CCAAT	445	5	-	Arabidopsis thaliana	core promoter element
G9211	ctg1658	1589287	1590287	TATA-box	TATAA	451	5	-	Arabidopsis thaliana	core promoter element
G9211	ctg1658	1589287	1590287	TATA-box	TATA	452	4	+	Arabidopsis thaliana	core promoter element
G9211	ctg1658	1589287	1590287	CAAT-box	CCAAT	526	5	-	Arabidopsis thaliana	core promoter element
G9211	ctg1658	1589287	1590287	MYB	CAACCA	528	6	-	Arabidopsis thaliana	ABA responsiveness
G9211	ctg1658	1589287	1590287	MYB	TAACCA	630	6	+	Arabidopsis thaliana	ABA responsiveness
G9211	ctg1658	1589287	1590287	CAAT-box	CCAAT	647	5	+	Arabidopsis thaliana	core promoter element
G9211	ctg1658	1589287	1590287	TATA-box	TATA	744	4	-	Arabidopsis thaliana	core promoter element
G9211	ctg1658	1589287	1590287	MYB	TAACCA	750	6	-	Arabidopsis thaliana	ABA responsiveness
G9211	ctg1658	1589287	1590287	GT1-motif	GGTTAA	751	6	+	Arabidopsis thaliana	light responsivness
G9211	ctg1658	1589287	1590287	TATA-box	ccTATAAAaa	810	9	-	Arabidopsis thaliana	core promoter element
G9211	ctg1658	1589287	1590287	TATA-box	TATA	840	4	-	Arabidopsis thaliana	core promoter element
G9211	ctg1658	1589287	1590287	TATA	TATAAAAT	874	8	-	Arabidopsis thaliana	core promoter element
G9211	ctg1658	1589287	1590287	TATA-box	TATATA	878	6	-	Arabidopsis thaliana	core promoter element
G9211	ctg1658	1589287	1590287	TATA-box	TATA	880	4	-	Arabidopsis thaliana	core promoter element
G9211	ctg1658	1589287	1590287	TATA	TATAAAAT	886	8	+	Arabidopsis thaliana	core promoter element
G9211	ctg1658	1589287	1590287	TATA-box	TATA	886	4	-	Arabidopsis thaliana	core promoter element
G9211	ctg1658	1589287	1590287	MYB	CAACAG	907	6	+	Arabidopsis thaliana	ABA responsiveness
G9211	ctg1658	1589287	1590287	TATA-box	TATA	931	4	-	Arabidopsis thaliana	core promoter element
G9211	ctg1658	1589287	1590287	TATA-box	TATA	938	4	-	Arabidopsis thaliana	core promoter element
G9212	ctg1658	1598860	1599860	as-1	TGACG	60	5	-	Arabidopsis thaliana	SA responsiveness
G9212	ctg1658	1598860	1599860	MYB	CAACCA	118	6	-	Arabidopsis thaliana	ABA responsiveness
G9212	ctg1658	1598860	1599860	TATA-box	TATA	126	4	+	Arabidopsis thaliana	core promoter element
G9212	ctg1658	1598860	1599860	CAAT-box	CCAAT	185	5	+	Arabidopsis thaliana	core promoter element
G9212	ctg1658	1598860	1599860	MYC	CATTTG	314	6	-	Arabidopsis thaliana	low temperature responsiveness
G9212	ctg1658	1598860	1599860	CAAT-box	CCAAT	341	5	+	Arabidopsis thaliana	core promoter element
G9212	ctg1658	1598860	1599860	CAAT-box	CCAAT	353	5	-	Arabidopsis thaliana	core promoter element
G9212	ctg1658	1598860	1599860	MYB	CAACAG	372	6	+	Arabidopsis thaliana	ABA responsiveness
G9212	ctg1658	1598860	1599860	CAAT-box	CCAAT	382	5	-	Arabidopsis thaliana	core promoter element
G9212	ctg1658	1598860	1599860	W box	TTGACC	385	6	-	Arabidopsis thaliana	defense and stress responsiveness
G9212	ctg1658	1598860	1599860	CAAT-box	CCAAT	394	5	+	Arabidopsis thaliana	core promoter element
G9212	ctg1658	1598860	1599860	TATA-box	TATA	448	4	+	Arabidopsis thaliana	core promoter element
G9212	ctg1658	1598860	1599860	MYC	CATTTG	471	6	+	Arabidopsis thaliana	low temperature responsiveness
G9212	ctg1658	1598860	1599860	STRE	AGGGG	477	5	+	Arabidopsis thaliana	defense and stress responsiveness
G9212	ctg1658	1598860	1599860	TATA-box	TATA	534	4	-	Arabidopsis thaliana	core promoter element
G9212	ctg1658	1598860	1599860	ABRE	ACGTG	549	5	+	Arabidopsis thaliana	ABA responsiveness
G9212	ctg1658	1598860	1599860	MYC	CATTTG	730	6	-	Arabidopsis thaliana	low temperature responsiveness
G9212	ctg1658	1598860	1599860	TATA-box	TATA	885	4	-	Arabidopsis thaliana	core promoter element
G9212	ctg1658	1598860	1599860	ABRE	ACGTG	899	5	+	Arabidopsis thaliana	ABA responsiveness
G9212	ctg1658	1598860	1599860	TATA-box	TATA	936	4	-	Arabidopsis thaliana	core promoter element
G9940	ctg1673	1986917	1987917	TATA-box	TATAA	10	5	-	Arabidopsis thaliana	core promoter element
G9940	ctg1673	1986917	1987917	TATA-box	TATA	11	4	+	Arabidopsis thaliana	core promoter element
G9940	ctg1673	1986917	1987917	MYC	CATTTG	111	6	-	Arabidopsis thaliana	low temperature responsiveness
G9940	ctg1673	1986917	1987917	W box	TTGACC	131	6	+	Arabidopsis thaliana	defense and stress responsiveness
G9940	ctg1673	1986917	1987917	CAAT-box	CCAAT	137	5	+	Arabidopsis thaliana	core promoter element
G9940	ctg1673	1986917	1987917	TATA-box	TATAA	306	5	-	Arabidopsis thaliana	core promoter element
G9940	ctg1673	1986917	1987917	TATA-box	TATA	307	4	+	Arabidopsis thaliana	core promoter element
G9940	ctg1673	1986917	1987917	MYC	CATTTG	442	6	+	Arabidopsis thaliana	low temperature responsiveness
G9940	ctg1673	1986917	1987917	CAAT-box	CCAAT	467	5	-	Arabidopsis thaliana	core promoter element
G9940	ctg1673	1986917	1987917	TATA-box	TATA	488	4	+	Arabidopsis thaliana	core promoter element
G9940	ctg1673	1986917	1987917	STRE	AGGGG	498	5	+	Arabidopsis thaliana	defense and stress responsiveness
G9940	ctg1673	1986917	1987917	CAAT-box	CCAAT	553	5	-	Arabidopsis thaliana	core promoter element
G9940	ctg1673	1986917	1987917	STRE	AGGGG	666	5	-	Arabidopsis thaliana	defense and stress responsiveness
G9940	ctg1673	1986917	1987917	CAAT-box	CCAAT	744	5	-	Arabidopsis thaliana	core promoter element
G9940	ctg1673	1986917	1987917	as-1	TGACG	851	5	+	Arabidopsis thaliana	SA responsiveness
G9940	ctg1673	1986917	1987917	MYC	CATTTG	911	6	+	Arabidopsis thaliana	low temperature responsiveness
G9940	ctg1673	1986917	1987917	CAAT-box	CCAAT	917	5	+	Arabidopsis thaliana	core promoter element
G9940	ctg1673	1986917	1987917	CAAT-box	CCAAT	956	5	-	Arabidopsis thaliana	core promoter element

## Sheet: HDAC
gene	ctg	start	stop	motif	seq	pos	length	string	species	name
G10868	ctg1681	1178169	1179169	AT~TATA-box	TATATA	41	6	+	Arabidopsis thaliana	core promoter element
G10868	ctg1681	1178169	1179169	TATA-box	TATA	43	4	+	Arabidopsis thaliana	core promoter element
G10868	ctg1681	1178169	1179169	TATA-box	TATA	195	4	+	Arabidopsis thaliana	core promoter element
G10868	ctg1681	1178169	1179169	TATA-box	TATA	237	4	+	Arabidopsis thaliana	core promoter element
G10868	ctg1681	1178169	1179169	TATA-box	TATAA	251	5	-	Arabidopsis thaliana	core promoter element
G10868	ctg1681	1178169	1179169	TATA-box	TATA	252	4	+	Arabidopsis thaliana	core promoter element
G10868	ctg1681	1178169	1179169	MYB	CAACCA	292	6	-	Arabidopsis thaliana	ABA responsiveness
G10868	ctg1681	1178169	1179169	CAAT-box	CAACCAACTCC	310	10	-	Arabidopsis thaliana	core promoter element
G10868	ctg1681	1178169	1179169	MYB	CAACCA	315	6	-	Arabidopsis thaliana	ABA responsiveness
G10868	ctg1681	1178169	1179169	CAAT-box	CCAAT	380	5	-	Arabidopsis thaliana	core promoter element
G10868	ctg1681	1178169	1179169	CAAT-box	CCAAT	400	5	-	Arabidopsis thaliana	core promoter element
G10868	ctg1681	1178169	1179169	MYB	CAACCA	402	6	-	Arabidopsis thaliana	ABA responsiveness
G10868	ctg1681	1178169	1179169	AE-box	AGAAACAA	425	8	+	Arabidopsis thaliana	light responsivness
G10868	ctg1681	1178169	1179169	W box	TTGACC	512	6	+	Arabidopsis thaliana	defense and stress responsiveness
G10868	ctg1681	1178169	1179169	TATA-box	TATA	521	4	-	Arabidopsis thaliana	core promoter element
G10868	ctg1681	1178169	1179169	CAAT-box	CCAAT	746	5	+	Arabidopsis thaliana	core promoter element
G10868	ctg1681	1178169	1179169	MYC	CAATTG	747	6	-	Arabidopsis thaliana	low temperature responsiveness
G10868	ctg1681	1178169	1179169	TATA-box	TATTTAAA	782	8	-	Arabidopsis thaliana	core promoter element
G10868	ctg1681	1178169	1179169	TATA-box	TATA	842	4	-	Arabidopsis thaliana	core promoter element
G10868	ctg1681	1178169	1179169	as-1	TGACG	850	5	+	Arabidopsis thaliana	SA responsiveness
G10868	ctg1681	1178169	1179169	ABRE	ACGTG	869	5	-	Arabidopsis thaliana	ABA responsiveness
G10868	ctg1681	1178169	1179169	CAAT-box	CCAAT	902	5	+	Arabidopsis thaliana	core promoter element
G10868	ctg1681	1178169	1179169	MYC	CATTTG	964	6	-	Arabidopsis thaliana	low temperature responsiveness
G11084	ctg1740	162484	163484	MYB recognition site	CCGTTG	3	6	-	Arabidopsis thaliana	ABA responsiveness
G11084	ctg1740	162484	163484	MYC	CATGTG	62	6	-	Arabidopsis thaliana	low temperature responsiveness
G11084	ctg1740	162484	163484	CAAT-box	CCAAT	122	5	+	Arabidopsis thaliana	core promoter element
G11084	ctg1740	162484	163484	TATA-box	TATA	203	4	+	Arabidopsis thaliana	core promoter element
G11084	ctg1740	162484	163484	TATA-box	TATA	229	4	+	Arabidopsis thaliana	core promoter element
G11084	ctg1740	162484	163484	TATA-box	TATA	262	4	+	Arabidopsis thaliana	core promoter element
G11084	ctg1740	162484	163484	TATA-box	TATA	274	4	+	Arabidopsis thaliana	core promoter element
G11084	ctg1740	162484	163484	TATA-box	TATA	302	4	+	Arabidopsis thaliana	core promoter element
G11084	ctg1740	162484	163484	ABRE	ACGTG	368	5	-	Arabidopsis thaliana	ABA responsiveness
G11084	ctg1740	162484	163484	CAAT-box	CCAAT	433	5	+	Arabidopsis thaliana	core promoter element
G11084	ctg1740	162484	163484	MYB	CAACCA	599	6	-	Arabidopsis thaliana	ABA responsiveness
G11084	ctg1740	162484	163484	TATA-box	TATA	687	4	-	Arabidopsis thaliana	core promoter element
G11084	ctg1740	162484	163484	TATA-box	TATA	695	4	-	Arabidopsis thaliana	core promoter element
G11084	ctg1740	162484	163484	CAAT-box	CCAAT	780	5	+	Arabidopsis thaliana	core promoter element
G11084	ctg1740	162484	163484	TATA-box	TATA	785	4	-	Arabidopsis thaliana	core promoter element
G11084	ctg1740	162484	163484	TATA-box	TATA	835	4	-	Arabidopsis thaliana	core promoter element
G11084	ctg1740	162484	163484	TATA-box	TATA	858	4	-	Arabidopsis thaliana	core promoter element
G11084	ctg1740	162484	163484	TATA-box	TATA	872	4	-	Arabidopsis thaliana	core promoter element
G11084	ctg1740	162484	163484	MYC	CAATTG	949	6	-	Arabidopsis thaliana	low temperature responsiveness
G11217	ctg1780	532430	533430	TATA-box	TATA	27	4	+	Arabidopsis thaliana	core promoter element
G11217	ctg1780	532430	533430	CAAT-box	CCAAT	43	5	-	Arabidopsis thaliana	core promoter element
G11217	ctg1780	532430	533430	MYB	TAACCA	113	6	+	Arabidopsis thaliana	ABA responsiveness
G11217	ctg1780	532430	533430	TATA-box	TATTTAAA	190	8	-	Arabidopsis thaliana	core promoter element
G11217	ctg1780	532430	533430	TATA-box	TATA	228	4	+	Arabidopsis thaliana	core promoter element
G11217	ctg1780	532430	533430	TATA-box	TATAA	242	5	-	Arabidopsis thaliana	core promoter element
G11217	ctg1780	532430	533430	TATA-box	TATA	243	4	+	Arabidopsis thaliana	core promoter element
G11217	ctg1780	532430	533430	MYB	CAACCA	409	6	-	Arabidopsis thaliana	ABA responsiveness
G11217	ctg1780	532430	533430	CAAT-box	CCAAT	490	5	-	Arabidopsis thaliana	core promoter element
G11217	ctg1780	532430	533430	MYB	CAACCA	492	6	-	Arabidopsis thaliana	ABA responsiveness
G11217	ctg1780	532430	533430	TATA-box	TATA	527	4	-	Arabidopsis thaliana	core promoter element
G11217	ctg1780	532430	533430	CAAT-box	CCAAT	535	5	-	Arabidopsis thaliana	core promoter element
G11217	ctg1780	532430	533430	CAAT-box	CCAAT	649	5	-	Arabidopsis thaliana	core promoter element
G11217	ctg1780	532430	533430	MYB	CAACCA	651	6	-	Arabidopsis thaliana	ABA responsiveness
G11217	ctg1780	532430	533430	as-1	TGACG	659	5	-	Arabidopsis thaliana	SA responsiveness
G11217	ctg1780	532430	533430	MYB	CAACCA	662	6	+	Arabidopsis thaliana	ABA responsiveness
G11217	ctg1780	532430	533430	MYC	CAATTG	762	6	-	Arabidopsis thaliana	low temperature responsiveness
G11217	ctg1780	532430	533430	CAAT-box	CCAAT	764	5	-	Arabidopsis thaliana	core promoter element
G11217	ctg1780	532430	533430	MYB	CAACCA	766	6	-	Arabidopsis thaliana	ABA responsiveness
G11217	ctg1780	532430	533430	as-1	TGACG	863	5	-	Arabidopsis thaliana	SA responsiveness
G11217	ctg1780	532430	533430	DRE core	GCCGAC	880	6	+	Arabidopsis thaliana	dehydration responsiveness
G11217	ctg1780	532430	533430	GT1-motif	GGTTAA	886	6	+	Arabidopsis thaliana	light responsivness
G11217	ctg1780	532430	533430	MYB	CAACCA	927	6	-	Arabidopsis thaliana	ABA responsiveness
G11217	ctg1780	532430	533430	MYC	CAATTG	952	6	-	Arabidopsis thaliana	low temperature responsiveness
G11372	ctg1798	72066	73066	MYC	CATGTG	42	6	+	Arabidopsis thaliana	low temperature responsiveness
G11372	ctg1798	72066	73066	TATA-box	TATAA	107	5	-	Arabidopsis thaliana	core promoter element
G11372	ctg1798	72066	73066	TATA-box	TATA	108	4	+	Arabidopsis thaliana	core promoter element
G11372	ctg1798	72066	73066	MYB	CAACAG	138	6	+	Arabidopsis thaliana	ABA responsiveness
G11372	ctg1798	72066	73066	MYC	CATGTG	165	6	+	Arabidopsis thaliana	low temperature responsiveness
G11372	ctg1798	72066	73066	TATA-box	TATA	235	4	+	Arabidopsis thaliana	core promoter element
G11372	ctg1798	72066	73066	TATA-box	TATATAA	257	7	-	Arabidopsis thaliana	core promoter element
G11372	ctg1798	72066	73066	TATA-box	TATA	260	4	+	Arabidopsis thaliana	core promoter element
G11372	ctg1798	72066	73066	TATA-box	taTATAAAtc	271	9	-	Arabidopsis thaliana	core promoter element
G11372	ctg1798	72066	73066	TATA-box	TATATAA	274	7	-	Arabidopsis thaliana	core promoter element
G11372	ctg1798	72066	73066	TATA-box	TATA	277	4	+	Arabidopsis thaliana	core promoter element
G11372	ctg1798	72066	73066	MYC	CATTTG	290	6	+	Arabidopsis thaliana	low temperature responsiveness
G11372	ctg1798	72066	73066	TATA-box	TATAA	322	5	-	Arabidopsis thaliana	core promoter element
G11372	ctg1798	72066	73066	TATA-box	TATA	323	4	+	Arabidopsis thaliana	core promoter element
G11372	ctg1798	72066	73066	TATA-box	TATAA	335	5	-	Arabidopsis thaliana	core promoter element
G11372	ctg1798	72066	73066	TATA-box	TATA	336	4	+	Arabidopsis thaliana	core promoter element
G11372	ctg1798	72066	73066	CAAT-box	CCAAT	413	5	-	Arabidopsis thaliana	core promoter element
G11372	ctg1798	72066	73066	GT1-motif	GGTTAA	451	6	-	Arabidopsis thaliana	light responsivness
G11372	ctg1798	72066	73066	MYB	TAACCA	452	6	+	Arabidopsis thaliana	ABA responsiveness
G11372	ctg1798	72066	73066	MBS	CAACTG	505	6	+	Arabidopsis thaliana	drought inducibility
G11372	ctg1798	72066	73066	MYC	CATTTG	522	6	+	Arabidopsis thaliana	low temperature responsiveness
G11372	ctg1798	72066	73066	MYB	TAACCA	614	6	+	Arabidopsis thaliana	ABA responsiveness
G11372	ctg1798	72066	73066	ATC-motif	AGCTATCCA	649	9	-	Arabidopsis thaliana	light responsivness
G11372	ctg1798	72066	73066	MYB	CAACCA	659	6	+	Arabidopsis thaliana	ABA responsiveness
G11372	ctg1798	72066	73066	CAAT-box	CCAAT	729	5	+	Arabidopsis thaliana	core promoter element
G11372	ctg1798	72066	73066	MYC	CATTTG	796	6	-	Arabidopsis thaliana	low temperature responsiveness
G11372	ctg1798	72066	73066	CAAT-box	CCAAT	837	5	+	Arabidopsis thaliana	core promoter element
G11372	ctg1798	72066	73066	MBS	CAACTG	899	6	-	Arabidopsis thaliana	drought inducibility
G11372	ctg1798	72066	73066	CAAT-box	CCAAT	939	5	+	Arabidopsis thaliana	core promoter element
G11372	ctg1798	72066	73066	MYB recognition site	CCGTTG	982	6	-	Arabidopsis thaliana	ABA responsiveness
G12291	ctg1837	3565310	3566310	TATA-box	TATAA	46	5	-	Arabidopsis thaliana	core promoter element
G12291	ctg1837	3565310	3566310	TATA-box	TATA	47	4	+	Arabidopsis thaliana	core promoter element
G12291	ctg1837	3565310	3566310	MYC	CATTTG	131	6	+	Arabidopsis thaliana	low temperature responsiveness
G12291	ctg1837	3565310	3566310	TATA-box	TATAA	192	5	-	Arabidopsis thaliana	core promoter element
G12291	ctg1837	3565310	3566310	TATA-box	TATA	193	4	+	Arabidopsis thaliana	core promoter element
G12291	ctg1837	3565310	3566310	G-box	CACGTG	202	6	+	Arabidopsis thaliana	light responsivness
G12291	ctg1837	3565310	3566310	ABRE	ACGTG	203	5	+	Arabidopsis thaliana	ABA responsiveness
G12291	ctg1837	3565310	3566310	MYB	CAACCA	355	6	+	Arabidopsis thaliana	ABA responsiveness
G12291	ctg1837	3565310	3566310	TATA-box	TATA	372	4	+	Arabidopsis thaliana	core promoter element
G12291	ctg1837	3565310	3566310	TATA-box	TATA	483	4	+	Arabidopsis thaliana	core promoter element
G12291	ctg1837	3565310	3566310	TATA-box	TATA	643	4	-	Arabidopsis thaliana	core promoter element
G12291	ctg1837	3565310	3566310	TATA-box	TATA	649	4	-	Arabidopsis thaliana	core promoter element
G12291	ctg1837	3565310	3566310	MYB	CAACAG	682	6	-	Arabidopsis thaliana	ABA responsiveness
G12291	ctg1837	3565310	3566310	box S	AGCCACC	707	7	-	Arabidopsis thaliana	wounding response
G12291	ctg1837	3565310	3566310	TATA-box	TATA	879	4	-	Arabidopsis thaliana	core promoter element
G14544	ctg1869	944966	945966	MYC	CATTTG	19	6	-	Arabidopsis thaliana	low temperature responsiveness
G14544	ctg1869	944966	945966	CAAT-box	CCAAT	97	5	-	Arabidopsis thaliana	core promoter element
G14544	ctg1869	944966	945966	MYC	CATTTG	104	6	-	Arabidopsis thaliana	low temperature responsiveness
G14544	ctg1869	944966	945966	Myc	TCTCTTA	209	7	+	Arabidopsis thaliana	low temperature responsiveness
G14544	ctg1869	944966	945966	TATA-box	TATA	229	4	+	Arabidopsis thaliana	core promoter element
G14544	ctg1869	944966	945966	STRE	AGGGG	242	5	-	Arabidopsis thaliana	defense and stress responsiveness
G14544	ctg1869	944966	945966	as-1	TGACG	252	5	+	Arabidopsis thaliana	SA responsiveness
G14544	ctg1869	944966	945966	GT1-motif	GGTTAA	289	6	-	Arabidopsis thaliana	light responsivness
G14544	ctg1869	944966	945966	CAAT-box	CCAAT	305	5	-	Arabidopsis thaliana	core promoter element
G14544	ctg1869	944966	945966	MYC	CATTTG	315	6	-	Arabidopsis thaliana	low temperature responsiveness
G14544	ctg1869	944966	945966	TCT-motif	TCTTAC	439	6	-	Arabidopsis thaliana	light responsivness
G14544	ctg1869	944966	945966	TATA-box	TATATAA	449	7	-	Arabidopsis thaliana	core promoter element
G14544	ctg1869	944966	945966	TATA-box	TATA	452	4	+	Arabidopsis thaliana	core promoter element
G14544	ctg1869	944966	945966	TATA-box	TATA	508	4	-	Arabidopsis thaliana	core promoter element
G14544	ctg1869	944966	945966	AE-box	AGAAACAA	561	8	+	Arabidopsis thaliana	light responsivness
G14544	ctg1869	944966	945966	TATA-box	TATA	587	4	-	Arabidopsis thaliana	core promoter element
G14544	ctg1869	944966	945966	TATA-box	TATA	613	4	-	Arabidopsis thaliana	core promoter element
G14544	ctg1869	944966	945966	TATA-box	TATA	869	4	-	Arabidopsis thaliana	core promoter element
G14544	ctg1869	944966	945966	MYB	CAACAG	923	6	+	Arabidopsis thaliana	ABA responsiveness
G14544	ctg1869	944966	945966	TATA-box	TATA	938	4	-	Arabidopsis thaliana	core promoter element
G14544	ctg1869	944966	945966	as-1	TGACG	942	5	+	Arabidopsis thaliana	SA responsiveness
G14544	ctg1869	944966	945966	TATA	TATAAAAT	983	8	+	Arabidopsis thaliana	core promoter element
G14544	ctg1869	944966	945966	TATA-box	TATA	983	4	-	Arabidopsis thaliana	core promoter element
G1690	ctg1002	379733	380733	TATA-box	TATA	24	4	+	Arabidopsis thaliana	core promoter element
G1690	ctg1002	379733	380733	MYB	CAACCA	69	6	+	Arabidopsis thaliana	ABA responsiveness
G1690	ctg1002	379733	380733	G-box	CACGTG	87	6	+	Arabidopsis thaliana	light responsivness
G1690	ctg1002	379733	380733	ABRE	ACGTG	88	5	+	Arabidopsis thaliana	ABA responsiveness
G1690	ctg1002	379733	380733	TATA-box	TATAA	115	5	-	Arabidopsis thaliana	core promoter element
G1690	ctg1002	379733	380733	TATA-box	TATA	116	4	+	Arabidopsis thaliana	core promoter element
G1690	ctg1002	379733	380733	TATA-box	TATA	128	4	+	Arabidopsis thaliana	core promoter element
G1690	ctg1002	379733	380733	TATA-box	TATA	172	4	+	Arabidopsis thaliana	core promoter element
G1690	ctg1002	379733	380733	TATA-box	TATA	207	4	+	Arabidopsis thaliana	core promoter element
G1690	ctg1002	379733	380733	TATA-box	TATA	246	4	+	Arabidopsis thaliana	core promoter element
G1690	ctg1002	379733	380733	MYC	CATTTG	406	6	+	Arabidopsis thaliana	low temperature responsiveness
G1690	ctg1002	379733	380733	STRE	AGGGG	425	5	+	Arabidopsis thaliana	defense and stress responsiveness
G1690	ctg1002	379733	380733	MYB	CAACCA	526	6	+	Arabidopsis thaliana	ABA responsiveness
G1690	ctg1002	379733	380733	MYB recognition site	CCGTTG	575	6	-	Arabidopsis thaliana	ABA responsiveness
G1690	ctg1002	379733	380733	TATA-box	TATA	593	4	-	Arabidopsis thaliana	core promoter element
G1690	ctg1002	379733	380733	AE-box	AGAAACTT	636	8	-	Arabidopsis thaliana	light responsivness
G1690	ctg1002	379733	380733	MYB	CAACAG	729	6	+	Arabidopsis thaliana	ABA responsiveness
G1690	ctg1002	379733	380733	TATA-box	TATA	738	4	-	Arabidopsis thaliana	core promoter element
G1690	ctg1002	379733	380733	TATA-box	TATA	762	4	-	Arabidopsis thaliana	core promoter element
G1690	ctg1002	379733	380733	MYB recognition site	CCGTTG	792	6	-	Arabidopsis thaliana	ABA responsiveness
G1690	ctg1002	379733	380733	CAAT-box	CCAAT	827	5	-	Arabidopsis thaliana	core promoter element
G1690	ctg1002	379733	380733	as-1	TGACG	884	5	-	Arabidopsis thaliana	SA responsiveness
G1690	ctg1002	379733	380733	TCT-motif	TCTTAC	931	6	+	Arabidopsis thaliana	light responsivness
G1690	ctg1002	379733	380733	CAAT-box	CCAAT	942	5	+	Arabidopsis thaliana	core promoter element
G1690	ctg1002	379733	380733	TATA-box	TATA	957	4	-	Arabidopsis thaliana	core promoter element
G17927	ctg3345	1318358	1319358	as-1	TGACG	81	5	-	Arabidopsis thaliana	SA responsiveness
G17927	ctg3345	1318358	1319358	MYC	CATTTG	96	6	-	Arabidopsis thaliana	low temperature responsiveness
G17927	ctg3345	1318358	1319358	W box	TTGACC	171	6	+	Arabidopsis thaliana	defense and stress responsiveness
G17927	ctg3345	1318358	1319358	TATA-box	TATA	177	4	+	Arabidopsis thaliana	core promoter element
G17927	ctg3345	1318358	1319358	CAAT-box	CCAAT	197	5	-	Arabidopsis thaliana	core promoter element
G17927	ctg3345	1318358	1319358	ABRE	ACGTG	214	5	+	Arabidopsis thaliana	ABA responsiveness
G17927	ctg3345	1318358	1319358	TATA-box	TATA	267	4	+	Arabidopsis thaliana	core promoter element
G17927	ctg3345	1318358	1319358	TATA-box	TAAAGATT	346	8	+	Arabidopsis thaliana	light responsivness
G17927	ctg3345	1318358	1319358	TATA-box	TATA	371	4	+	Arabidopsis thaliana	core promoter element
G17927	ctg3345	1318358	1319358	TATA-box	TATA	388	4	+	Arabidopsis thaliana	core promoter element
G17927	ctg3345	1318358	1319358	TATA-box	TATA	395	4	+	Arabidopsis thaliana	core promoter element
G17927	ctg3345	1318358	1319358	TATA-box	TATAA	491	5	-	Arabidopsis thaliana	core promoter element
G17927	ctg3345	1318358	1319358	TATA-box	TATA	492	4	+	Arabidopsis thaliana	core promoter element
G17927	ctg3345	1318358	1319358	MYB	TAACCA	494	6	+	Arabidopsis thaliana	ABA responsiveness
G17927	ctg3345	1318358	1319358	MYB	CAACCA	498	6	+	Arabidopsis thaliana	ABA responsiveness
G17927	ctg3345	1318358	1319358	TATA-box	TATA	535	4	-	Arabidopsis thaliana	core promoter element
G17927	ctg3345	1318358	1319358	CAAT-box	CCAAT	579	5	+	Arabidopsis thaliana	core promoter element
G17927	ctg3345	1318358	1319358	MYB	TAACCA	583	6	-	Arabidopsis thaliana	ABA responsiveness
G17927	ctg3345	1318358	1319358	TATA-box	TATA	693	4	-	Arabidopsis thaliana	core promoter element
G17927	ctg3345	1318358	1319358	TATA-box	TATA	843	4	-	Arabidopsis thaliana	core promoter element
G17927	ctg3345	1318358	1319358	CAAT-box	CCAAT	966	5	+	Arabidopsis thaliana	core promoter element
G17927	ctg3345	1318358	1319358	TATA-box	TATA	970	4	-	Arabidopsis thaliana	core promoter element
G17927	ctg3345	1318358	1319358	TATA	TATAAAAT	970	8	+	Arabidopsis thaliana	core promoter element
G17928	ctg3345	1322821	1323821	STRE	AGGGG	211	5	-	Arabidopsis thaliana	defense and stress responsiveness
G17928	ctg3345	1322821	1323821	MYB	CAACCA	231	6	-	Arabidopsis thaliana	ABA responsiveness
G17928	ctg3345	1322821	1323821	TATA-box	TATA	258	4	+	Arabidopsis thaliana	core promoter element
G17928	ctg3345	1322821	1323821	TATA-box	TATA	276	4	+	Arabidopsis thaliana	core promoter element
G17928	ctg3345	1322821	1323821	TATA-box	TATAA	352	5	-	Arabidopsis thaliana	core promoter element
G17928	ctg3345	1322821	1323821	TATA-box	TATA	353	4	+	Arabidopsis thaliana	core promoter element
G17928	ctg3345	1322821	1323821	TATA-box	TATA	411	4	+	Arabidopsis thaliana	core promoter element
G17928	ctg3345	1322821	1323821	TCT-motif	TCTTAC	427	6	+	Arabidopsis thaliana	light responsivness
G17928	ctg3345	1322821	1323821	MYC	CAATTG	639	6	-	Arabidopsis thaliana	low temperature responsiveness
G17928	ctg3345	1322821	1323821	TATA-box	TATTTAAA	647	8	+	Arabidopsis thaliana	core promoter element
G17928	ctg3345	1322821	1323821	TATA-box	TATTTAAA	649	8	-	Arabidopsis thaliana	core promoter element
G17928	ctg3345	1322821	1323821	AP-1	TGAGTTAG	688	8	-	Arabidopsis thaliana	defense and stress responsiveness
G17928	ctg3345	1322821	1323821	TATA-box	TATA	705	4	-	Arabidopsis thaliana	core promoter element
G17928	ctg3345	1322821	1323821	TATA-box	TATA	736	4	-	Arabidopsis thaliana	core promoter element
G17928	ctg3345	1322821	1323821	Myb	TAACTG	776	6	-	Arabidopsis thaliana	ABA responsiveness
G17928	ctg3345	1322821	1323821	CAAT-box	CCAAT	809	5	-	Arabidopsis thaliana	core promoter element
G17928	ctg3345	1322821	1323821	TATA-box	TATA	863	4	-	Arabidopsis thaliana	core promoter element
G17928	ctg3345	1322821	1323821	TATA-box	TATA	872	4	-	Arabidopsis thaliana	core promoter element
G17928	ctg3345	1322821	1323821	TATA-box	TATA	895	4	-	Arabidopsis thaliana	core promoter element
G17928	ctg3345	1322821	1323821	CAAT-box	CCAAT	962	5	-	Arabidopsis thaliana	core promoter element
G18033	ctg3345	3959731	3960731	GT1-motif	GGTTAA	7	6	-	Arabidopsis thaliana	light responsivness
G18033	ctg3345	3959731	3960731	MYB	TAACCA	8	6	+	Arabidopsis thaliana	ABA responsiveness
G18033	ctg3345	3959731	3960731	CAAT-box	CCAAT	11	5	+	Arabidopsis thaliana	core promoter element
G18033	ctg3345	3959731	3960731	MYC	CATTTG	128	6	-	Arabidopsis thaliana	low temperature responsiveness
G18033	ctg3345	3959731	3960731	ABRE	ACGTG	229	5	-	Arabidopsis thaliana	ABA responsiveness
G18033	ctg3345	3959731	3960731	as-1	TGACG	231	5	-	Arabidopsis thaliana	SA responsiveness
G18033	ctg3345	3959731	3960731	MYB	CAACCA	239	6	+	Arabidopsis thaliana	ABA responsiveness
G18033	ctg3345	3959731	3960731	CAAT-box	CCAAT	242	5	+	Arabidopsis thaliana	core promoter element
G18033	ctg3345	3959731	3960731	TATA-box	TATA	345	4	+	Arabidopsis thaliana	core promoter element
G18033	ctg3345	3959731	3960731	TATA-box	TATAA	359	5	-	Arabidopsis thaliana	core promoter element
G18033	ctg3345	3959731	3960731	TATA-box	TATA	360	4	+	Arabidopsis thaliana	core promoter element
G18033	ctg3345	3959731	3960731	MYB	CAACCA	390	6	+	Arabidopsis thaliana	ABA responsiveness
G18033	ctg3345	3959731	3960731	MYB	CAACCA	412	6	+	Arabidopsis thaliana	ABA responsiveness
G18033	ctg3345	3959731	3960731	CAAT-box	CCAAT	415	5	+	Arabidopsis thaliana	core promoter element
G18033	ctg3345	3959731	3960731	TATA-box	TATA	525	4	-	Arabidopsis thaliana	core promoter element
G18033	ctg3345	3959731	3960731	TATA-box	TATA	552	4	-	Arabidopsis thaliana	core promoter element
G18033	ctg3345	3959731	3960731	STRE	AGGGG	566	5	-	Arabidopsis thaliana	defense and stress responsiveness
G18140	ctg3345	1231792	1232792	CAAT-box	CCAAT	91	5	+	Arabidopsis thaliana	core promoter element
G18140	ctg3345	1231792	1232792	MYC	CAATTG	173	6	+	Arabidopsis thaliana	low temperature responsiveness
G18140	ctg3345	1231792	1232792	TATA-box	TATA	180	4	+	Arabidopsis thaliana	core promoter element
G18140	ctg3345	1231792	1232792	GT1-motif	GGTTAA	455	6	-	Arabidopsis thaliana	light responsivness
G18140	ctg3345	1231792	1232792	as-1	TGACG	523	5	-	Arabidopsis thaliana	SA responsiveness
G18140	ctg3345	1231792	1232792	MBS	CAACTG	542	6	+	Arabidopsis thaliana	drought inducibility
G18140	ctg3345	1231792	1232792	G-box	CACGTG	584	6	-	Arabidopsis thaliana	light responsivness
G18140	ctg3345	1231792	1232792	ABRE	CACGTG	584	6	-	Arabidopsis thaliana	ABA responsiveness
G18140	ctg3345	1231792	1232792	ABRE	ACGTG	585	5	+	Arabidopsis thaliana	ABA responsiveness
G18140	ctg3345	1231792	1232792	GT1-motif	GGTTAA	593	6	-	Arabidopsis thaliana	light responsivness
G18140	ctg3345	1231792	1232792	TCT-motif	TCTTAC	630	6	-	Arabidopsis thaliana	light responsivness
G18140	ctg3345	1231792	1232792	MYB	TAACCA	711	6	-	Arabidopsis thaliana	ABA responsiveness
G18140	ctg3345	1231792	1232792	TATA-box	taTATAAAtc	747	9	-	Arabidopsis thaliana	core promoter element
G18140	ctg3345	1231792	1232792	GA-motif	ATAGATAA	750	8	-	Arabidopsis thaliana	light responsivness
G18140	ctg3345	1231792	1232792	STRE	AGGGG	776	5	-	Arabidopsis thaliana	defense and stress responsiveness
G18140	ctg3345	1231792	1232792	CAAT-box	CCAAT	879	5	-	Arabidopsis thaliana	core promoter element
G18140	ctg3345	1231792	1232792	TATA-box	TATA	890	4	-	Arabidopsis thaliana	core promoter element
G7096	ctg1528	935116	936116	W box	TTGACC	41	6	+	Arabidopsis thaliana	defense and stress responsiveness
G7096	ctg1528	935116	936116	CAAT-box	CCAAT	45	5	+	Arabidopsis thaliana	core promoter element
G7096	ctg1528	935116	936116	TATA-box	TATA	49	4	+	Arabidopsis thaliana	core promoter element
G7096	ctg1528	935116	936116	STRE	AGGGG	59	5	+	Arabidopsis thaliana	defense and stress responsiveness
G7096	ctg1528	935116	936116	TATA-box	TATA	78	4	+	Arabidopsis thaliana	core promoter element
G7096	ctg1528	935116	936116	TATA	TATAAAAT	116	8	-	Arabidopsis thaliana	core promoter element
G7096	ctg1528	935116	936116	TATA-box	TATAA	119	5	-	Arabidopsis thaliana	core promoter element
G7096	ctg1528	935116	936116	TATA-box	TATA	120	4	+	Arabidopsis thaliana	core promoter element
G7096	ctg1528	935116	936116	TATA	TATAAAAT	131	8	-	Arabidopsis thaliana	core promoter element
G7096	ctg1528	935116	936116	TATA-box	TATAA	134	5	-	Arabidopsis thaliana	core promoter element
G7096	ctg1528	935116	936116	TATA-box	TATA	135	4	+	Arabidopsis thaliana	core promoter element
G7096	ctg1528	935116	936116	TATA-box	TATA	199	4	+	Arabidopsis thaliana	core promoter element
G7096	ctg1528	935116	936116	as-1	TGACG	258	5	-	Arabidopsis thaliana	SA responsiveness
G7096	ctg1528	935116	936116	TATA-box	TATA	346	4	+	Arabidopsis thaliana	core promoter element
G7096	ctg1528	935116	936116	STRE	AGGGG	373	5	-	Arabidopsis thaliana	defense and stress responsiveness
G7096	ctg1528	935116	936116	STRE	AGGGG	457	5	+	Arabidopsis thaliana	defense and stress responsiveness
G7096	ctg1528	935116	936116	MYC	CATGTG	476	6	-	Arabidopsis thaliana	low temperature responsiveness
G7096	ctg1528	935116	936116	STRE	AGGGG	482	5	-	Arabidopsis thaliana	defense and stress responsiveness
G7096	ctg1528	935116	936116	DRE core	GCCGAC	528	6	+	Arabidopsis thaliana	dehydration responsiveness
G7096	ctg1528	935116	936116	TATA-box	TATA	685	4	-	Arabidopsis thaliana	core promoter element
G7096	ctg1528	935116	936116	MBS	CAACTG	695	6	+	Arabidopsis thaliana	drought inducibility
G7096	ctg1528	935116	936116	as-1	TGACG	705	5	+	Arabidopsis thaliana	SA responsiveness
G7096	ctg1528	935116	936116	CAT-box	GCCACT	715	6	-	Arabidopsis thaliana	meristem expression
G7096	ctg1528	935116	936116	MYC	CATGTG	722	6	-	Arabidopsis thaliana	low temperature responsiveness
G7096	ctg1528	935116	936116	W box	TTGACC	760	6	-	Arabidopsis thaliana	defense and stress responsiveness
G7096	ctg1528	935116	936116	CAAT-box	CCAAT	814	5	+	Arabidopsis thaliana	core promoter element
G7096	ctg1528	935116	936116	GATA-motif	GATAGGA	822	7	+	Arabidopsis thaliana	light responsivness
G7096	ctg1528	935116	936116	W box	TTGACC	829	6	-	Arabidopsis thaliana	defense and stress responsiveness
G7096	ctg1528	935116	936116	TATA-box	TATA	899	4	-	Arabidopsis thaliana	core promoter element
G7096	ctg1528	935116	936116	STRE	AGGGG	919	5	-	Arabidopsis thaliana	defense and stress responsiveness
G7096	ctg1528	935116	936116	MYC	CATTTG	929	6	-	Arabidopsis thaliana	low temperature responsiveness
